# Supplementary material for: Histone Acetylation Regulator-Mediated Acetylation Patterns Define Tumor Malignant Pathways and Tumor Microenvironment in Hepatocellular Carcinoma
Source: Front Immunol. 2022 Jan 25;13:761046. doi: 10.3389/fimmu.2022.761046 (PMC8821108; doi:10.3389/fimmu.2022.761046)
Supplement: Supplementary file 2 [file DataSheet_2.xlsx]

## Sheet: Table S1
Table S1: Basic information of liver cancer datasets included in this study
Cohort	Platform	Tumor samples	Normal samples	Survival data
GSE14520	GPL571;GPL3921	247	241	OS/RFS
GSE76427	GPL10558	115	52	OS/RFS
GSE116174	GPL13158	64	0	OS
GSE104580	GPL570	146	0	NA
GSE112790	GPL570	183	15	NA
GSE121248	GPL570	70	37	NA
TCGA-LIHC	RNA-seq	371	50	OS
ICGC-LIRI	RNA-seq	243	202	OS
ICGC-LICA	RNA-seq	160	0	NA

## Sheet: Table S2
Table S2: Summary of histone acetylation Modification regulators
Gene	Type
HAT1	writer
KAT2A	writer
KAT2B	writer
KAT8	writer
KAT6A	writer
KAT6B	writer
KAT7	writer
EP300	writer
CREBBP	writer
HDAC1	eraser
HDAC2	eraser
HDAC3	eraser
HDAC8	eraser
SIRT2	eraser
HDAC4	eraser
HDAC5	eraser
HDAC6	eraser
HDAC7	eraser
HDAC9	eraser
HDAC10	eraser
HDAC11	eraser
BRD2	reader
BRD3	reader
BRD4	reader
BRDT	reader
BPTF	reader
ATAD2B	reader
BAZ2B	reader
TAF1	reader
YEATS4	reader
DPF3	reader
SMARCA2	reader
SMARCA4	reader
PBRM1	reader
DPF1	reader
DPF2	reader

## Sheet: Table S3
Table S3:All immune signatures and tumor-related hallmarks used in our study
Signatures	Gene
Immune suppression	ARG1
Immune suppression	ENTPD1
Immune suppression	MICA
Immune suppression	MICB
Immune suppression	PDCD1LG2
Immune suppression	TGFB1
Immune suppression	VEGFA
Immune suppression	VEGFB
Cytolytic Activity	KLRD1
Cytolytic Activity	KLRF1
Cytolytic Activity	GNLY
Cytolytic Activity	CTSW
Cytolytic Activity	KLRB1
Cytolytic Activity	KLRK1
Cytolytic Activity	NKG7
Cytolytic Activity	GZMH
Cytolytic Activity	SIGIRR
Cytolytic Activity	ZBTB16
Cytolytic Activity	RUNX3
Cytolytic Activity	APOL3
Cytolytic Activity	RORA
Cytolytic Activity	APBA2
Cytolytic Activity	WHAMMP2
Cytolytic Activity	DUSP2
Cytolytic Activity	GZMA
Antigen processing machinery	B2M
Antigen processing machinery	HLA-A
Antigen processing machinery	HLA-B
Antigen processing machinery	HLA-C
Antigen processing machinery	TAP1
Antigen processing machinery	TAP2
Antigen processing machinery	HLA-A
Antigen processing machinery	HLA-B
Antigen processing machinery	HLA-C
Antigen processing machinery	HLA-DPA1
Antigen processing machinery	HLA-DPB1
Antigen processing machinery	HLA-DQA1
Antigen processing machinery	HLA-DQA2
Antigen processing machinery	HLA-DQB1
Antigen processing machinery	HLA-DQB2
Antigen processing machinery	HLA-DRA
Antigen processing machinery	HLA-DRB1
Antigen processing machinery	HLA-DRB3
Antigen processing machinery	HLA-DRB4
Antigen processing machinery	HLA-DRB5
Antigen processing machinery	MICA
Antigen processing machinery	MICB
Cell cycle	ABL1
Cell cycle	ANAPC1
Cell cycle	ANAPC10
Cell cycle	ANAPC11
Cell cycle	ANAPC13
Cell cycle	ANAPC2
Cell cycle	ANAPC4
Cell cycle	ANAPC5
Cell cycle	ANAPC7
Cell cycle	ATM
Cell cycle	ATR
Cell cycle	BUB1
Cell cycle	BUB1B
Cell cycle	BUB3
Cell cycle	CCNA1
Cell cycle	CCNA2
Cell cycle	CCNB1
Cell cycle	CCNB2
Cell cycle	CCNB3
Cell cycle	CCND1
Cell cycle	CCND2
Cell cycle	CCND3
Cell cycle	CCNE1
Cell cycle	CCNE2
Cell cycle	CCNH
Cell cycle	CDC14A
Cell cycle	CDC14B
Cell cycle	CDC16
Cell cycle	CDC20
Cell cycle	CDC23
Cell cycle	CDC25A
Cell cycle	CDC25B
Cell cycle	CDC25C
Cell cycle	CDC26
Cell cycle	CDC27
Cell cycle	CDC45
Cell cycle	CDC6
Cell cycle	CDC7
Cell cycle	CDK1
Cell cycle	CDK2
Cell cycle	CDK4
Cell cycle	CDK6
Cell cycle	CDK7
Cell cycle	CDKN1A
Cell cycle	CDKN1B
Cell cycle	CDKN1C
Cell cycle	CDKN2A
Cell cycle	CDKN2B
Cell cycle	CDKN2C
Cell cycle	CDKN2D
Cell cycle	CHEK1
Cell cycle	CHEK2
Cell cycle	CREBBP
Cell cycle	CUL1
Cell cycle	DBF4
Cell cycle	E2F1
Cell cycle	E2F2
Cell cycle	E2F3
Cell cycle	E2F4
Cell cycle	E2F5
Cell cycle	EP300
Cell cycle	ESPL1
Cell cycle	FZR1
Cell cycle	GADD45A
Cell cycle	GADD45B
Cell cycle	GADD45G
Cell cycle	GSK3B
Cell cycle	HDAC1
Cell cycle	HDAC2
Cell cycle	MAD1L1
Cell cycle	MAD2L1
Cell cycle	MAD2L2
Cell cycle	MCM2
Cell cycle	MCM3
Cell cycle	MCM4
Cell cycle	MCM5
Cell cycle	MCM6
Cell cycle	MCM7
Cell cycle	MDM2
Cell cycle	MYC
Cell cycle	ORC1
Cell cycle	ORC2
Cell cycle	ORC3
Cell cycle	ORC4
Cell cycle	ORC5
Cell cycle	ORC6
Cell cycle	PCNA
Cell cycle	PKMYT1
Cell cycle	PLK1
Cell cycle	PRKDC
Cell cycle	PTTG1
Cell cycle	PTTG2
Cell cycle	RAD21
Cell cycle	RB1
Cell cycle	RBL1
Cell cycle	RBL2
Cell cycle	RBX1
Cell cycle	SFN
Cell cycle	SKP1
Cell cycle	SKP2
Cell cycle	SMAD2
Cell cycle	SMAD3
Cell cycle	SMAD4
Cell cycle	SMC1A
Cell cycle	SMC1B
Cell cycle	SMC3
Cell cycle	STAG1
Cell cycle	STAG2
Cell cycle	TFDP1
Cell cycle	TFDP2
Cell cycle	TGFB1
Cell cycle	TGFB2
Cell cycle	TGFB3
Cell cycle	TP53
Cell cycle	TTK
Cell cycle	WEE1
Cell cycle	YWHAB
Cell cycle	YWHAE
Cell cycle	YWHAG
Cell cycle	YWHAH
Cell cycle	YWHAQ
Cell cycle	YWHAZ
Cell cycle	ZBTB17
HIPPO	STK4
HIPPO	STK3
HIPPO	SAV1
HIPPO	LATS1
HIPPO	LATS2
HIPPO	MOB1A
HIPPO	MOB1B
HIPPO	YAP1
HIPPO	WWTR1
HIPPO	TEAD1
HIPPO	TEAD2
HIPPO	TEAD3
HIPPO	TEAD4
HIPPO	PTPN14
HIPPO	NF2
HIPPO	WWC1
HIPPO	TAOK1
HIPPO	TAOK2
HIPPO	TAOK3
HIPPO	CRB1
HIPPO	CRB2
HIPPO	CRB3
HIPPO	LLGL1
HIPPO	LLGL2
HIPPO	HMCN1
HIPPO	SCRIB
HIPPO	HIPK2
HIPPO	FAT1
HIPPO	FAT2
HIPPO	FAT3
HIPPO	FAT4
HIPPO	DCHS1
HIPPO	DCHS2
HIPPO	CSNK1E
HIPPO	CSNK1D
HIPPO	AJUBA
HIPPO	LIMD1
HIPPO	WTIP
MYC	MAX
MYC	MGA
MYC	MLX
MYC	MLXIP
MYC	MLXIPL
MYC	MNT
MYC	MXD1
MYC	MXD3
MYC	MXD4
MYC	MXI1
MYC	MYC
MYC	MYCL
MYC	MYCN
MYC	PCNA
MYC	PSMD8
MYC	PSMD7
MYC	SET
MYC	SNRPA1
MYC	RAN
MYC	SRSF2
MYC	G3BP1
MYC	STARD7
MYC	NPM1
MYC	BUB3
MYC	EIF3D
MYC	XPO1
MYC	FBL
MYC	EIF4A1
MYC	CANX
MYC	NAP1L1
MYC	CBX3
MYC	CCT3
MYC	C1QBP
MYC	U2AF1
MYC	UBE2L3
MYC	SSBP1
MYC	SRSF1
MYC	TCP1
MYC	MCM2
MYC	EIF3B
MYC	PSMD14
MYC	SNRPA
MYC	PWP1
MYC	APEX1
MYC	TXNL4A
MYC	HNRNPR
MYC	PSMB2
MYC	HPRT1
MYC	MCM6
MYC	NME1
MYC	SNRPD1
MYC	EEF1B2
MYC	HSPD1
MYC	CAD
MYC	RPL18
MYC	PGK1
MYC	DDX18
MYC	RPS2
MYC	LDHA
MYC	RUVBL2
MYC	RNPS1
MYC	EIF2S1
MYC	RANBP1
MYC	MCM5
MYC	IARS1
MYC	UBE2E1
MYC	AP3S1
MYC	RFC4
MYC	DUT
MYC	PSMA4
MYC	RPS3
MYC	SNRPG
MYC	PHB2
MYC	SSB
MYC	EIF4H
MYC	SRSF3
MYC	CCT4
MYC	TFDP1
MYC	EIF2S2
MYC	CDK4
MYC	SNRPD3
MYC	PSMD1
MYC	RACK1
MYC	GOT2
MYC	PABPC4
MYC	CCT5
MYC	PRPS2
MYC	ACP1
MYC	PRPF31
MYC	CCT2
MYC	KARS1
MYC	DEK
MYC	EIF4G2
MYC	XPOT
MYC	SRM
MYC	UBA2
MYC	KPNB1
MYC	PSMA7
MYC	TRA2B
MYC	COX5A
MYC	PA2G4
MYC	PCBP1
MYC	HNRNPA1
MYC	CCNA2
MYC	PPIA
MYC	EIF3J
MYC	ORC2
MYC	PSMA2
MYC	SYNCRIP
MYC	HDAC2
MYC	LSM2
MYC	VBP1
MYC	PSMA6
MYC	CNBP
MYC	CDK2
MYC	TARDBP
MYC	NOLC1
MYC	GSPT1
MYC	HNRNPA2B1
MYC	ETF1
MYC	RPL6
MYC	TOMM70
MYC	PTGES3
MYC	PSMA1
MYC	PSMC6
MYC	CTPS1
MYC	HSPE1
MYC	FAM120A
MYC	PPM1G
MYC	HNRNPD
MYC	SERBP1
MYC	CSTF2
MYC	PRDX4
MYC	EIF4E
MYC	ODC1
MYC	USP1
MYC	RPL22
MYC	HNRNPA3
MYC	NCBP1
MYC	RPLP0
MYC	ABCE1
MYC	EIF1AX
MYC	YWHAE
MYC	MCM7
MYC	YWHAQ
MYC	VDAC1
MYC	SMARCC1
MYC	SNRPD2
MYC	HNRNPU
MYC	HDDC2
MYC	PSMD3
MYC	RRM1
MYC	SF3A1
MYC	LSM7
MYC	ERH
MYC	RPL14
MYC	PSMB3
MYC	IFRD1
MYC	NCBP2
MYC	GLO1
MYC	NDUFAB1
MYC	CUL1
MYC	NHP2
MYC	CLNS1A
MYC	TRIM28
MYC	RSL1D1
MYC	HNRNPC
MYC	COPS5
MYC	XRCC6
MYC	SLC25A3
MYC	MRPL9
MYC	POLE3
MYC	POLD2
MYC	H2AZ1
MYC	AIMP2
MYC	NOP56
MYC	PRDX3
MYC	MRPS18B
MYC	EPRS1
MYC	KPNA2
MYC	HSP90AB1
MYC	RPL34
MYC	SRPK1
MYC	MAD2L1
MYC	DHX15
MYC	MCM4
MYC	RPS5
MYC	CCT7
MYC	HDGF
MYC	RPS6
MYC	SNRPB2
MYC	PSMC4
MYC	CDC20
MYC	TUFM
MYC	RRP9
MYC	CDC45
MYC	TYMS
MYC	ILF2
MYC	VDAC3
MYC	IMPDH2
MYC	SF3B3
MYC	NOP16
MYC	SRSF7
MYC	GNL3
MYC	EXOSC7
MYC	MRPL23
MYC	RAD23B
MYC	RPS10
MYC	PHB
MYC	DDX21
MYC	CYC1
MYC	PABPC1
NOTCH	ARRDC1
NOTCH	CNTN6
NOTCH	CREBBP
NOTCH	EP300
NOTCH	HES1
NOTCH	HES2
NOTCH	HES3
NOTCH	HES4
NOTCH	HES5
NOTCH	HEY1
NOTCH	HEY2
NOTCH	HEYL
NOTCH	KAT2B
NOTCH	KDM5A
NOTCH	NOTCH1
NOTCH	NOTCH2
NOTCH	NOTCH3
NOTCH	NOTCH4
NOTCH	NOV
NOTCH	NRARP
NOTCH	PSEN2
NOTCH	LFNG
NOTCH	ITCH
NOTCH	NCSTN
NOTCH	SPEN
NOTCH	JAG1
NOTCH	APH1A
NOTCH	FBXW7
NOTCH	FHL1
NOTCH	THBS2
NOTCH	HDAC2
NOTCH	MFAP2
NOTCH	CUL1
NOTCH	RFNG
NOTCH	NCOR1
NOTCH	NCOR2
NOTCH	MFAP5
NOTCH	HDAC1
NOTCH	NUMB
NOTCH	JAG2
NOTCH	MAML3
NOTCH	MFNG
NOTCH	CIR1
NOTCH	CNTN1
NOTCH	MAML1
NOTCH	MAML2
NOTCH	NUMBL
NOTCH	PSEN1
NOTCH	PSENEN
NOTCH	RBPJ
NOTCH	RBPJL
NOTCH	RBX1
NOTCH	SAP30
NOTCH	SKP1
NOTCH	SNW1
NOTCH	CTBP1
NOTCH	CTBP2
NOTCH	ADAM10
NOTCH	APH1B
NOTCH	ADAM17
NOTCH	DLK1
NOTCH	DLL1
NOTCH	DLL3
NOTCH	DLL4
NOTCH	DNER
NOTCH	DTX1
NOTCH	DTX2
NOTCH	DTX3
NOTCH	DTX3L
NOTCH	DTX4
NOTCH	EGFL7
NRF2	NFE2L2
NRF2	KEAP1
NRF2	CUL3
PI3K	EIF4EBP1
PI3K	AKT1
PI3K	AKT2
PI3K	AKT3
PI3K	AKT1S1
PI3K	DEPDC5
PI3K	DEPTOR
PI3K	INPP4B
PI3K	MAPKAP1
PI3K	MLST8
PI3K	MTOR
PI3K	NPRL2
PI3K	NPRL3
PI3K	PDK1
PI3K	PIK3CA
PI3K	PIK3CB
PI3K	PIK3R1
PI3K	PIK3R2
PI3K	PIK3R3
PI3K	PPP2R1A
PI3K	PTEN
PI3K	RHEB
PI3K	RICTOR
PI3K	RPTOR
PI3K	RPS6
PI3K	RPS6KB1
PI3K	STK11
PI3K	TSC1
PI3K	TSC2
PI3K	GRB2
PI3K	NFKBIB
PI3K	MAP2K6
PI3K	MAPK9
PI3K	MAPK1
PI3K	PLCG1
PI3K	TRIB3
PI3K	GSK3B
PI3K	MAP2K3
PI3K	CDKN1A
PI3K	RAC1
PI3K	RIPK1
PI3K	ACTR2
PI3K	PRKAR2A
PI3K	YWHAB
PI3K	HRAS
PI3K	PIKFYVE
PI3K	TBK1
PI3K	ACTR3
PI3K	E2F1
PI3K	MYD88
PI3K	ITPR2
PI3K	SQSTM1
PI3K	RPS6KA1
PI3K	PTPN11
PI3K	PLCB1
PI3K	RAF1
PI3K	CAMK4
PI3K	CFL1
PI3K	CDK4
PI3K	TRAF2
PI3K	GNGT1
PI3K	UBE2N
PI3K	ADCY2
PI3K	CDKN1B
PI3K	VAV3
PI3K	FGF6
PI3K	ECSIT
PI3K	RALB
PI3K	ARF1
PI3K	MKNK1
PI3K	CDK1
PI3K	ARHGDIA
PI3K	GRK2
PI3K	FGF17
PI3K	DDIT3
PI3K	IRAK4
PI3K	TIAM1
PI3K	CDK2
PI3K	SFN
PI3K	PRKCB
PI3K	GNA14
PI3K	EIF4E
PI3K	CLTC
PI3K	FGF22
PI3K	PPP1CA
PI3K	DUSP3
PI3K	HSP90B1
PI3K	IL4
PI3K	STAT2
PI3K	SLA
PI3K	EGFR
PI3K	PLA2G12A
PI3K	MAPK10
PI3K	CALR
PI3K	THEM4
PI3K	RIT1
PI3K	MKNK2
PI3K	PPP2R1B
PI3K	CAB39L
PI3K	ARPC3
PI3K	PITX2
PI3K	NCK1
PI3K	IL2RG
PI3K	PFN1
PI3K	FASLG
PI3K	NOD1
PI3K	DAPP1
PI3K	UBE2D3
PI3K	CAB39
PI3K	AP2M1
PI3K	MAP3K7
PI3K	PRKAG1
PI3K	CSNK2B
PI3K	PRKAA2
PI3K	ATF1
PI3K	SLC2A1
PI3K	PIN1
PI3K	TNFRSF1A
PI3K	LCK
PI3K	RPS6KA3
PI3K	NGF
PI3K	CXCR4
PI3K	ACACA
PI3K	SMAD2
PI3K	PAK4
TGF-Beta	TGFBR1
TGF-Beta	TGFBR2
TGF-Beta	ACVR2A
TGF-Beta	ACVR1B
TGF-Beta	SMAD2
TGF-Beta	SMAD3
TGF-Beta	SMAD4
RTK RAS	SPRED1
RTK RAS	SPRED2
RTK RAS	SPRED3
RTK RAS	DAB2IP
RTK RAS	SHOC2
RTK RAS	PPP1CA
RTK RAS	SCRIB
RTK RAS	PIN1
RTK RAS	KSR1
RTK RAS	KSR2
RTK RAS	PEBP1
RTK RAS	ERF
RTK RAS	PEA15
RTK RAS	JAK2
RTK RAS	IRS2
TP53 pathway	TP53
TP53 pathway	MDM2
TP53 pathway	MDM4
TP53 pathway	ATM
TP53 pathway	CHEK2
TP53 pathway	RPS6KA3
WNT	CHD8
WNT	LEF1
WNT	LGR4
WNT	LGR5
WNT	LRP5
WNT	LRP6
WNT	LZTR1
WNT	NDP
WNT	PORCN
WNT	RSPO1
WNT	SFRP1
WNT	SFRP2
WNT	SFRP4
WNT	SFRP5
WNT	SOST
WNT	TCF7L1
WNT	TLE1
WNT	TLE2
WNT	TLE3
WNT	TLE4
WNT	WIF1
WNT	ZNRF3
WNT	CTNNB1
WNT	DVL1
WNT	DVL2
WNT	DVL3
WNT	FRAT1
WNT	FRAT2
WNT	FZD1
WNT	FZD10
WNT	FZD2
WNT	FZD3
WNT	FZD4
WNT	FZD5
WNT	FZD6
WNT	FZD7
WNT	FZD8
WNT	FZD9
WNT	WNT1
WNT	WNT10A
WNT	WNT10B
WNT	WNT11
WNT	WNT16
WNT	WNT2
WNT	WNT3A
WNT	WNT4
WNT	WNT5A
WNT	WNT5B
WNT	WNT6
WNT	WNT7A
WNT	WNT7B
WNT	WNT8A
WNT	WNT8B
WNT	WNT9A
WNT	WNT9B
WNT	AMER1
WNT	APC
WNT	AXIN1
WNT	AXIN2
WNT	DKK1
WNT	DKK2
WNT	DKK3
WNT	DKK4
WNT	GSK3B
WNT	RNF43
WNT	TCF7
WNT	TCF7L2
WNT	CHD4
WNT	EFNB3
WNT	TCF12
WNT	VEGFA
EMT	CLDN3
EMT	CLDN7
EMT	CLDN4
EMT	CDH1
EMT	VIM
EMT	TWIST1
EMT	ZEB1
EMT	ZEB2
EMT	AXL
EMT	FAP
EMT	LOXL2
EMT	ROR2
EMT	TAGLN
EMT	TWIST2
EMT	WNT5A
EMT	FOXF1
EMT	GATA6
EMT	SOX9
EMT	TWIST1
EMT	ZEB1
EMT	ZEB2
Angiogenesis	CDH5
Angiogenesis	SOX17
Angiogenesis	SOX18
Angiogenesis	TEK
Angiogenesis	VEGFA
Angiogenesis	VEGFB
Angiogenesis	PGF
Angiogenesis	VEGFC
Angiogenesis	VEGFD
Angiogenesis	MMP2
Angiogenesis	MMP1
Angiogenesis	FGF2
Angiogenesis	FGFR1
Angiogenesis	FGFR2
Angiogenesis	FGFR3
Angiogenesis	FGFR4
Angiogenesis	PDGFA
Angiogenesis	PDGFB
Angiogenesis	PDGFC
Angiogenesis	PDGFD
Angiogenesis	ANGPT1
Angiogenesis	ANGPT2
Angiogenesis	ANGPT4
CSCs activity	EPCAM
CSCs activity	PROM1
CSCs activity	CD44
CSCs activity	ANPEP
CSCs activity	THY1
CSCs activity	KRT19
CSCs activity	DLK1
CSCs activity	IGDCC4
CSCs activity	DCLK1
CSCs activity	NANOG
CSCs activity	SOX9

## Sheet: Table S4
Table S4 :The gene sets used in this work for marking each TME infiltration cell type
Metagene	Cell.type	Immunity
ADAM28	Activated.B.cell	Adaptive
CD180	Activated.B.cell	Adaptive
CD79B	Activated.B.cell	Adaptive
BLK	Activated.B.cell	Adaptive
CD19	Activated.B.cell	Adaptive
MS4A1	Activated.B.cell	Adaptive
TNFRSF17	Activated.B.cell	Adaptive
IGHM	Activated.B.cell	Adaptive
GNG7	Activated.B.cell	Adaptive
MICAL3	Activated.B.cell	Adaptive
SPIB	Activated.B.cell	Adaptive
HLA-DOB	Activated.B.cell	Adaptive
IGKC	Activated.B.cell	Adaptive
PNOC	Activated.B.cell	Adaptive
FCRL2	Activated.B.cell	Adaptive
BACH2	Activated.B.cell	Adaptive
CR2	Activated.B.cell	Adaptive
TCL1A	Activated.B.cell	Adaptive
AKNA	Activated.B.cell	Adaptive
ARHGAP25	Activated.B.cell	Adaptive
CCL21	Activated.B.cell	Adaptive
CD27	Activated.B.cell	Adaptive
CD38	Activated.B.cell	Adaptive
CLEC17A	Activated.B.cell	Adaptive
CLEC9A	Activated.B.cell	Adaptive
CLECL1	Activated.B.cell	Adaptive
AIM2	Activated.CD4.T.cell	Adaptive
BIRC3	Activated.CD4.T.cell	Adaptive
BRIP1	Activated.CD4.T.cell	Adaptive
CCL20	Activated.CD4.T.cell	Adaptive
CCL4	Activated.CD4.T.cell	Adaptive
CCL5	Activated.CD4.T.cell	Adaptive
CCNB1	Activated.CD4.T.cell	Adaptive
CCR7	Activated.CD4.T.cell	Adaptive
DUSP2	Activated.CD4.T.cell	Adaptive
ESCO2	Activated.CD4.T.cell	Adaptive
ETS1	Activated.CD4.T.cell	Adaptive
EXO1	Activated.CD4.T.cell	Adaptive
EXOC6	Activated.CD4.T.cell	Adaptive
IARS	Activated.CD4.T.cell	Adaptive
ITK	Activated.CD4.T.cell	Adaptive
KIF11	Activated.CD4.T.cell	Adaptive
KNTC1	Activated.CD4.T.cell	Adaptive
NUF2	Activated.CD4.T.cell	Adaptive
PRC1	Activated.CD4.T.cell	Adaptive
PSAT1	Activated.CD4.T.cell	Adaptive
RGS1	Activated.CD4.T.cell	Adaptive
RTKN2	Activated.CD4.T.cell	Adaptive
SAMSN1	Activated.CD4.T.cell	Adaptive
SELL	Activated.CD4.T.cell	Adaptive
TRAT1	Activated.CD4.T.cell	Adaptive
ADRM1	Activated.CD8.T.cell	Adaptive
AHSA1	Activated.CD8.T.cell	Adaptive
C1GALT1C1	Activated.CD8.T.cell	Adaptive
CCT6B	Activated.CD8.T.cell	Adaptive
CD37	Activated.CD8.T.cell	Adaptive
CD3D	Activated.CD8.T.cell	Adaptive
CD3E	Activated.CD8.T.cell	Adaptive
CD3G	Activated.CD8.T.cell	Adaptive
CD69	Activated.CD8.T.cell	Adaptive
CD8A	Activated.CD8.T.cell	Adaptive
CETN3	Activated.CD8.T.cell	Adaptive
CSE1L	Activated.CD8.T.cell	Adaptive
GEMIN6	Activated.CD8.T.cell	Adaptive
GNLY	Activated.CD8.T.cell	Adaptive
GPT2	Activated.CD8.T.cell	Adaptive
GZMA	Activated.CD8.T.cell	Adaptive
GZMH	Activated.CD8.T.cell	Adaptive
GZMK	Activated.CD8.T.cell	Adaptive
IL2RB	Activated.CD8.T.cell	Adaptive
LCK	Activated.CD8.T.cell	Adaptive
MPZL1	Activated.CD8.T.cell	Adaptive
NKG7	Activated.CD8.T.cell	Adaptive
PIK3IP1	Activated.CD8.T.cell	Adaptive
PTRH2	Activated.CD8.T.cell	Adaptive
TIMM13	Activated.CD8.T.cell	Adaptive
ZAP70	Activated.CD8.T.cell	Adaptive
ACP5	Gamma.delta.T.cell	Adaptive
AQP9	Gamma.delta.T.cell	Adaptive
BTN3A2	Gamma.delta.T.cell	Adaptive
C1orf54	Gamma.delta.T.cell	Adaptive
CARD8	Gamma.delta.T.cell	Adaptive
CCL18	Gamma.delta.T.cell	Adaptive
CD209	Gamma.delta.T.cell	Adaptive
CD33	Gamma.delta.T.cell	Adaptive
CD36	Gamma.delta.T.cell	Adaptive
CDK5	Gamma.delta.T.cell	Adaptive
IL10RB	Gamma.delta.T.cell	Adaptive
KLRF1	Gamma.delta.T.cell	Adaptive
LGALS1	Gamma.delta.T.cell	Adaptive
MAPK7	Gamma.delta.T.cell	Adaptive
KLHL7	Gamma.delta.T.cell	Adaptive
KRT80	Gamma.delta.T.cell	Adaptive
LAMC1	Gamma.delta.T.cell	Adaptive
LCORL	Gamma.delta.T.cell	Adaptive
LMNB1	Gamma.delta.T.cell	Adaptive
MEIS3P1	Gamma.delta.T.cell	Adaptive
MPL	Gamma.delta.T.cell	Adaptive
FABP1	Gamma.delta.T.cell	Adaptive
FABP5	Gamma.delta.T.cell	Adaptive
FADD	Gamma.delta.T.cell	Adaptive
MFAP3L	Gamma.delta.T.cell	Adaptive
MINPP1	Gamma.delta.T.cell	Adaptive
RPS24	Gamma.delta.T.cell	Adaptive
RPS7	Gamma.delta.T.cell	Adaptive
RPS9	Gamma.delta.T.cell	Adaptive
DBNL	Gamma.delta.T.cell	Adaptive
CCL13	Gamma.delta.T.cell	Adaptive
CD22	Immature..B.cell	Adaptive
CYBB	Immature..B.cell	Adaptive
FAM129C	Immature..B.cell	Adaptive
FCRL1	Immature..B.cell	Adaptive
FCRL3	Immature..B.cell	Adaptive
FCRL5	Immature..B.cell	Adaptive
FCRLA	Immature..B.cell	Adaptive
HDAC9	Immature..B.cell	Adaptive
HLA-DQA1	Immature..B.cell	Adaptive
HVCN1	Immature..B.cell	Adaptive
KIAA0226	Immature..B.cell	Adaptive
NCF1	Immature..B.cell	Adaptive
NCF1B	Immature..B.cell	Adaptive
P2RY10	Immature..B.cell	Adaptive
SP100	Immature..B.cell	Adaptive
TXNIP	Immature..B.cell	Adaptive
STAP1	Immature..B.cell	Adaptive
TAGAP	Immature..B.cell	Adaptive
ZCCHC2	Immature..B.cell	Adaptive
CCL3L1	Regulatory.T.cell	Adaptive
CD72	Regulatory.T.cell	Adaptive
CLEC5A	Regulatory.T.cell	Adaptive
FOXP3	Regulatory.T.cell	Adaptive
ITGA4	Regulatory.T.cell	Adaptive
L1CAM	Regulatory.T.cell	Adaptive
LIPA	Regulatory.T.cell	Adaptive
LRP1	Regulatory.T.cell	Adaptive
LRRC42	Regulatory.T.cell	Adaptive
MARCO	Regulatory.T.cell	Adaptive
MMP12	Regulatory.T.cell	Adaptive
MNDA	Regulatory.T.cell	Adaptive
MRC1	Regulatory.T.cell	Adaptive
MS4A6A	Regulatory.T.cell	Adaptive
PELO	Regulatory.T.cell	Adaptive
PLEK	Regulatory.T.cell	Adaptive
PRSS23	Regulatory.T.cell	Adaptive
PTGIR	Regulatory.T.cell	Adaptive
ST8SIA4	Regulatory.T.cell	Adaptive
STAB1	Regulatory.T.cell	Adaptive
B3GAT1	T.follicular.helper.cell	Adaptive
CDK5R1	T.follicular.helper.cell	Adaptive
PDCD1	T.follicular.helper.cell	Adaptive
BCL6	T.follicular.helper.cell	Adaptive
CD200	T.follicular.helper.cell	Adaptive
CD83	T.follicular.helper.cell	Adaptive
CD84	T.follicular.helper.cell	Adaptive
FGF2	T.follicular.helper.cell	Adaptive
GPR18	T.follicular.helper.cell	Adaptive
CEBPA	T.follicular.helper.cell	Adaptive
CECR1	T.follicular.helper.cell	Adaptive
CLEC10A	T.follicular.helper.cell	Adaptive
CLEC4A	T.follicular.helper.cell	Adaptive
CSF1R	T.follicular.helper.cell	Adaptive
CTSS	T.follicular.helper.cell	Adaptive
DMN	T.follicular.helper.cell	Adaptive
DPP4	T.follicular.helper.cell	Adaptive
LRRC32	T.follicular.helper.cell	Adaptive
MC5R	T.follicular.helper.cell	Adaptive
MICA	T.follicular.helper.cell	Adaptive
NCAM1	T.follicular.helper.cell	Adaptive
NCR2	T.follicular.helper.cell	Adaptive
NRP1	T.follicular.helper.cell	Adaptive
PDCD1LG2	T.follicular.helper.cell	Adaptive
PDCD6	T.follicular.helper.cell	Adaptive
PRDX1	T.follicular.helper.cell	Adaptive
RAE1	T.follicular.helper.cell	Adaptive
RAET1E	T.follicular.helper.cell	Adaptive
SIGLEC7	T.follicular.helper.cell	Adaptive
SIGLEC9	T.follicular.helper.cell	Adaptive
TYRO3	T.follicular.helper.cell	Adaptive
CHST12	T.follicular.helper.cell	Adaptive
CLIC3	T.follicular.helper.cell	Adaptive
IVNS1ABP	T.follicular.helper.cell	Adaptive
KIR2DL2	T.follicular.helper.cell	Adaptive
LGMN	T.follicular.helper.cell	Adaptive
CD70	Type.1.T.helper.cell	Adaptive
TBX21	Type.1.T.helper.cell	Adaptive
ADAM8	Type.1.T.helper.cell	Adaptive
AHCYL2	Type.1.T.helper.cell	Adaptive
ALCAM	Type.1.T.helper.cell	Adaptive
B3GALNT1	Type.1.T.helper.cell	Adaptive
BBS12	Type.1.T.helper.cell	Adaptive
BST1	Type.1.T.helper.cell	Adaptive
CD151	Type.1.T.helper.cell	Adaptive
CD47	Type.1.T.helper.cell	Adaptive
CD48	Type.1.T.helper.cell	Adaptive
CD52	Type.1.T.helper.cell	Adaptive
CD53	Type.1.T.helper.cell	Adaptive
CD59	Type.1.T.helper.cell	Adaptive
CD6	Type.1.T.helper.cell	Adaptive
CD68	Type.1.T.helper.cell	Adaptive
CD7	Type.1.T.helper.cell	Adaptive
CD96	Type.1.T.helper.cell	Adaptive
CFHR3	Type.1.T.helper.cell	Adaptive
CHRM3	Type.1.T.helper.cell	Adaptive
CLEC7A	Type.1.T.helper.cell	Adaptive
COL23A1	Type.1.T.helper.cell	Adaptive
COL4A4	Type.1.T.helper.cell	Adaptive
COL5A3	Type.1.T.helper.cell	Adaptive
DAB1	Type.1.T.helper.cell	Adaptive
DLEU7	Type.1.T.helper.cell	Adaptive
DOC2B	Type.1.T.helper.cell	Adaptive
EMP1	Type.1.T.helper.cell	Adaptive
F12	Type.1.T.helper.cell	Adaptive
FURIN	Type.1.T.helper.cell	Adaptive
GAB3	Type.1.T.helper.cell	Adaptive
GATM	Type.1.T.helper.cell	Adaptive
GFPT2	Type.1.T.helper.cell	Adaptive
GPR25	Type.1.T.helper.cell	Adaptive
GREM2	Type.1.T.helper.cell	Adaptive
HAVCR1	Type.1.T.helper.cell	Adaptive
HSD11B1	Type.1.T.helper.cell	Adaptive
HUNK	Type.1.T.helper.cell	Adaptive
IGF2	Type.1.T.helper.cell	Adaptive
RCSD1	Type.1.T.helper.cell	Adaptive
RYR1	Type.1.T.helper.cell	Adaptive
SAV1	Type.1.T.helper.cell	Adaptive
SELE	Type.1.T.helper.cell	Adaptive
SELP	Type.1.T.helper.cell	Adaptive
SH3KBP1	Type.1.T.helper.cell	Adaptive
SIT1	Type.1.T.helper.cell	Adaptive
SLC35B3	Type.1.T.helper.cell	Adaptive
SIGLEC10	Type.1.T.helper.cell	Adaptive
SKAP1	Type.1.T.helper.cell	Adaptive
THUMPD2	Type.1.T.helper.cell	Adaptive
TIGIT	Type.1.T.helper.cell	Adaptive
ZEB2	Type.1.T.helper.cell	Adaptive
ENC1	Type.1.T.helper.cell	Adaptive
FAM134B	Type.1.T.helper.cell	Adaptive
FBXO30	Type.1.T.helper.cell	Adaptive
FCGR2C	Type.1.T.helper.cell	Adaptive
STAC	Type.1.T.helper.cell	Adaptive
LTC4S	Type.1.T.helper.cell	Adaptive
MAN1B1	Type.1.T.helper.cell	Adaptive
MDH1	Type.1.T.helper.cell	Adaptive
MMD	Type.1.T.helper.cell	Adaptive
RGS16	Type.1.T.helper.cell	Adaptive
IL12A	Type.1.T.helper.cell	Adaptive
P2RX5	Type.1.T.helper.cell	Adaptive
CD97	Type.1.T.helper.cell	Adaptive
ITGB4	Type.1.T.helper.cell	Adaptive
ICAM3	Type.1.T.helper.cell	Adaptive
METRNL	Type.1.T.helper.cell	Adaptive
TNFRSF1A	Type.1.T.helper.cell	Adaptive
IRF1	Type.1.T.helper.cell	Adaptive
HTR2B	Type.1.T.helper.cell	Adaptive
CALD1	Type.1.T.helper.cell	Adaptive
MOCOS	Type.1.T.helper.cell	Adaptive
TRAF3IP2	Type.1.T.helper.cell	Adaptive
TLR8	Type.1.T.helper.cell	Adaptive
TRAF1	Type.1.T.helper.cell	Adaptive
DUSP14	Type.1.T.helper.cell	Adaptive
IL17A	Type.17.T.helper.cell	Adaptive
IL17RA	Type.17.T.helper.cell	Adaptive
C2CD4A	Type.17.T.helper.cell	Adaptive
C2CD4B	Type.17.T.helper.cell	Adaptive
CA2	Type.17.T.helper.cell	Adaptive
CCDC65	Type.17.T.helper.cell	Adaptive
CEACAM3	Type.17.T.helper.cell	Adaptive
IL17C	Type.17.T.helper.cell	Adaptive
IL17F	Type.17.T.helper.cell	Adaptive
IL17RC	Type.17.T.helper.cell	Adaptive
IL17RE	Type.17.T.helper.cell	Adaptive
IL23A	Type.17.T.helper.cell	Adaptive
ILDR1	Type.17.T.helper.cell	Adaptive
LONRF3	Type.17.T.helper.cell	Adaptive
SH2D6	Type.17.T.helper.cell	Adaptive
TNIP2	Type.17.T.helper.cell	Adaptive
ABCA1	Type.17.T.helper.cell	Adaptive
ABCB1	Type.17.T.helper.cell	Adaptive
ADAMTS12	Type.17.T.helper.cell	Adaptive
ANK1	Type.17.T.helper.cell	Adaptive
ANKRD22	Type.17.T.helper.cell	Adaptive
B3GALT2	Type.17.T.helper.cell	Adaptive
CAMTA1	Type.17.T.helper.cell	Adaptive
CCR9	Type.17.T.helper.cell	Adaptive
CD40	Type.17.T.helper.cell	Adaptive
GPR44	Type.17.T.helper.cell	Adaptive
IFT80	Type.17.T.helper.cell	Adaptive
ASB2	Type.2.T.helper.cell	Adaptive
CSRP2	Type.2.T.helper.cell	Adaptive
DAPK1	Type.2.T.helper.cell	Adaptive
DLC1	Type.2.T.helper.cell	Adaptive
DNAJC12	Type.2.T.helper.cell	Adaptive
DUSP6	Type.2.T.helper.cell	Adaptive
GNAI1	Type.2.T.helper.cell	Adaptive
LAMP3	Type.2.T.helper.cell	Adaptive
NRP2	Type.2.T.helper.cell	Adaptive
OSBPL1A	Type.2.T.helper.cell	Adaptive
PDE4B	Type.2.T.helper.cell	Adaptive
PHLDA1	Type.2.T.helper.cell	Adaptive
PLA2G4A	Type.2.T.helper.cell	Adaptive
RAB27B	Type.2.T.helper.cell	Adaptive
RBMS3	Type.2.T.helper.cell	Adaptive
RNF125	Type.2.T.helper.cell	Adaptive
TMPRSS3	Type.2.T.helper.cell	Adaptive
GATA3	Type.2.T.helper.cell	Adaptive
BIRC5	Type.2.T.helper.cell	Adaptive
CDC25C	Type.2.T.helper.cell	Adaptive
CDC7	Type.2.T.helper.cell	Adaptive
CENPF	Type.2.T.helper.cell	Adaptive
CXCR6	Type.2.T.helper.cell	Adaptive
DHFR	Type.2.T.helper.cell	Adaptive
EVI5	Type.2.T.helper.cell	Adaptive
GSTA4	Type.2.T.helper.cell	Adaptive
HELLS	Type.2.T.helper.cell	Adaptive
IL26	Type.2.T.helper.cell	Adaptive
LAIR2	Type.2.T.helper.cell	Adaptive
ABCD1	Activated.dendritic.cell	Innate
C1QC	Activated.dendritic.cell	Innate
CAPG	Activated.dendritic.cell	Innate
CCL3L3	Activated.dendritic.cell	Innate
CD207	Activated.dendritic.cell	Innate
CD302	Activated.dendritic.cell	Innate
ATP5B	Activated.dendritic.cell	Innate
ATP5L	Activated.dendritic.cell	Innate
ATP6V1A	Activated.dendritic.cell	Innate
BCL2L1	Activated.dendritic.cell	Innate
C1QB	Activated.dendritic.cell	Innate
SNURF	Activated.dendritic.cell	Innate
SPCS3	Activated.dendritic.cell	Innate
CCNA1	Activated.dendritic.cell	Innate
CEACAM8	Activated.dendritic.cell	Innate
NOS2	Activated.dendritic.cell	Innate
SRA1	Activated.dendritic.cell	Innate
TNFRSF6B	Activated.dendritic.cell	Innate
TREM1	Activated.dendritic.cell	Innate
TREML1	Activated.dendritic.cell	Innate
RHOA	Activated.dendritic.cell	Innate
SLC25A37	Activated.dendritic.cell	Innate
TNFSF14	Activated.dendritic.cell	Innate
TREML4	Activated.dendritic.cell	Innate
VNN2	Activated.dendritic.cell	Innate
XPO6	Activated.dendritic.cell	Innate
CLEC4C	Activated.dendritic.cell	Innate
TNFAIP2	Activated.dendritic.cell	Innate
UBD	Activated.dendritic.cell	Innate
ACTR3	Activated.dendritic.cell	Innate
RAB1A	Activated.dendritic.cell	Innate
SLA	Activated.dendritic.cell	Innate
HLA-DQA2	Activated.dendritic.cell	Innate
SIGLEC5	Activated.dendritic.cell	Innate
SLAMF9	Activated.dendritic.cell	Innate
ABAT	CD56bright.natural.killer.cell	Innate
C11orf75	CD56bright.natural.killer.cell	Innate
C5orf15	CD56bright.natural.killer.cell	Innate
CDHR1	CD56bright.natural.killer.cell	Innate
DCAF12	CD56bright.natural.killer.cell	Innate
DYNLL1	CD56bright.natural.killer.cell	Innate
GPR137B	CD56bright.natural.killer.cell	Innate
HCP5	CD56bright.natural.killer.cell	Innate
HDGFRP2	CD56bright.natural.killer.cell	Innate
KRT86	CD56bright.natural.killer.cell	Innate
MLST8	CD56bright.natural.killer.cell	Innate
ELMOD3	CD56bright.natural.killer.cell	Innate
ENTPD5	CD56bright.natural.killer.cell	Innate
FAM119A	CD56bright.natural.killer.cell	Innate
FAM179A	CD56bright.natural.killer.cell	Innate
CLIC2	CD56bright.natural.killer.cell	Innate
COX7A2L	CD56bright.natural.killer.cell	Innate
CREB3L4	CD56bright.natural.killer.cell	Innate
CSF1	CD56bright.natural.killer.cell	Innate
CSNK2A2	CD56bright.natural.killer.cell	Innate
CSTA	CD56bright.natural.killer.cell	Innate
CSTB	CD56bright.natural.killer.cell	Innate
CTPS	CD56bright.natural.killer.cell	Innate
CTSD	CD56bright.natural.killer.cell	Innate
FST	CD56bright.natural.killer.cell	Innate
GATA2	CD56bright.natural.killer.cell	Innate
GMPR	CD56bright.natural.killer.cell	Innate
HDC	CD56bright.natural.killer.cell	Innate
HEY1	CD56bright.natural.killer.cell	Innate
HOXA1	CD56bright.natural.killer.cell	Innate
HS2ST1	CD56bright.natural.killer.cell	Innate
HS3ST1	CD56bright.natural.killer.cell	Innate
BCL11B	CD56bright.natural.killer.cell	Innate
CDH3	CD56bright.natural.killer.cell	Innate
MYL6B	CD56bright.natural.killer.cell	Innate
NAA16	CD56bright.natural.killer.cell	Innate
ClQA	CD56bright.natural.killer.cell	Innate
ClQB	CD56bright.natural.killer.cell	Innate
CYP27B1	CD56bright.natural.killer.cell	Innate
EIF3M	CD56bright.natural.killer.cell	Innate
CYP27A1	CD56dim.natural.killer.cell	Innate
DDX55	CD56dim.natural.killer.cell	Innate
DYRK2	CD56dim.natural.killer.cell	Innate
RPL37A	CD56dim.natural.killer.cell	Innate
NOTCH3	CD56dim.natural.killer.cell	Innate
AKR7A3	CD56dim.natural.killer.cell	Innate
GPRC5C	CD56dim.natural.killer.cell	Innate
GRIN1	CD56dim.natural.killer.cell	Innate
HLA-E	CD56dim.natural.killer.cell	Innate
PORCN	CD56dim.natural.killer.cell	Innate
PSMC4	CD56dim.natural.killer.cell	Innate
UPP1	CD56dim.natural.killer.cell	Innate
IL21R	CD56dim.natural.killer.cell	Innate
KIR2DS1	CD56dim.natural.killer.cell	Innate
KIR2DS2	CD56dim.natural.killer.cell	Innate
KIR2DS5	CD56dim.natural.killer.cell	Innate
GIPR	Eosinophil	Innate
KRT18P50	Eosinophil	Innate
LRMP	Eosinophil	Innate
FOSB	Eosinophil	Innate
RRP12	Eosinophil	Innate
GPR183	Eosinophil	Innate
NR4A3	Eosinophil	Innate
ST3GAL6	Eosinophil	Innate
DEPDC5	Eosinophil	Innate
PDE6C	Eosinophil	Innate
PKD2L2	Eosinophil	Innate
GPR65	Eosinophil	Innate
IL5RA	Eosinophil	Innate
P2RY14	Eosinophil	Innate
DACH1	Eosinophil	Innate
DAPK2	Eosinophil	Innate
EMR3	Eosinophil	Innate
ACADM	Immature.dendritic.cell	Innate
AHCYL1	Immature.dendritic.cell	Innate
ALDH1A2	Immature.dendritic.cell	Innate
ALDH3A2	Immature.dendritic.cell	Innate
ALDH9A1	Immature.dendritic.cell	Innate
ALOX15	Immature.dendritic.cell	Innate
AMT	Immature.dendritic.cell	Innate
ARL1	Immature.dendritic.cell	Innate
ATIC	Immature.dendritic.cell	Innate
ATP5A1	Immature.dendritic.cell	Innate
CAPZA1	Immature.dendritic.cell	Innate
LILRA5	Immature.dendritic.cell	Innate
RDX	Immature.dendritic.cell	Innate
RRAGD	Immature.dendritic.cell	Innate
TACSTD2	Immature.dendritic.cell	Innate
INPP5F	Immature.dendritic.cell	Innate
RAB38	Immature.dendritic.cell	Innate
PLAU	Immature.dendritic.cell	Innate
CSF3R	Immature.dendritic.cell	Innate
SLC18A2	Immature.dendritic.cell	Innate
AMPD2	Immature.dendritic.cell	Innate
CLTB	Immature.dendritic.cell	Innate
C1orf162	Immature.dendritic.cell	Innate
AIF1	Macrophage	Innate
CCL1	Macrophage	Innate
CCL14	Macrophage	Innate
CCL23	Macrophage	Innate
CCL26	Macrophage	Innate
CD300LB	Macrophage	Innate
CNR1	Macrophage	Innate
CNR2	Macrophage	Innate
EIF1	Macrophage	Innate
EIF4A1	Macrophage	Innate
FPR1	Macrophage	Innate
FPR2	Macrophage	Innate
FRAT2	Macrophage	Innate
GPR27	Macrophage	Innate
GPR77	Macrophage	Innate
RNASE2	Macrophage	Innate
MS4A2	Macrophage	Innate
BASP1	Macrophage	Innate
IGSF6	Macrophage	Innate
HK3	Macrophage	Innate
VNN1	Macrophage	Innate
FES	Macrophage	Innate
NPL	Macrophage	Innate
FZD2	Macrophage	Innate
FAM198B	Macrophage	Innate
HNMT	Macrophage	Innate
SLC15A3	Macrophage	Innate
CD4	Macrophage	Innate
TXNDC3	Macrophage	Innate
FRMD4A	Macrophage	Innate
CRYBB1	Macrophage	Innate
HRH1	Macrophage	Innate
WNT5B	Macrophage	Innate
ADAMTS3	Mast.cell	Innate
CPA3	Mast.cell	Innate
CMA1	Mast.cell	Innate
CTSG	Mast.cell	Innate
ARHGAP15	Mast.cell	Innate
CPM	Mast.cell	Innate
FCN1	Mast.cell	Innate
FTL	Mast.cell	Innate
HSPA6	Mast.cell	Innate
ITGA9	Mast.cell	Innate
RNASE3	Mast.cell	Innate
S100A4	Mast.cell	Innate
SIGLEC8	Mast.cell	Innate
SLC6A4	Mast.cell	Innate
PTGS2	Mast.cell	Innate
EGR3	Mast.cell	Innate
PILRA	Mast.cell	Innate
CCR2	MDSC	Innate
CD14	MDSC	Innate
CD2	MDSC	Innate
CD86	MDSC	Innate
CXCR4	MDSC	Innate
FCGR2A	MDSC	Innate
FCGR2B	MDSC	Innate
FCGR3A	MDSC	Innate
FERMT3	MDSC	Innate
GPSM3	MDSC	Innate
IL18BP	MDSC	Innate
IL4R	MDSC	Innate
ITGAL	MDSC	Innate
ITGAM	MDSC	Innate
PARVG	MDSC	Innate
PSAP	MDSC	Innate
PTGER2	MDSC	Innate
PTGES2	MDSC	Innate
S100A8	MDSC	Innate
S100A9	MDSC	Innate
ASGR2	Monocyte	Innate
CFP	Monocyte	Innate
ASGR1	Monocyte	Innate
CD1D	Monocyte	Innate
UPK3A	Monocyte	Innate
ACTG1	Monocyte	Innate
ANXA5	Monocyte	Innate
ATP6V1B2	Monocyte	Innate
CFL1	Monocyte	Innate
DAZAP2	Monocyte	Innate
CTBS	Monocyte	Innate
EMR4P	Monocyte	Innate
HIVEP2	Monocyte	Innate
MARCKSL1	Monocyte	Innate
MBP	Monocyte	Innate
MMP15	Monocyte	Innate
PNPLA6	Monocyte	Innate
TMBIM6	Monocyte	Innate
PQBP1	Monocyte	Innate
TEX264	Monocyte	Innate
IKZF1	Monocyte	Innate
AKT3	Natural.killer.cell	Innate
AXL	Natural.killer.cell	Innate
BST2	Natural.killer.cell	Innate
CDH2	Natural.killer.cell	Innate
CRTAM	Natural.killer.cell	Innate
CSF2RA	Natural.killer.cell	Innate
CTSZ	Natural.killer.cell	Innate
CXCL1	Natural.killer.cell	Innate
CYTH1	Natural.killer.cell	Innate
DAXX	Natural.killer.cell	Innate
DGKH	Natural.killer.cell	Innate
DLL4	Natural.killer.cell	Innate
DPYD	Natural.killer.cell	Innate
ERBB3	Natural.killer.cell	Innate
F11R	Natural.killer.cell	Innate
FAM27A	Natural.killer.cell	Innate
FAM49A	Natural.killer.cell	Innate
FASLG	Natural.killer.cell	Innate
FCGR1A	Natural.killer.cell	Innate
FN1	Natural.killer.cell	Innate
FSTL1	Natural.killer.cell	Innate
FUCA1	Natural.killer.cell	Innate
GBP3	Natural.killer.cell	Innate
GLS2	Natural.killer.cell	Innate
GRB2	Natural.killer.cell	Innate
LST1	Natural.killer.cell	Innate
BCL2	Natural.killer.cell	Innate
CDC5L	Natural.killer.cell	Innate
FGF18	Natural.killer.cell	Innate
FUT5	Natural.killer.cell	Innate
FZR1	Natural.killer.cell	Innate
GAGE2	Natural.killer.cell	Innate
IGFBP5	Natural.killer.cell	Innate
KANK2	Natural.killer.cell	Innate
LDB3	Natural.killer.cell	Innate
BTN2A2	Natural.killer.T.cell	Innate
CD101	Natural.killer.T.cell	Innate
CD109	Natural.killer.T.cell	Innate
CNPY3	Natural.killer.T.cell	Innate
CNPY4	Natural.killer.T.cell	Innate
CREB1	Natural.killer.T.cell	Innate
CRTC2	Natural.killer.T.cell	Innate
CRTC3	Natural.killer.T.cell	Innate
CSF2	Natural.killer.T.cell	Innate
KLRC1	Natural.killer.T.cell	Innate
FUT4	Natural.killer.T.cell	Innate
ICAM2	Natural.killer.T.cell	Innate
IL32	Natural.killer.T.cell	Innate
LAMP2	Natural.killer.T.cell	Innate
LILRB5	Natural.killer.T.cell	Innate
KLRG1	Natural.killer.T.cell	Innate
HSPA4	Natural.killer.T.cell	Innate
HSPB6	Natural.killer.T.cell	Innate
ISM2	Natural.killer.T.cell	Innate
ITIH2	Natural.killer.T.cell	Innate
KDM4C	Natural.killer.T.cell	Innate
KIR2DS4	Natural.killer.T.cell	Innate
KIRREL3	Natural.killer.T.cell	Innate
SDCBP	Natural.killer.T.cell	Innate
NFATC2IP	Natural.killer.T.cell	Innate
MICB	Natural.killer.T.cell	Innate
KIR2DL1	Natural.killer.T.cell	Innate
KIR2DL3	Natural.killer.T.cell	Innate
KIR3DL1	Natural.killer.T.cell	Innate
KIR3DL2	Natural.killer.T.cell	Innate
NCR1	Natural.killer.T.cell	Innate
FOSL1	Natural.killer.T.cell	Innate
TSLP	Natural.killer.T.cell	Innate
SLC7A7	Natural.killer.T.cell	Innate
SPP1	Natural.killer.T.cell	Innate
TREM2	Natural.killer.T.cell	Innate
UBASH3A	Natural.killer.T.cell	Innate
YBX2	Natural.killer.T.cell	Innate
CCDC88A	Natural.killer.T.cell	Innate
CLEC1A	Natural.killer.T.cell	Innate
THBD	Natural.killer.T.cell	Innate
PDPN	Natural.killer.T.cell	Innate
VCAM1	Natural.killer.T.cell	Innate
EMR1	Natural.killer.T.cell	Innate
CREB5	Neutrophil	Innate
CDA	Neutrophil	Innate
CHST15	Neutrophil	Innate
S100A12	Neutrophil	Innate
APOBEC3A	Neutrophil	Innate
CASP5	Neutrophil	Innate
MMP25	Neutrophil	Innate
HAL	Neutrophil	Innate
C1orf183	Neutrophil	Innate
FFAR2	Neutrophil	Innate
MAK	Neutrophil	Innate
CXCR1	Neutrophil	Innate
STEAP4	Neutrophil	Innate
MGAM	Neutrophil	Innate
BTNL8	Neutrophil	Innate
CXCR2	Neutrophil	Innate
TNFRSF10C	Neutrophil	Innate
VNN3	Neutrophil	Innate
CBX6	Plasmacytoid.dendritic.cell	Innate
DAB2	Plasmacytoid.dendritic.cell	Innate
DDX17	Plasmacytoid.dendritic.cell	Innate
HIGD1A	Plasmacytoid.dendritic.cell	Innate
IDH3A	Plasmacytoid.dendritic.cell	Innate
IL3RA	Plasmacytoid.dendritic.cell	Innate
MAGED1	Plasmacytoid.dendritic.cell	Innate
NUCB2	Plasmacytoid.dendritic.cell	Innate
OFD1	Plasmacytoid.dendritic.cell	Innate
OGT	Plasmacytoid.dendritic.cell	Innate
PDIA4	Plasmacytoid.dendritic.cell	Innate
SERTAD2	Plasmacytoid.dendritic.cell	Innate
SIRPA	Plasmacytoid.dendritic.cell	Innate
TMED2	Plasmacytoid.dendritic.cell	Innate
ENG	Plasmacytoid.dendritic.cell	Innate
FCAR	Plasmacytoid.dendritic.cell	Innate
IGF1	Plasmacytoid.dendritic.cell	Innate
ITGA2B	Plasmacytoid.dendritic.cell	Innate
GABARAP	Plasmacytoid.dendritic.cell	Innate
GPX1	Plasmacytoid.dendritic.cell	Innate
KRT23	Plasmacytoid.dendritic.cell	Innate
PROK2	Plasmacytoid.dendritic.cell	Innate
RALB	Plasmacytoid.dendritic.cell	Innate
RETNLB	Plasmacytoid.dendritic.cell	Innate
RNF141	Plasmacytoid.dendritic.cell	Innate
SEC14L1	Plasmacytoid.dendritic.cell	Innate
SEPX1	Plasmacytoid.dendritic.cell	Innate
EMP3	Plasmacytoid.dendritic.cell	Innate
CD300LF	Plasmacytoid.dendritic.cell	Innate
ABTB1	Plasmacytoid.dendritic.cell	Innate
KLHL21	Plasmacytoid.dendritic.cell	Innate
PHRF1	Plasmacytoid.dendritic.cell	Innate

## Sheet: Table S5
Table S5 :Univariate Cox regression of 36 histone acetylation regulators
Gene	HR	HR.95L	HR.95H	pvalue	KM(log-rank:pvalue)
HAT1	1.8591	1.46963	2.35179	2.34254e-07	1.82248e-09
KAT2A	1.13716	0.948141	1.36387	0.1658	0.00204344
KAT2B	0.90468	0.762449	1.07344	0.251022	0.0514524
KAT8	1.0421	0.787975	1.37819	0.772453	0.165086
KAT6A	0.934941	0.763979	1.14416	0.513818	0.108544
KAT6B	0.992438	0.759529	1.29677	0.955643	0.206054
KAT7	1.45678	1.13228	1.87428	0.00343109	0.0003732
EP300	1.11265	0.927703	1.33447	0.249777	0.0962552
CREBBP	1.05019	0.837437	1.31699	0.671576	0.00289853
HDAC1	1.77289	1.4327	2.19385	1.38062e-07	9.99201e-15
HDAC2	1.82247	1.47816	2.24698	1.93319e-08	6.20615e-14
HDAC3	1.42049	1.02931	1.96035	0.0327017	2.22108e-05
HDAC8	1.28558	0.967468	1.70829	0.0832838	0.0465301
SIRT2	1.1089	0.822735	1.49461	0.497287	0.0792753
HDAC4	1.52711	1.18562	1.96696	0.00104387	1.10935e-06
HDAC5	1.52512	1.20924	1.92353	0.000364669	0.000119742
HDAC6	0.857158	0.714886	1.02774	0.0960251	0.0157695
HDAC7	1.11327	0.954065	1.29904	0.172958	0.00206831
HDAC9	1.15142	0.890265	1.48918	0.282685	0.0723464
HDAC10	1.24163	0.967722	1.59307	0.0887653	0.00535125
HDAC11	1.46074	1.2459	1.71262	3.03199e-06	3.3434e-09
BRD2	1.05133	0.841501	1.31348	0.659444	0.0171691
BRD3	1.22474	1.0128	1.48103	0.036515	0.00258807
BRD4	1.31938	1.02645	1.6959	0.0304806	0.000488141
BRDT	1.3264	1.13299	1.55284	0.000443764	0.00180197
BPTF	1.24385	1.02337	1.51183	0.0283804	0.0103232
ATAD2B	1.17865	0.899092	1.54512	0.234082	0.00447214
BAZ2B	0.856581	0.66439	1.10437	0.232408	0.021978
TAF1	1.07002	0.873166	1.31125	0.514123	0.136715
YEATS4	1.54816	1.25291	1.91299	5.15624e-05	2.58042e-07
DPF3	0.82373	0.623429	1.08838	0.172521	0.00333212
SMARCA2	0.819248	0.686101	0.978233	0.0275838	0.00452239
SMARCA4	1.50959	1.22763	1.85632	9.459e-05	2.15838e-06
PBRM1	1.2826	1.02302	1.60805	0.0309867	0.00752078
DPF1	1.47573	1.0069	2.16287	0.0460204	0.000721875
DPF2	1.56243	1.20964	2.01811	0.000631958	0.000146345

## Sheet: Table S6
Table S6: Spearman correlation analysis of the 36 histone acetylation regulators
From	To	Cor	Pvalue	Weight
HDAC1	HDAC2	0.697115	1.13689e-113	2.09135
HDAC1	HDAC3	0.464908	9.22219e-43	1.39472
HDAC1	HDAC8	0.41445	1.75503e-33	1.24335
HDAC1	SIRT2	0.338563	3.27501e-22	1.01569
HDAC1	HDAC4	0.505344	2.09556e-51	1.51603
HDAC1	HDAC5	0.343516	7.38237e-23	1.03055
HDAC1	HDAC7	0.521701	3.03478e-55	1.5651
HDAC1	HDAC9	0.405141	6.18481e-32	1.21542
HDAC1	HDAC10	0.366557	5.03126e-26	1.09967
HDAC1	HDAC11	0.466766	3.9117e-43	1.4003
HDAC1	BRD2	0.430031	3.49936e-36	1.29009
HDAC1	BRD3	0.496216	2.37004e-49	1.48865
HDAC1	BRD4	0.46482	9.60158e-43	1.39446
HDAC1	BRDT	0.305963	3.09031e-18	0.91789
HDAC1	BPTF	0.491937	2.0715e-48	1.47581
HDAC1	ATAD2B	0.456178	4.82921e-41	1.36853
HDAC1	BAZ2B	0.367291	3.94976e-26	1.10187
HDAC1	TAF1	0.435914	3.06994e-37	1.30774
HDAC1	YEATS4	0.501614	1.4717e-50	1.50484
HDAC1	SMARCA4	0.598752	1.80586e-76	1.79626
HDAC1	PBRM1	0.435247	4.05467e-37	1.30574
HDAC1	DPF1	0.351762	5.81832e-24	1.05529
HDAC1	DPF2	0.620789	1.16579e-83	1.86237
HDAC1	HAT1	0.587746	4.39268e-73	1.76324
HDAC1	KAT2A	0.359371	5.21597e-25	1.07811
HDAC1	KAT8	0.341451	1.37827e-22	1.02435
HDAC1	KAT6A	0.357787	8.66488e-25	1.07336
HDAC1	KAT6B	0.39833	7.80574e-31	1.19499
HDAC1	KAT7	0.500804	2.24017e-50	1.50241
HDAC1	EP300	0.455279	7.21112e-41	1.36584
HDAC1	CREBBP	0.406241	4.08286e-32	1.21872
HDAC2	HDAC3	0.462048	3.41513e-42	1.38614
HDAC2	HDAC8	0.327812	7.58521e-21	0.983436
HDAC2	SIRT2	0.269544	2.37596e-14	0.808631
HDAC2	HDAC4	0.564136	3.05355e-66	1.69241
HDAC2	HDAC5	0.348076	1.82882e-23	1.04423
HDAC2	HDAC7	0.572643	1.21201e-68	1.71793
HDAC2	HDAC9	0.473096	2.02626e-44	1.41929
HDAC2	HDAC10	0.285821	5.11684e-16	0.857463
HDAC2	HDAC11	0.441857	2.50082e-38	1.32557
HDAC2	BRD2	0.40686	3.23028e-32	1.22058
HDAC2	BRD3	0.566068	8.82197e-67	1.6982
HDAC2	BRD4	0.49102	3.28334e-48	1.47306
HDAC2	BRDT	0.276848	4.38079e-15	0.830545
HDAC2	BPTF	0.607747	2.45383e-79	1.82324
HDAC2	ATAD2B	0.55028	1.77932e-62	1.65084
HDAC2	BAZ2B	0.451048	4.68906e-40	1.35314
HDAC2	TAF1	0.477052	3.08514e-45	1.43116
HDAC2	YEATS4	0.63443	2.09398e-88	1.90329
HDAC2	SMARCA4	0.663574	2.17209e-99	1.99072
HDAC2	PBRM1	0.559156	7.22295e-65	1.67747
HDAC2	DPF1	0.351449	6.41644e-24	1.05435
HDAC2	DPF2	0.662493	5.84187e-99	1.98748
HDAC2	HAT1	0.72494	4.08497e-127	2.17482
HDAC2	KAT2A	0.333828	1.32717e-21	1.00149
HDAC2	KAT8	0.349399	1.21441e-23	1.0482
HDAC2	KAT6A	0.452481	2.49405e-40	1.35744
HDAC2	KAT6B	0.478103	1.86383e-45	1.43431
HDAC2	KAT7	0.596625	8.34082e-76	1.78988
HDAC2	EP300	0.515836	7.63383e-54	1.54751
HDAC2	CREBBP	0.446565	3.31148e-39	1.3397
HDAC3	HDAC8	0.357558	9.32268e-25	1.07267
HDAC3	SIRT2	0.37108	1.11977e-26	1.11324
HDAC3	HDAC4	0.371608	9.3802e-27	1.11483
HDAC3	HDAC5	0.425963	1.83082e-35	1.27789
HDAC3	HDAC7	0.358242	7.49059e-25	1.07473
HDAC3	HDAC9	0.286068	4.81781e-16	0.858204
HDAC3	HDAC10	0.246469	3.56478e-12	0.739407
HDAC3	HDAC11	0.339374	2.57133e-22	1.01812
HDAC3	BRD2	0.44603	4.17346e-39	1.33809
HDAC3	BRD3	0.382503	2.26113e-28	1.14751
HDAC3	BRD4	0.358685	6.50007e-25	1.07606
HDAC3	BPTF	0.44295	1.56842e-38	1.32885
HDAC3	ATAD2B	0.359559	4.91065e-25	1.07868
HDAC3	BAZ2B	0.278773	2.78243e-15	0.836318
HDAC3	TAF1	0.334115	1.22018e-21	1.00235
HDAC3	YEATS4	0.460052	8.45553e-42	1.38016
HDAC3	SMARCA4	0.512767	4.0264e-53	1.5383
HDAC3	PBRM1	0.335422	8.31015e-22	1.00627
HDAC3	DPF1	0.234988	3.59408e-11	0.704964
HDAC3	DPF2	0.558396	1.1645e-64	1.67519
HDAC3	HAT1	0.496353	2.21036e-49	1.48906
HDAC3	KAT2A	0.34702	2.53171e-23	1.04106
HDAC3	KAT8	0.369628	1.81895e-26	1.10888
HDAC3	KAT6A	0.294898	5.37997e-17	0.884694
HDAC3	KAT6B	0.30656	2.64022e-18	0.919679
HDAC3	KAT7	0.470071	8.40431e-44	1.41021
HDAC3	EP300	0.365375	7.42293e-26	1.09612
HDAC3	CREBBP	0.361501	2.62456e-25	1.0845
HDAC8	SIRT2	0.303949	5.24671e-18	0.911847
HDAC8	HDAC4	0.408352	1.83332e-32	1.22506
HDAC8	HDAC5	0.24258	7.90209e-12	0.727741
HDAC8	HDAC6	0.259145	2.41687e-13	0.777434
HDAC8	HDAC7	0.303663	5.65367e-18	0.91099
HDAC8	HDAC9	0.290442	1.64201e-16	0.871327
HDAC8	HDAC10	0.26706	4.17304e-14	0.801181
HDAC8	HDAC11	0.307285	2.17876e-18	0.921855
HDAC8	BRD2	0.270522	1.90035e-14	0.811565
HDAC8	BRD3	0.430897	2.45287e-36	1.29269
HDAC8	BRD4	0.346445	3.02026e-23	1.03934
HDAC8	BRDT	0.173593	1.18199e-06	0.520779
HDAC8	BPTF	0.312429	5.49599e-19	0.937287
HDAC8	ATAD2B	0.324287	2.06919e-20	0.97286
HDAC8	BAZ2B	0.220356	5.75788e-10	0.661069
HDAC8	TAF1	0.517222	3.5839e-54	1.55167
HDAC8	YEATS4	0.280604	1.80041e-15	0.841811
HDAC8	SMARCA2	0.204422	9.5408e-09	0.613265
HDAC8	SMARCA4	0.44493	6.70821e-39	1.33479
HDAC8	PBRM1	0.288096	2.93156e-16	0.864289
HDAC8	DPF1	0.299981	1.47041e-17	0.899944
HDAC8	DPF2	0.368981	2.25583e-26	1.10694
HDAC8	HAT1	0.279964	2.09704e-15	0.839891
HDAC8	KAT2A	0.294124	6.54085e-17	0.882371
HDAC8	KAT2B	0.152025	2.16333e-05	0.456074
HDAC8	KAT8	0.329444	4.74604e-21	0.988331
HDAC8	KAT6A	0.274725	7.19909e-15	0.824175
HDAC8	KAT6B	0.241714	9.41724e-12	0.725143
HDAC8	KAT7	0.291675	1.20824e-16	0.875026
HDAC8	EP300	0.291672	1.20918e-16	0.875016
HDAC8	CREBBP	0.337095	5.06689e-22	1.01129
SIRT2	HDAC4	0.219996	6.15048e-10	0.659987
SIRT2	HDAC5	0.341728	1.26818e-22	1.02518
SIRT2	HDAC7	0.323175	2.83178e-20	0.969524
SIRT2	HDAC9	0.248595	2.29328e-12	0.745786
SIRT2	HDAC10	0.220274	5.84544e-10	0.660821
SIRT2	HDAC11	0.315546	2.35395e-19	0.946638
SIRT2	BRD2	0.273779	8.96905e-15	0.821338
SIRT2	BRD3	0.274598	7.41501e-15	0.823795
SIRT2	BRD4	0.353798	3.07166e-24	1.06139
SIRT2	BPTF	0.267832	3.5056e-14	0.803495
SIRT2	ATAD2B	0.283735	8.48872e-16	0.851205
SIRT2	BAZ2B	0.150709	2.55203e-05	0.452127
SIRT2	TAF1	0.228996	1.1452e-10	0.686989
SIRT2	YEATS4	0.196143	3.76395e-08	0.58843
SIRT2	SMARCA4	0.382237	2.48053e-28	1.14671
SIRT2	PBRM1	0.26712	4.11722e-14	0.80136
SIRT2	DPF1	0.25525	5.6141e-13	0.765749
SIRT2	DPF2	0.372006	8.20853e-27	1.11602
SIRT2	HAT1	0.282508	1.14102e-15	0.847524
SIRT2	KAT2A	0.226687	1.77484e-10	0.68006
SIRT2	KAT8	0.235324	3.36494e-11	0.705971
SIRT2	KAT6A	0.257971	3.12051e-13	0.773912
SIRT2	KAT6B	0.250846	1.43137e-12	0.752537
SIRT2	KAT7	0.334817	9.93009e-22	1.00445
SIRT2	EP300	0.294	6.74806e-17	0.881999
SIRT2	CREBBP	0.281434	1.47643e-15	0.844302
HDAC4	HDAC5	0.367308	3.92763e-26	1.10192
HDAC4	HDAC6	0.158052	9.96938e-06	0.474157
HDAC4	HDAC7	0.475302	7.11632e-45	1.42591
HDAC4	HDAC9	0.377287	1.36977e-27	1.13186
HDAC4	HDAC10	0.387265	4.24238e-29	1.1618
HDAC4	HDAC11	0.323938	2.28366e-20	0.971813
HDAC4	BRD2	0.477716	2.24375e-45	1.43315
HDAC4	BRD3	0.645729	1.60326e-92	1.93719
HDAC4	BRD4	0.561012	2.23594e-65	1.68303
HDAC4	BRDT	0.146973	4.04977e-05	0.44092
HDAC4	BPTF	0.562841	6.98561e-66	1.68852
HDAC4	ATAD2B	0.534723	1.87362e-58	1.60417
HDAC4	BAZ2B	0.516845	4.40223e-54	1.55054
HDAC4	TAF1	0.613172	4.1329e-81	1.83951
HDAC4	YEATS4	0.423258	5.43478e-35	1.26977
HDAC4	SMARCA2	0.243948	5.98214e-12	0.731843
HDAC4	SMARCA4	0.581722	2.76646e-71	1.74517
HDAC4	PBRM1	0.531485	1.21292e-57	1.59446
HDAC4	DPF1	0.189172	1.14302e-07	0.567517
HDAC4	DPF2	0.589276	1.51365e-73	1.76783
HDAC4	HAT1	0.458173	1.97423e-41	1.37452
HDAC4	KAT2A	0.424427	3.40049e-35	1.27328
HDAC4	KAT2B	0.230818	8.07766e-11	0.692455
HDAC4	KAT8	0.393414	4.69472e-30	1.18024
HDAC4	KAT6A	0.473167	1.95911e-44	1.4195
HDAC4	KAT6B	0.556557	3.6843e-64	1.66967
HDAC4	KAT7	0.493141	1.12912e-48	1.47942
HDAC4	EP300	0.59573	1.58324e-75	1.78719
HDAC4	CREBBP	0.594024	5.336e-75	1.78207
HDAC5	HDAC6	0.167789	2.68163e-06	0.503368
HDAC5	HDAC7	0.240039	1.31952e-11	0.720118
HDAC5	HDAC9	0.153086	1.89153e-05	0.459257
HDAC5	HDAC10	0.34027	1.96592e-22	1.02081
HDAC5	HDAC11	0.468833	1.49821e-43	1.4065
HDAC5	BRD2	0.365788	6.48195e-26	1.09736
HDAC5	BRD3	0.396453	1.55391e-30	1.18936
HDAC5	BRD4	0.415406	1.20988e-33	1.24622
HDAC5	BRDT	0.180696	4.17678e-07	0.542089
HDAC5	BPTF	0.408995	1.4348e-32	1.22698
HDAC5	ATAD2B	0.261158	1.55471e-13	0.783475
HDAC5	BAZ2B	0.19497	4.55091e-08	0.58491
HDAC5	TAF1	0.338474	3.36351e-22	1.01542
HDAC5	YEATS4	0.396908	1.31566e-30	1.19072
HDAC5	SMARCA4	0.45148	3.8782e-40	1.35444
HDAC5	PBRM1	0.317319	1.44661e-19	0.951958
HDAC5	DPF2	0.529061	4.84579e-57	1.58718
HDAC5	HAT1	0.321626	4.37447e-20	0.964878
HDAC5	KAT2A	0.44864	1.3445e-39	1.34592
HDAC5	KAT8	0.353695	3.1723e-24	1.06109
HDAC5	KAT6A	0.23758	2.15527e-11	0.712741
HDAC5	KAT6B	0.286239	4.62092e-16	0.858717
HDAC5	KAT7	0.512239	5.34954e-53	1.53672
HDAC5	EP300	0.40267	1.56242e-31	1.20801
HDAC5	CREBBP	0.43978	6.04174e-38	1.31934
HDAC6	BRD2	0.296255	3.81507e-17	0.888765
HDAC6	BRD3	0.290219	1.73562e-16	0.870657
HDAC6	BRD4	0.256332	4.44787e-13	0.768997
HDAC6	BPTF	0.307818	1.89151e-18	0.923453
HDAC6	ATAD2B	0.33398	1.26941e-21	1.00194
HDAC6	BAZ2B	0.243513	6.5363e-12	0.73054
HDAC6	TAF1	0.421877	9.4361e-35	1.26563
HDAC6	YEATS4	0.168874	2.30585e-06	0.506621
HDAC6	DPF3	0.372513	6.92135e-27	1.11754
HDAC6	SMARCA2	0.31397	3.61847e-19	0.94191
HDAC6	PBRM1	0.297068	3.10196e-17	0.891205
HDAC6	KAT2A	0.16393	4.5542e-06	0.491789
HDAC6	KAT2B	0.378502	9.02946e-28	1.13551
HDAC6	KAT8	0.394669	2.97758e-30	1.18401
HDAC6	KAT6A	0.246001	3.92603e-12	0.738003
HDAC6	KAT6B	0.272579	1.18411e-14	0.817738
HDAC6	KAT7	0.272783	1.12974e-14	0.818348
HDAC6	EP300	0.349297	1.25361e-23	1.04789
HDAC6	CREBBP	0.437628	1.49724e-37	1.31288
HDAC7	HDAC9	0.646337	9.52284e-93	1.93901
HDAC7	HDAC10	0.470091	8.32451e-44	1.41027
HDAC7	HDAC11	0.407636	2.40689e-32	1.22291
HDAC7	BRD2	0.278967	2.6574e-15	0.8369
HDAC7	BRD3	0.448771	1.27022e-39	1.34631
HDAC7	BRD4	0.433179	9.57422e-37	1.29954
HDAC7	BRDT	0.167643	2.73645e-06	0.50293
HDAC7	BPTF	0.458264	1.89513e-41	1.37479
HDAC7	ATAD2B	0.442453	1.93994e-38	1.32736
HDAC7	BAZ2B	0.49349	9.46144e-49	1.48047
HDAC7	TAF1	0.350169	9.56206e-24	1.05051
HDAC7	YEATS4	0.28362	8.72826e-16	0.85086
HDAC7	SMARCA4	0.614525	1.47354e-81	1.84357
HDAC7	PBRM1	0.350076	9.84182e-24	1.05023
HDAC7	DPF1	0.305338	3.64415e-18	0.916013
HDAC7	DPF2	0.526406	2.18114e-56	1.57922
HDAC7	HAT1	0.363471	1.38353e-25	1.09041
HDAC7	KAT2A	0.377673	1.20003e-27	1.13302
HDAC7	KAT8	0.387001	4.65901e-29	1.161
HDAC7	KAT6A	0.414574	1.67306e-33	1.24372
HDAC7	KAT6B	0.467905	2.3074e-43	1.40371
HDAC7	KAT7	0.376246	1.95444e-27	1.12874
HDAC7	EP300	0.395685	2.05732e-30	1.18705
HDAC7	CREBBP	0.375025	2.96087e-27	1.12508
HDAC9	HDAC10	0.25414	7.11946e-13	0.762419
HDAC9	HDAC11	0.176872	7.35046e-07	0.530616
HDAC9	BRD2	0.28466	6.78495e-16	0.853981
HDAC9	BRD3	0.326213	1.19758e-20	0.97864
HDAC9	BRD4	0.327383	8.57733e-21	0.982148
HDAC9	BRDT	0.143882	5.88475e-05	0.431647
HDAC9	BPTF	0.446946	2.80767e-39	1.34084
HDAC9	ATAD2B	0.440659	4.16375e-38	1.32198
HDAC9	BAZ2B	0.493911	7.64828e-49	1.48173
HDAC9	TAF1	0.382071	2.62797e-28	1.14621
HDAC9	YEATS4	0.309571	1.18541e-18	0.928712
HDAC9	SMARCA2	0.292284	1.03784e-16	0.876852
HDAC9	SMARCA4	0.443682	1.14634e-38	1.33105
HDAC9	PBRM1	0.381412	3.30439e-28	1.14424
HDAC9	DPF1	0.297893	2.51346e-17	0.893678
HDAC9	DPF2	0.446322	3.67802e-39	1.33897
HDAC9	HAT1	0.380624	4.3423e-28	1.14187
HDAC9	KAT2A	0.180479	4.31489e-07	0.541436
HDAC9	KAT8	0.271746	1.43487e-14	0.815237
HDAC9	KAT6A	0.432832	1.10504e-36	1.2985
HDAC9	KAT6B	0.437399	1.64832e-37	1.3122
HDAC9	KAT7	0.340258	1.97326e-22	1.02077
HDAC9	EP300	0.387347	4.12193e-29	1.16204
HDAC9	CREBBP	0.368849	2.3566e-26	1.10655
HDAC10	HDAC11	0.43544	3.74087e-37	1.30632
HDAC10	BRD2	0.20751	5.6323e-09	0.62253
HDAC10	BRD3	0.230616	8.39831e-11	0.691848
HDAC10	BRD4	0.355206	1.96912e-24	1.06562
HDAC10	BRDT	0.148045	3.5513e-05	0.444135
HDAC10	BPTF	0.217222	1.01787e-09	0.651665
HDAC10	ATAD2B	0.20173	1.50027e-08	0.60519
HDAC10	BAZ2B	0.193195	6.05143e-08	0.579584
HDAC10	TAF1	0.238877	1.66496e-11	0.716632
HDAC10	SMARCA4	0.391575	9.11081e-30	1.17473
HDAC10	PBRM1	0.149249	3.06091e-05	0.447746
HDAC10	DPF1	0.257768	3.26067e-13	0.773305
HDAC10	DPF2	0.348293	1.7101e-23	1.04488
HDAC10	KAT2A	0.59793	3.26687e-76	1.79379
HDAC10	KAT2B	-0.177848	6.37066e-07	0.533543
HDAC10	KAT8	0.345103	4.55387e-23	1.03531
HDAC10	KAT6A	0.145023	5.1314e-05	0.435068
HDAC10	KAT6B	0.189133	1.15013e-07	0.567398
HDAC10	KAT7	0.204022	1.02071e-08	0.612067
HDAC10	EP300	0.272502	1.2054e-14	0.817506
HDAC10	CREBBP	0.228837	1.1804e-10	0.686512
HDAC11	BRD2	0.140778	8.50128e-05	0.422333
HDAC11	BRD3	0.351193	6.95129e-24	1.05358
HDAC11	BRD4	0.324858	1.75994e-20	0.974575
HDAC11	BRDT	0.242133	8.65152e-12	0.7264
HDAC11	BPTF	0.256107	4.66941e-13	0.76832
HDAC11	YEATS4	0.28555	5.46581e-16	0.856651
HDAC11	DPF3	-0.227068	1.65147e-10	0.681205
HDAC11	SMARCA2	-0.248276	2.45116e-12	0.744827
HDAC11	SMARCA4	0.459334	1.16963e-41	1.378
HDAC11	PBRM1	0.263552	9.15625e-14	0.790655
HDAC11	DPF1	0.205649	7.74472e-09	0.616948
HDAC11	DPF2	0.479008	1.20581e-45	1.43702
HDAC11	HAT1	0.347472	2.20275e-23	1.04242
HDAC11	KAT2A	0.363575	1.33768e-25	1.09072
HDAC11	KAT2B	-0.160966	6.78435e-06	0.482897
HDAC11	KAT8	0.181548	3.67668e-07	0.544645
HDAC11	KAT7	0.333667	1.3915e-21	1.001
HDAC11	EP300	0.270429	1.94092e-14	0.811288
HDAC11	CREBBP	0.160358	7.35604e-06	0.481073
BRD2	BRD3	0.504233	3.75472e-51	1.5127
BRD2	BRD4	0.587192	6.45299e-73	1.76158
BRD2	BPTF	0.67826	2.08265e-105	2.03478
BRD2	ATAD2B	0.65164	9.58484e-95	1.95492
BRD2	BAZ2B	0.504645	3.02564e-51	1.51393
BRD2	TAF1	0.647063	5.10157e-93	1.94119
BRD2	YEATS4	0.51853	1.74887e-54	1.55559
BRD2	SMARCA2	0.425094	2.59975e-35	1.27528
BRD2	SMARCA4	0.481674	3.31699e-46	1.44502
BRD2	PBRM1	0.619477	3.24056e-83	1.85843
BRD2	DPF2	0.602908	8.7799e-78	1.80872
BRD2	HAT1	0.485188	5.94742e-47	1.45556
BRD2	KAT2A	0.418142	4.14231e-34	1.25443
BRD2	KAT2B	0.388947	2.33392e-29	1.16684
BRD2	KAT8	0.417733	4.86538e-34	1.2532
BRD2	KAT6A	0.576735	7.99809e-70	1.73021
BRD2	KAT6B	0.623865	1.03952e-84	1.8716
BRD2	KAT7	0.677625	3.85513e-105	2.03288
BRD2	EP300	0.692063	2.14842e-111	2.07619
BRD2	CREBBP	0.686674	5.11972e-109	2.06002
BRD3	BRD4	0.665368	4.17206e-100	1.9961
BRD3	BRDT	0.210542	3.33041e-09	0.631627
BRD3	BPTF	0.661316	1.70685e-98	1.98395
BRD3	ATAD2B	0.657551	5.09973e-97	1.97265
BRD3	BAZ2B	0.551576	8.04348e-63	1.65473
BRD3	TAF1	0.651948	7.31695e-95	1.95584
BRD3	YEATS4	0.477129	2.97358e-45	1.43139
BRD3	SMARCA2	0.336429	6.17313e-22	1.00929
BRD3	SMARCA4	0.642299	2.96987e-91	1.9269
BRD3	PBRM1	0.610601	2.8909e-80	1.8318
BRD3	DPF1	0.200676	1.78811e-08	0.602029
BRD3	DPF2	0.601643	2.21457e-77	1.80493
BRD3	HAT1	0.428543	6.42737e-36	1.28563
BRD3	KAT2A	0.340175	2.02303e-22	1.02052
BRD3	KAT2B	0.233665	4.65496e-11	0.700995
BRD3	KAT8	0.46963	1.03294e-43	1.40889
BRD3	KAT6A	0.571528	2.52537e-68	1.71458
BRD3	KAT6B	0.60105	3.41245e-77	1.80315
BRD3	KAT7	0.611365	1.6243e-80	1.8341
BRD3	EP300	0.687237	2.90727e-109	2.06171
BRD3	CREBBP	0.662594	5.32941e-99	1.98778
BRD4	BRDT	0.163899	4.57323e-06	0.491697
BRD4	BPTF	0.656443	1.37288e-96	1.96933
BRD4	ATAD2B	0.634897	1.42647e-88	1.90469
BRD4	BAZ2B	0.49503	4.33583e-49	1.48509
BRD4	TAF1	0.631468	2.35238e-87	1.8944
BRD4	YEATS4	0.439724	6.18691e-38	1.31917
BRD4	DPF3	0.187258	1.5398e-07	0.561773
BRD4	SMARCA2	0.25693	3.90973e-13	0.770789
BRD4	SMARCA4	0.65436	8.74095e-96	1.96308
BRD4	PBRM1	0.627838	4.40182e-86	1.88352
BRD4	DPF1	0.233427	4.87594e-11	0.700281
BRD4	DPF2	0.623072	1.94386e-84	1.86922
BRD4	HAT1	0.390935	1.14672e-29	1.1728
BRD4	KAT2A	0.445775	4.66043e-39	1.33732
BRD4	KAT2B	0.203581	1.09972e-08	0.610742
BRD4	KAT8	0.411323	5.88126e-33	1.23397
BRD4	KAT6A	0.557113	2.60284e-64	1.67134
BRD4	KAT6B	0.609174	8.44359e-80	1.82752
BRD4	KAT7	0.62939	1.26399e-86	1.88817
BRD4	EP300	0.698322	3.19841e-114	2.09497
BRD4	CREBBP	0.672074	7.86871e-103	2.01622
BRDT	BPTF	0.214287	1.72152e-09	0.642862
BRDT	TAF1	0.148122	3.51777e-05	0.444366
BRDT	YEATS4	0.186242	1.80133e-07	0.558725
BRDT	SMARCA4	0.22179	4.42471e-10	0.665369
BRDT	PBRM1	0.19168	7.70166e-08	0.575039
BRDT	DPF1	0.143776	5.96041e-05	0.431327
BRDT	DPF2	0.281768	1.36291e-15	0.845304
BRDT	HAT1	0.20943	4.04229e-09	0.628289
BRDT	KAT2A	0.17431	1.06616e-06	0.52293
BRDT	KAT8	0.167724	2.70614e-06	0.503171
BRDT	KAT7	0.223679	3.11824e-10	0.671037
BRDT	EP300	0.1485	3.35756e-05	0.445501
BPTF	ATAD2B	0.818046	1.2511e-187	2.45414
BPTF	BAZ2B	0.711194	2.83903e-120	2.13358
BPTF	TAF1	0.779615	4.57008e-159	2.33884
BPTF	YEATS4	0.641644	5.16592e-91	1.92493
BPTF	DPF3	0.179281	5.15595e-07	0.537843
BPTF	SMARCA2	0.437654	1.48071e-37	1.31296
BPTF	SMARCA4	0.60849	1.40933e-79	1.82547
BPTF	PBRM1	0.761967	8.17511e-148	2.2859
BPTF	DPF1	0.199444	2.19281e-08	0.598333
BPTF	DPF2	0.696322	2.60781e-113	2.08897
BPTF	HAT1	0.610642	2.8021e-80	1.83193
BPTF	KAT2A	0.415064	1.38225e-33	1.24519
BPTF	KAT2B	0.419965	2.0168e-34	1.2599
BPTF	KAT8	0.465545	6.87612e-43	1.39664
BPTF	KAT6A	0.70887	3.71644e-119	2.12661
BPTF	KAT6B	0.760784	4.28577e-147	2.28235
BPTF	KAT7	0.859811	1.47966e-227	2.57943
BPTF	EP300	0.841985	4.26761e-209	2.52596
BPTF	CREBBP	0.80087	4.33823e-174	2.40261
ATAD2B	BAZ2B	0.742474	1.79426e-136	2.22742
ATAD2B	TAF1	0.757605	3.49746e-145	2.27282
ATAD2B	YEATS4	0.534892	1.69917e-58	1.60467
ATAD2B	DPF3	0.259641	2.16855e-13	0.778924
ATAD2B	SMARCA2	0.472854	2.27133e-44	1.41856
ATAD2B	SMARCA4	0.544116	7.39799e-61	1.63235
ATAD2B	PBRM1	0.74761	2.32907e-139	2.24283
ATAD2B	DPF1	0.173614	1.17835e-06	0.520843
ATAD2B	DPF2	0.602607	1.09487e-77	1.80782
ATAD2B	HAT1	0.556562	3.6728e-64	1.66969
ATAD2B	KAT2A	0.327238	8.9409e-21	0.981713
ATAD2B	KAT2B	0.427799	8.69916e-36	1.2834
ATAD2B	KAT8	0.418783	3.21805e-34	1.25635
ATAD2B	KAT6A	0.725111	3.33717e-127	2.17533
ATAD2B	KAT6B	0.754489	2.45304e-143	2.26347
ATAD2B	KAT7	0.692262	1.75275e-111	2.07678
ATAD2B	EP300	0.807266	5.68918e-179	2.4218
ATAD2B	CREBBP	0.741882	3.81993e-136	2.22565
BAZ2B	TAF1	0.635788	6.84285e-89	1.90736
BAZ2B	YEATS4	0.343867	6.63561e-23	1.0316
BAZ2B	DPF3	0.247916	2.6418e-12	0.743747
BAZ2B	SMARCA2	0.471571	4.15749e-44	1.41471
BAZ2B	SMARCA4	0.420933	1.37409e-34	1.2628
BAZ2B	PBRM1	0.608409	1.4971e-79	1.82523
BAZ2B	DPF2	0.46335	1.88498e-42	1.39005
BAZ2B	HAT1	0.429002	5.32952e-36	1.28701
BAZ2B	KAT2A	0.271799	1.41739e-14	0.815397
BAZ2B	KAT2B	0.38184	2.84819e-28	1.14552
BAZ2B	KAT8	0.402232	1.83954e-31	1.2067
BAZ2B	KAT6A	0.634943	1.37294e-88	1.90483
BAZ2B	KAT6B	0.759438	2.78791e-146	2.27831
BAZ2B	KAT7	0.52927	4.30223e-57	1.58781
BAZ2B	EP300	0.700645	2.73289e-115	2.10194
BAZ2B	CREBBP	0.662328	6.78981e-99	1.98698
TAF1	YEATS4	0.517645	2.84289e-54	1.55293
TAF1	DPF3	0.227336	1.56981e-10	0.682009
TAF1	SMARCA2	0.490287	4.73815e-48	1.47086
TAF1	SMARCA4	0.500716	2.34509e-50	1.50215
TAF1	PBRM1	0.69474	1.35556e-112	2.08422
TAF1	DPF1	0.167767	2.68977e-06	0.503302
TAF1	DPF2	0.557072	2.67021e-64	1.67122
TAF1	HAT1	0.470319	7.48322e-44	1.41096
TAF1	KAT2A	0.345311	4.27318e-23	1.03593
TAF1	KAT2B	0.487108	2.30537e-47	1.46132
TAF1	KAT8	0.465215	8.008e-43	1.39564
TAF1	KAT6A	0.682861	2.29191e-107	2.04858
TAF1	KAT6B	0.714674	5.74125e-122	2.14402
TAF1	KAT7	0.692763	1.04625e-111	2.07829
TAF1	EP300	0.775574	2.12179e-156	2.32672
TAF1	CREBBP	0.785796	2.94195e-163	2.35739
YEATS4	SMARCA2	0.27029	2.00392e-14	0.810869
YEATS4	SMARCA4	0.515301	1.02142e-53	1.5459
YEATS4	PBRM1	0.568018	2.49788e-67	1.70406
YEATS4	DPF1	0.263586	9.08732e-14	0.790757
YEATS4	DPF2	0.633995	2.99198e-88	1.90198
YEATS4	HAT1	0.679896	4.22917e-106	2.03969
YEATS4	KAT2A	0.288687	2.53461e-16	0.866062
YEATS4	KAT2B	0.325566	1.43974e-20	0.976698
YEATS4	KAT8	0.294973	5.2792e-17	0.884919
YEATS4	KAT6A	0.424174	3.76404e-35	1.27252
YEATS4	KAT6B	0.450762	5.3151e-40	1.35229
YEATS4	KAT7	0.654013	1.18815e-95	1.96204
YEATS4	EP300	0.543656	9.74033e-61	1.63097
YEATS4	CREBBP	0.472182	3.1192e-44	1.41655
DPF3	SMARCA2	0.34109	1.5368e-22	1.02327
DPF3	PBRM1	0.225765	2.11107e-10	0.677296
DPF3	KAT2B	0.26838	3.09586e-14	0.80514
DPF3	KAT8	0.218415	8.20178e-10	0.655246
DPF3	KAT6A	0.177514	6.69032e-07	0.532543
DPF3	KAT6B	0.190303	9.57184e-08	0.57091
DPF3	EP300	0.188439	1.28168e-07	0.565317
DPF3	CREBBP	0.257123	3.74947e-13	0.77137
SMARCA2	SMARCA4	0.1975	3.01761e-08	0.592501
SMARCA2	PBRM1	0.38857	2.66926e-29	1.16571
SMARCA2	DPF2	0.210119	3.5855e-09	0.630358
SMARCA2	HAT1	0.264233	7.868e-14	0.792699
SMARCA2	KAT2B	0.610621	2.84713e-80	1.83186
SMARCA2	KAT8	0.229092	1.12445e-10	0.687276
SMARCA2	KAT6A	0.432294	1.38004e-36	1.29688
SMARCA2	KAT6B	0.494558	5.51036e-49	1.48367
SMARCA2	KAT7	0.369588	1.84332e-26	1.10876
SMARCA2	EP300	0.459643	1.01725e-41	1.37893
SMARCA2	CREBBP	0.502399	9.78428e-51	1.5072
SMARCA4	PBRM1	0.484886	6.9002e-47	1.45466
SMARCA4	DPF1	0.364093	1.12961e-25	1.09228
SMARCA4	DPF2	0.677665	3.71049e-105	2.03299
SMARCA4	HAT1	0.487695	1.72365e-47	1.46309
SMARCA4	KAT2A	0.45219	2.83639e-40	1.35657
SMARCA4	KAT8	0.391527	9.27063e-30	1.17458
SMARCA4	KAT6A	0.477638	2.33023e-45	1.43291
SMARCA4	KAT6B	0.51733	3.37721e-54	1.55199
SMARCA4	KAT7	0.591803	2.56872e-74	1.77541
SMARCA4	EP300	0.564389	2.59642e-66	1.69317
SMARCA4	CREBBP	0.517591	2.92726e-54	1.55277
PBRM1	DPF2	0.626152	1.69388e-85	1.87846
PBRM1	HAT1	0.582658	1.46146e-71	1.74797
PBRM1	KAT2A	0.271459	1.53277e-14	0.814376
PBRM1	KAT2B	0.487246	2.15384e-47	1.46174
PBRM1	KAT8	0.365788	6.48214e-26	1.09736
PBRM1	KAT6A	0.667748	4.58829e-101	2.00324
PBRM1	KAT6B	0.693708	3.9481e-112	2.08112
PBRM1	KAT7	0.684085	6.80899e-108	2.05225
PBRM1	EP300	0.793977	5.04496e-169	2.38193
PBRM1	CREBBP	0.708684	4.55908e-119	2.12605
DPF1	DPF2	0.34036	1.91368e-22	1.02108
DPF1	HAT1	0.278335	3.08588e-15	0.835005
DPF1	KAT2A	0.156842	1.16743e-05	0.470526
DPF1	KAT8	0.153771	1.73347e-05	0.461314
DPF1	KAT6A	0.144222	5.65033e-05	0.432665
DPF1	KAT7	0.182519	3.17707e-07	0.547556
DPF2	HAT1	0.651503	1.08082e-94	1.95451
DPF2	KAT2A	0.4413	3.17082e-38	1.3239
DPF2	KAT2B	0.189566	1.07473e-07	0.568697
DPF2	KAT8	0.44001	5.48164e-38	1.32003
DPF2	KAT6A	0.5169	4.27271e-54	1.5507
DPF2	KAT6B	0.538938	1.59759e-59	1.61681
DPF2	KAT7	0.737881	5.99104e-134	2.21364
DPF2	EP300	0.650073	3.76544e-94	1.95022
DPF2	CREBBP	0.590173	8.07999e-74	1.77052
HAT1	KAT2A	0.170658	1.79494e-06	0.511973
HAT1	KAT2B	0.280804	1.7162e-15	0.842413
HAT1	KAT8	0.258286	2.9138e-13	0.774859
HAT1	KAT6A	0.404192	8.8358e-32	1.21258
HAT1	KAT6B	0.426641	1.39178e-35	1.27992
HAT1	KAT7	0.629791	9.14958e-87	1.88937
HAT1	EP300	0.528039	8.66023e-57	1.58412
HAT1	CREBBP	0.437833	1.3733e-37	1.3135
KAT2A	KAT8	0.461805	3.8156e-42	1.38541
KAT2A	KAT6A	0.250309	1.60222e-12	0.750928
KAT2A	KAT6B	0.297193	3.00494e-17	0.891579
KAT2A	KAT7	0.43055	2.82853e-36	1.29165
KAT2A	EP300	0.318129	1.15705e-19	0.954387
KAT2A	CREBBP	0.361523	2.60587e-25	1.08457
KAT2B	KAT6A	0.343902	6.56549e-23	1.03171
KAT2B	KAT6B	0.457668	2.47671e-41	1.37301
KAT2B	KAT7	0.357328	1.00331e-24	1.07198
KAT2B	EP300	0.474004	1.31829e-44	1.42201
KAT2B	CREBBP	0.475517	6.42269e-45	1.42655
KAT8	KAT6A	0.328695	5.88736e-21	0.986085
KAT8	KAT6B	0.366665	4.85559e-26	1.1
KAT8	KAT7	0.452984	1.99708e-40	1.35895
KAT8	EP300	0.393304	4.88393e-30	1.17991
KAT8	CREBBP	0.633733	3.7067e-88	1.9012
KAT6A	KAT6B	0.710841	4.19948e-120	2.13252
KAT6A	KAT7	0.59368	6.81347e-75	1.78104
KAT6A	EP300	0.711748	1.53185e-120	2.13524
KAT6A	CREBBP	0.683291	1.49726e-107	2.04987
KAT6B	KAT7	0.63411	2.72193e-88	1.90233
KAT6B	EP300	0.789904	4.03531e-166	2.36971
KAT6B	CREBBP	0.742737	1.2816e-136	2.22821
KAT7	EP300	0.736547	3.16717e-133	2.20964
KAT7	CREBBP	0.735372	1.36128e-132	2.20612
EP300	CREBBP	0.806857	1.18291e-178	2.42057

## Sheet: Table S7
Table S7: Samples clustering in HCC RNA-seq meta cohorts
Sample ID	HAcluster	genecluster	HAscore	HAscore.group	Dataset
TCGA_TCGA-ZS-A9CG	C	A	-16.5955	Low	TCGA-LIHC
TCGA_TCGA-ZS-A9CF	C	C	5.36257	Low	TCGA-LIHC
TCGA_TCGA-ZS-A9CE	A	A	-20.1081	Low	TCGA-LIHC
TCGA_TCGA-ZS-A9CD	C	A	-13.2597	Low	TCGA-LIHC
TCGA_TCGA-ZP-A9D4	C	C	-8.37647	Low	TCGA-LIHC
TCGA_TCGA-ZP-A9D2	B	B	44.8926	High	TCGA-LIHC
TCGA_TCGA-ZP-A9D1	C	C	3.57262	Low	TCGA-LIHC
TCGA_TCGA-ZP-A9D0	C	C	-10.6666	Low	TCGA-LIHC
TCGA_TCGA-ZP-A9CZ	C	C	11.909	Low	TCGA-LIHC
TCGA_TCGA-ZP-A9CY	C	C	-10.3953	Low	TCGA-LIHC
TCGA_TCGA-ZP-A9CV	C	C	-0.933301	Low	TCGA-LIHC
TCGA_TCGA-YA-A8S7	B	B	30.8652	High	TCGA-LIHC
TCGA_TCGA-XR-A8TG	C	C	11.9652	Low	TCGA-LIHC
TCGA_TCGA-XR-A8TF	C	C	-5.19474	Low	TCGA-LIHC
TCGA_TCGA-XR-A8TE	B	C	6.9707	Low	TCGA-LIHC
TCGA_TCGA-XR-A8TD	C	C	1.26169	Low	TCGA-LIHC
TCGA_TCGA-XR-A8TC	C	C	8.82781	Low	TCGA-LIHC
TCGA_TCGA-WX-AA47	A	A	-32.5639	Low	TCGA-LIHC
TCGA_TCGA-WX-AA46	C	A	-23.9374	Low	TCGA-LIHC
TCGA_TCGA-WX-AA44	B	B	15.1715	Low	TCGA-LIHC
TCGA_TCGA-WQ-AB4B	A	A	-29.4366	Low	TCGA-LIHC
TCGA_TCGA-WQ-A9G7	A	C	5.61427	Low	TCGA-LIHC
TCGA_TCGA-WJ-A86L	C	C	2.19807	Low	TCGA-LIHC
TCGA_TCGA-UB-AA0V	C	C	-10.3627	Low	TCGA-LIHC
TCGA_TCGA-UB-AA0U	C	B	15.9169	High	TCGA-LIHC
TCGA_TCGA-UB-A7MF	C	C	6.08015	Low	TCGA-LIHC
TCGA_TCGA-UB-A7ME	C	C	6.14644	Low	TCGA-LIHC
TCGA_TCGA-UB-A7MD	C	C	2.02941	Low	TCGA-LIHC
TCGA_TCGA-UB-A7MC	B	B	15.7846	High	TCGA-LIHC
TCGA_TCGA-UB-A7MB	B	B	21.6732	High	TCGA-LIHC
TCGA_TCGA-UB-A7MA	B	B	31.0339	High	TCGA-LIHC
TCGA_TCGA-T1-A6J8	C	C	-10.1263	Low	TCGA-LIHC
TCGA_TCGA-RG-A7D4	C	C	8.06813	Low	TCGA-LIHC
TCGA_TCGA-RC-A7SK	C	C	-10.4841	Low	TCGA-LIHC
TCGA_TCGA-RC-A7SH	B	C	7.2637	Low	TCGA-LIHC
TCGA_TCGA-RC-A7SF	A	A	-21.1964	Low	TCGA-LIHC
TCGA_TCGA-RC-A7SB	A	A	-17.1793	Low	TCGA-LIHC
TCGA_TCGA-RC-A7S9	A	C	-3.49772	Low	TCGA-LIHC
TCGA_TCGA-RC-A6M6	C	B	19.6931	High	TCGA-LIHC
TCGA_TCGA-RC-A6M5	C	A	-11.6256	Low	TCGA-LIHC
TCGA_TCGA-RC-A6M4	C	A	-17.49	Low	TCGA-LIHC
TCGA_TCGA-RC-A6M3	C	C	9.70656	Low	TCGA-LIHC
TCGA_TCGA-QA-A7B7	B	B	19.0252	High	TCGA-LIHC
TCGA_TCGA-PD-A5DF	C	C	5.30718	Low	TCGA-LIHC
TCGA_TCGA-O8-A75V	A	A	-15.1067	Low	TCGA-LIHC
TCGA_TCGA-NI-A8LF	A	A	-20.1908	Low	TCGA-LIHC
TCGA_TCGA-NI-A4U2	A	A	-29.9713	Low	TCGA-LIHC
TCGA_TCGA-MR-A8JO	A	A	-7.55963	Low	TCGA-LIHC
TCGA_TCGA-MR-A520	A	A	-25.4225	Low	TCGA-LIHC
TCGA_TCGA-MI-A75I	C	C	1.27354	Low	TCGA-LIHC
TCGA_TCGA-MI-A75H	C	A	-18.7802	Low	TCGA-LIHC
TCGA_TCGA-MI-A75G	C	A	-15.8239	Low	TCGA-LIHC
TCGA_TCGA-MI-A75E	A	A	-14.9895	Low	TCGA-LIHC
TCGA_TCGA-MI-A75C	A	A	-16.7628	Low	TCGA-LIHC
TCGA_TCGA-LG-A9QD	A	A	-27.183	Low	TCGA-LIHC
TCGA_TCGA-LG-A9QC	C	C	-2.53965	Low	TCGA-LIHC
TCGA_TCGA-LG-A6GG	C	C	1.01127	Low	TCGA-LIHC
TCGA_TCGA-KR-A7K8	C	A	-8.8692	Low	TCGA-LIHC
TCGA_TCGA-KR-A7K7	A	A	-10.883	Low	TCGA-LIHC
TCGA_TCGA-KR-A7K2	A	A	-17.013	Low	TCGA-LIHC
TCGA_TCGA-KR-A7K0	C	C	-9.39255	Low	TCGA-LIHC
TCGA_TCGA-K7-AAU7	B	B	28.1982	High	TCGA-LIHC
TCGA_TCGA-K7-A6G5	A	A	-21.9005	Low	TCGA-LIHC
TCGA_TCGA-K7-A5RG	C	C	8.85344	Low	TCGA-LIHC
TCGA_TCGA-K7-A5RF	C	A	-17.872	Low	TCGA-LIHC
TCGA_TCGA-HP-A5N0	C	C	-8.02761	Low	TCGA-LIHC
TCGA_TCGA-HP-A5MZ	A	A	-9.76729	Low	TCGA-LIHC
TCGA_TCGA-GJ-A9DB	B	C	7.75028	Low	TCGA-LIHC
TCGA_TCGA-GJ-A6C0	C	C	9.93362	Low	TCGA-LIHC
TCGA_TCGA-GJ-A3OU	C	C	13.919	Low	TCGA-LIHC
TCGA_TCGA-G3-AAV7	B	B	44.9854	High	TCGA-LIHC
TCGA_TCGA-G3-AAV6	B	B	11.4676	Low	TCGA-LIHC
TCGA_TCGA-G3-AAV5	C	A	-8.97093	Low	TCGA-LIHC
TCGA_TCGA-G3-AAV4	C	C	3.02696	Low	TCGA-LIHC
TCGA_TCGA-G3-AAV3	C	C	-4.15184	Low	TCGA-LIHC
TCGA_TCGA-G3-AAV2	C	A	-15.5073	Low	TCGA-LIHC
TCGA_TCGA-G3-AAV1	C	C	1.6158	Low	TCGA-LIHC
TCGA_TCGA-G3-AAV0	A	A	-32.9059	Low	TCGA-LIHC
TCGA_TCGA-G3-AAUZ	A	A	-28.5515	Low	TCGA-LIHC
TCGA_TCGA-G3-A7M9	B	B	47.5642	High	TCGA-LIHC
TCGA_TCGA-G3-A7M8	A	A	-22.2875	Low	TCGA-LIHC
TCGA_TCGA-G3-A7M7	A	A	-22.8945	Low	TCGA-LIHC
TCGA_TCGA-G3-A7M6	B	B	40.1498	High	TCGA-LIHC
TCGA_TCGA-G3-A7M5	A	A	-30.1415	Low	TCGA-LIHC
TCGA_TCGA-G3-A6UC	C	C	-10.4259	Low	TCGA-LIHC
TCGA_TCGA-G3-A5SM	A	A	-11.8984	Low	TCGA-LIHC
TCGA_TCGA-G3-A5SL	C	C	-12.7164	Low	TCGA-LIHC
TCGA_TCGA-G3-A5SK	A	A	-29.1565	Low	TCGA-LIHC
TCGA_TCGA-G3-A5SJ	C	C	11.9069	Low	TCGA-LIHC
TCGA_TCGA-G3-A5SI	C	C	-3.90511	Low	TCGA-LIHC
TCGA_TCGA-G3-A3CK	C	C	-6.5506	Low	TCGA-LIHC
TCGA_TCGA-G3-A3CJ	A	A	-36.4177	Low	TCGA-LIHC
TCGA_TCGA-G3-A3CI	A	A	-23.5541	Low	TCGA-LIHC
TCGA_TCGA-G3-A3CH	C	C	-5.85523	Low	TCGA-LIHC
TCGA_TCGA-G3-A3CG	C	C	-6.3925	Low	TCGA-LIHC
TCGA_TCGA-G3-A25Z	A	A	-18.4161	Low	TCGA-LIHC
TCGA_TCGA-G3-A25Y	B	B	25.3351	High	TCGA-LIHC
TCGA_TCGA-G3-A25X	A	C	7.50428	Low	TCGA-LIHC
TCGA_TCGA-G3-A25V	A	A	-13.5328	Low	TCGA-LIHC
TCGA_TCGA-G3-A25U	C	C	-1.91068	Low	TCGA-LIHC
TCGA_TCGA-G3-A25T	C	B	14.5686	Low	TCGA-LIHC
TCGA_TCGA-G3-A25S	A	A	-10.6694	Low	TCGA-LIHC
TCGA_TCGA-FV-A4ZQ	B	B	18.9247	High	TCGA-LIHC
TCGA_TCGA-FV-A4ZP	A	A	-25.5992	Low	TCGA-LIHC
TCGA_TCGA-FV-A496	C	C	-7.67622	Low	TCGA-LIHC
TCGA_TCGA-FV-A495	A	A	-22.1072	Low	TCGA-LIHC
TCGA_TCGA-FV-A3R3	C	C	0.0249705	Low	TCGA-LIHC
TCGA_TCGA-FV-A3R2	C	C	9.22287	Low	TCGA-LIHC
TCGA_TCGA-FV-A3I1	B	C	12.0563	Low	TCGA-LIHC
TCGA_TCGA-FV-A3I0	B	B	34.5074	High	TCGA-LIHC
TCGA_TCGA-FV-A2QR	C	C	3.35935	Low	TCGA-LIHC
TCGA_TCGA-FV-A2QQ	A	A	-12.3737	Low	TCGA-LIHC
TCGA_TCGA-FV-A23B	C	B	12.6927	Low	TCGA-LIHC
TCGA_TCGA-ES-A2HT	A	A	-39.7684	Low	TCGA-LIHC
TCGA_TCGA-ES-A2HS	A	A	-37.5698	Low	TCGA-LIHC
TCGA_TCGA-EP-A3RK	C	C	3.99185	Low	TCGA-LIHC
TCGA_TCGA-EP-A3JL	A	A	-18.2612	Low	TCGA-LIHC
TCGA_TCGA-EP-A2KC	C	C	-1.13866	Low	TCGA-LIHC
TCGA_TCGA-EP-A2KB	C	C	-1.46824	Low	TCGA-LIHC
TCGA_TCGA-EP-A2KA	C	C	4.59418	Low	TCGA-LIHC
TCGA_TCGA-EP-A26S	C	C	-6.40864	Low	TCGA-LIHC
TCGA_TCGA-EP-A12J	C	C	0.208338	Low	TCGA-LIHC
TCGA_TCGA-ED-A97K	B	B	34.9168	High	TCGA-LIHC
TCGA_TCGA-ED-A8O6	B	B	12.2153	Low	TCGA-LIHC
TCGA_TCGA-ED-A8O5	B	B	14.3692	Low	TCGA-LIHC
TCGA_TCGA-ED-A82E	B	B	35.0805	High	TCGA-LIHC
TCGA_TCGA-ED-A7XP	C	C	7.5713	Low	TCGA-LIHC
TCGA_TCGA-ED-A7XO	C	C	-8.86764	Low	TCGA-LIHC
TCGA_TCGA-ED-A7PZ	A	A	-8.60116	Low	TCGA-LIHC
TCGA_TCGA-ED-A7PY	C	C	-9.71877	Low	TCGA-LIHC
TCGA_TCGA-ED-A7PX	B	B	33.8845	High	TCGA-LIHC
TCGA_TCGA-ED-A66Y	B	B	30.7153	High	TCGA-LIHC
TCGA_TCGA-ED-A66X	B	B	19.5335	High	TCGA-LIHC
TCGA_TCGA-ED-A627	C	C	6.32002	Low	TCGA-LIHC
TCGA_TCGA-ED-A5KG	B	B	43.2934	High	TCGA-LIHC
TCGA_TCGA-ED-A4XI	C	C	-8.55187	Low	TCGA-LIHC
TCGA_TCGA-ED-A459	C	C	10.0598	Low	TCGA-LIHC
TCGA_TCGA-DD-AAW3	C	C	-6.70168	Low	TCGA-LIHC
TCGA_TCGA-DD-AAW2	C	C	-10.1064	Low	TCGA-LIHC
TCGA_TCGA-DD-AAW1	C	C	-14.2248	Low	TCGA-LIHC
TCGA_TCGA-DD-AAW0	C	C	0.867338	Low	TCGA-LIHC
TCGA_TCGA-DD-AAVZ	C	C	4.52316	Low	TCGA-LIHC
TCGA_TCGA-DD-AAVY	C	C	-10.5116	Low	TCGA-LIHC
TCGA_TCGA-DD-AAVX	C	A	-15.4587	Low	TCGA-LIHC
TCGA_TCGA-DD-AAVW	C	C	7.34321	Low	TCGA-LIHC
TCGA_TCGA-DD-AAVV	C	C	4.69077	Low	TCGA-LIHC
TCGA_TCGA-DD-AAVU	A	A	-19.4653	Low	TCGA-LIHC
TCGA_TCGA-DD-AAVS	B	B	13.6973	Low	TCGA-LIHC
TCGA_TCGA-DD-AAVR	A	A	-15.0608	Low	TCGA-LIHC
TCGA_TCGA-DD-AAVQ	C	C	2.57246	Low	TCGA-LIHC
TCGA_TCGA-DD-AAVP	A	A	-15.3251	Low	TCGA-LIHC
TCGA_TCGA-DD-AAEK	C	C	1.17596	Low	TCGA-LIHC
TCGA_TCGA-DD-AAEI	A	A	-15.6288	Low	TCGA-LIHC
TCGA_TCGA-DD-AAEH	A	A	-18.9523	Low	TCGA-LIHC
TCGA_TCGA-DD-AAEG	C	C	-6.18285	Low	TCGA-LIHC
TCGA_TCGA-DD-AAEE	C	C	-6.49528	Low	TCGA-LIHC
TCGA_TCGA-DD-AAED	C	C	-3.94643	Low	TCGA-LIHC
TCGA_TCGA-DD-AAEB	A	A	-43.805	Low	TCGA-LIHC
TCGA_TCGA-DD-AAEA	A	A	-13.0322	Low	TCGA-LIHC
TCGA_TCGA-DD-AAE9	A	A	-16.3681	Low	TCGA-LIHC
TCGA_TCGA-DD-AAE7	A	A	-21.7037	Low	TCGA-LIHC
TCGA_TCGA-DD-AAE6	A	C	-5.54547	Low	TCGA-LIHC
TCGA_TCGA-DD-AAE4	A	A	-34.0072	Low	TCGA-LIHC
TCGA_TCGA-DD-AAE3	A	A	-36.1124	Low	TCGA-LIHC
TCGA_TCGA-DD-AAE2	C	C	-6.93274	Low	TCGA-LIHC
TCGA_TCGA-DD-AAE1	A	C	-5.70676	Low	TCGA-LIHC
TCGA_TCGA-DD-AAE0	B	B	19.8761	High	TCGA-LIHC
TCGA_TCGA-DD-AADY	C	C	10.9747	Low	TCGA-LIHC
TCGA_TCGA-DD-AADW	B	B	38.8708	High	TCGA-LIHC
TCGA_TCGA-DD-AADV	C	C	7.17646	Low	TCGA-LIHC
TCGA_TCGA-DD-AADU	A	A	-32.8114	Low	TCGA-LIHC
TCGA_TCGA-DD-AADS	A	A	-49.3626	Low	TCGA-LIHC
TCGA_TCGA-DD-AADR	A	A	-16.8333	Low	TCGA-LIHC
TCGA_TCGA-DD-AADQ	A	A	-21.5536	Low	TCGA-LIHC
TCGA_TCGA-DD-AADP	C	C	2.99859	Low	TCGA-LIHC
TCGA_TCGA-DD-AADO	A	A	-23.6534	Low	TCGA-LIHC
TCGA_TCGA-DD-AADN	A	A	-24.7094	Low	TCGA-LIHC
TCGA_TCGA-DD-AADM	A	A	-22.1493	Low	TCGA-LIHC
TCGA_TCGA-DD-AADL	C	C	6.86303	Low	TCGA-LIHC
TCGA_TCGA-DD-AADK	A	A	-15.425	Low	TCGA-LIHC
TCGA_TCGA-DD-AADJ	A	A	-20.465	Low	TCGA-LIHC
TCGA_TCGA-DD-AADI	C	C	-2.60421	Low	TCGA-LIHC
TCGA_TCGA-DD-AADG	C	C	-12.043	Low	TCGA-LIHC
TCGA_TCGA-DD-AADF	A	A	-22.0733	Low	TCGA-LIHC
TCGA_TCGA-DD-AADD	B	B	18.7873	High	TCGA-LIHC
TCGA_TCGA-DD-AADC	B	B	18.6885	High	TCGA-LIHC
TCGA_TCGA-DD-AADB	B	B	23.9113	High	TCGA-LIHC
TCGA_TCGA-DD-AADA	C	A	-12.6582	Low	TCGA-LIHC
TCGA_TCGA-DD-AAD8	C	C	-7.38245	Low	TCGA-LIHC
TCGA_TCGA-DD-AAD6	A	A	-12.4236	Low	TCGA-LIHC
TCGA_TCGA-DD-AAD5	C	B	17.2502	High	TCGA-LIHC
TCGA_TCGA-DD-AAD3	C	C	-1.33273	Low	TCGA-LIHC
TCGA_TCGA-DD-AAD2	C	C	-5.3499	Low	TCGA-LIHC
TCGA_TCGA-DD-AAD1	B	B	23.898	High	TCGA-LIHC
TCGA_TCGA-DD-AAD0	C	C	0.330466	Low	TCGA-LIHC
TCGA_TCGA-DD-AACZ	B	B	21.8639	High	TCGA-LIHC
TCGA_TCGA-DD-AACY	C	A	-15.3229	Low	TCGA-LIHC
TCGA_TCGA-DD-AACX	C	C	0.574031	Low	TCGA-LIHC
TCGA_TCGA-DD-AACW	B	C	6.42753	Low	TCGA-LIHC
TCGA_TCGA-DD-AACV	C	C	3.9131	Low	TCGA-LIHC
TCGA_TCGA-DD-AACU	B	C	4.70683	Low	TCGA-LIHC
TCGA_TCGA-DD-AACT	A	A	-15.1007	Low	TCGA-LIHC
TCGA_TCGA-DD-AACS	B	B	15.8988	High	TCGA-LIHC
TCGA_TCGA-DD-AACQ	C	C	-5.9789	Low	TCGA-LIHC
TCGA_TCGA-DD-AACP	B	B	17.437	High	TCGA-LIHC
TCGA_TCGA-DD-AACO	A	A	-25.6258	Low	TCGA-LIHC
TCGA_TCGA-DD-AACN	B	B	18.3127	High	TCGA-LIHC
TCGA_TCGA-DD-AACL	C	C	10.1511	Low	TCGA-LIHC
TCGA_TCGA-DD-AACK	C	C	3.76258	Low	TCGA-LIHC
TCGA_TCGA-DD-AACJ	A	A	-22.4309	Low	TCGA-LIHC
TCGA_TCGA-DD-AACI	A	A	-19.6115	Low	TCGA-LIHC
TCGA_TCGA-DD-AACH	B	B	34.2957	High	TCGA-LIHC
TCGA_TCGA-DD-AACG	A	A	-16.2999	Low	TCGA-LIHC
TCGA_TCGA-DD-AACF	A	C	-7.69467	Low	TCGA-LIHC
TCGA_TCGA-DD-AACE	C	A	-15.0345	Low	TCGA-LIHC
TCGA_TCGA-DD-AACD	A	A	-34.8694	Low	TCGA-LIHC
TCGA_TCGA-DD-AACC	A	A	-10.8865	Low	TCGA-LIHC
TCGA_TCGA-DD-AACB	C	C	-2.97856	Low	TCGA-LIHC
TCGA_TCGA-DD-AACA	B	C	6.6769	Low	TCGA-LIHC
TCGA_TCGA-DD-AAC9	A	A	-28.6184	Low	TCGA-LIHC
TCGA_TCGA-DD-AAC8	B	C	11.1655	Low	TCGA-LIHC
TCGA_TCGA-DD-AA3A	B	B	44.0691	High	TCGA-LIHC
TCGA_TCGA-DD-A73G	A	A	-30.2807	Low	TCGA-LIHC
TCGA_TCGA-DD-A73F	C	C	-4.98086	Low	TCGA-LIHC
TCGA_TCGA-DD-A73E	B	C	9.7666	Low	TCGA-LIHC
TCGA_TCGA-DD-A73D	C	C	-15.7364	Low	TCGA-LIHC
TCGA_TCGA-DD-A73C	C	C	0.611554	Low	TCGA-LIHC
TCGA_TCGA-DD-A73B	C	C	-1.37551	Low	TCGA-LIHC
TCGA_TCGA-DD-A73A	C	A	-13.397	Low	TCGA-LIHC
TCGA_TCGA-DD-A4NV	C	C	0.687017	Low	TCGA-LIHC
TCGA_TCGA-DD-A4NS	B	C	11.7086	Low	TCGA-LIHC
TCGA_TCGA-DD-A4NR	C	B	16.2488	High	TCGA-LIHC
TCGA_TCGA-DD-A4NQ	C	C	11.3676	Low	TCGA-LIHC
TCGA_TCGA-DD-A4NP	A	A	-27.08	Low	TCGA-LIHC
TCGA_TCGA-DD-A4NO	C	C	-4.83983	Low	TCGA-LIHC
TCGA_TCGA-DD-A4NN	B	B	18.5964	High	TCGA-LIHC
TCGA_TCGA-DD-A4NL	A	A	-24.0062	Low	TCGA-LIHC
TCGA_TCGA-DD-A4NK	C	C	-13.1689	Low	TCGA-LIHC
TCGA_TCGA-DD-A4NJ	B	B	20.7813	High	TCGA-LIHC
TCGA_TCGA-DD-A4NI	C	A	-20.8464	Low	TCGA-LIHC
TCGA_TCGA-DD-A4NH	B	B	29.7795	High	TCGA-LIHC
TCGA_TCGA-DD-A4NG	C	C	-7.26735	Low	TCGA-LIHC
TCGA_TCGA-DD-A4NF	C	C	-3.20425	Low	TCGA-LIHC
TCGA_TCGA-DD-A4NE	C	C	11.6176	Low	TCGA-LIHC
TCGA_TCGA-DD-A4ND	B	B	14.9422	Low	TCGA-LIHC
TCGA_TCGA-DD-A4NB	C	C	2.46521	Low	TCGA-LIHC
TCGA_TCGA-DD-A4NA	B	B	45.6138	High	TCGA-LIHC
TCGA_TCGA-DD-A3A9	A	A	-4.55179	Low	TCGA-LIHC
TCGA_TCGA-DD-A3A8	A	A	-23.2183	Low	TCGA-LIHC
TCGA_TCGA-DD-A3A7	A	A	-23.8663	Low	TCGA-LIHC
TCGA_TCGA-DD-A3A6	A	A	-13.0557	Low	TCGA-LIHC
TCGA_TCGA-DD-A3A5	A	A	-19.1924	Low	TCGA-LIHC
TCGA_TCGA-DD-A3A4	A	A	-20.1141	Low	TCGA-LIHC
TCGA_TCGA-DD-A3A3	A	A	-30.9676	Low	TCGA-LIHC
TCGA_TCGA-DD-A3A2	A	A	-33.5139	Low	TCGA-LIHC
TCGA_TCGA-DD-A3A1	A	A	-17.3073	Low	TCGA-LIHC
TCGA_TCGA-DD-A39Z	A	A	-19.9155	Low	TCGA-LIHC
TCGA_TCGA-DD-A39Y	A	C	2.96742	Low	TCGA-LIHC
TCGA_TCGA-DD-A39X	A	A	-18.7904	Low	TCGA-LIHC
TCGA_TCGA-DD-A39W	B	C	1.24987	Low	TCGA-LIHC
TCGA_TCGA-DD-A39V	A	A	-21.4876	Low	TCGA-LIHC
TCGA_TCGA-DD-A1EL	B	B	18.5331	High	TCGA-LIHC
TCGA_TCGA-DD-A1EK	C	C	-10.4332	Low	TCGA-LIHC
TCGA_TCGA-DD-A1EJ	B	B	18.8452	High	TCGA-LIHC
TCGA_TCGA-DD-A1EI	B	B	14.9865	Low	TCGA-LIHC
TCGA_TCGA-DD-A1EH	B	B	29.4917	High	TCGA-LIHC
TCGA_TCGA-DD-A1EG	C	C	1.12799	Low	TCGA-LIHC
TCGA_TCGA-DD-A1EF	B	B	20.9787	High	TCGA-LIHC
TCGA_TCGA-DD-A1EE	C	C	12.2326	Low	TCGA-LIHC
TCGA_TCGA-DD-A1ED	C	A	-19.826	Low	TCGA-LIHC
TCGA_TCGA-DD-A1EC	B	B	20.0581	High	TCGA-LIHC
TCGA_TCGA-DD-A1EB	C	C	-11.2618	Low	TCGA-LIHC
TCGA_TCGA-DD-A1EA	B	C	9.36991	Low	TCGA-LIHC
TCGA_TCGA-DD-A11D	C	C	-10.1921	Low	TCGA-LIHC
TCGA_TCGA-DD-A11C	C	C	1.78401	Low	TCGA-LIHC
TCGA_TCGA-DD-A11B	C	C	-4.53872	Low	TCGA-LIHC
TCGA_TCGA-DD-A11A	C	C	-0.125002	Low	TCGA-LIHC
TCGA_TCGA-DD-A119	A	A	-27.6068	Low	TCGA-LIHC
TCGA_TCGA-DD-A118	C	C	1.58615	Low	TCGA-LIHC
TCGA_TCGA-DD-A116	A	A	-21.742	Low	TCGA-LIHC
TCGA_TCGA-DD-A115	C	C	-4.53197	Low	TCGA-LIHC
TCGA_TCGA-DD-A114	B	B	42.6943	High	TCGA-LIHC
TCGA_TCGA-DD-A113	C	C	11.0559	Low	TCGA-LIHC
TCGA_TCGA-CC-A9FW	B	B	11.5493	Low	TCGA-LIHC
TCGA_TCGA-CC-A9FV	B	B	24.0743	High	TCGA-LIHC
TCGA_TCGA-CC-A9FU	B	B	20.7851	High	TCGA-LIHC
TCGA_TCGA-CC-A9FS	C	C	-7.85531	Low	TCGA-LIHC
TCGA_TCGA-CC-A8HV	B	B	15.9513	High	TCGA-LIHC
TCGA_TCGA-CC-A8HU	B	B	20.1638	High	TCGA-LIHC
TCGA_TCGA-CC-A8HT	B	B	17.8198	High	TCGA-LIHC
TCGA_TCGA-CC-A8HS	B	B	35.4755	High	TCGA-LIHC
TCGA_TCGA-CC-A7IL	A	A	-19.6055	Low	TCGA-LIHC
TCGA_TCGA-CC-A7IK	B	B	16.9	High	TCGA-LIHC
TCGA_TCGA-CC-A7IJ	B	B	51.1348	High	TCGA-LIHC
TCGA_TCGA-CC-A7II	B	B	32.8926	High	TCGA-LIHC
TCGA_TCGA-CC-A7IH	C	C	-2.60973	Low	TCGA-LIHC
TCGA_TCGA-CC-A7IG	B	C	9.74279	Low	TCGA-LIHC
TCGA_TCGA-CC-A7IF	A	A	-12.7052	Low	TCGA-LIHC
TCGA_TCGA-CC-A7IE	C	C	7.5521	Low	TCGA-LIHC
TCGA_TCGA-CC-A5UE	B	B	15.918	High	TCGA-LIHC
TCGA_TCGA-CC-A5UD	B	B	28.548	High	TCGA-LIHC
TCGA_TCGA-CC-A5UC	A	C	3.76682	Low	TCGA-LIHC
TCGA_TCGA-CC-A3MC	C	C	3.81468	Low	TCGA-LIHC
TCGA_TCGA-CC-A3MB	B	B	18.186	High	TCGA-LIHC
TCGA_TCGA-CC-A3MA	B	B	42.5273	High	TCGA-LIHC
TCGA_TCGA-CC-A3M9	B	B	45.7788	High	TCGA-LIHC
TCGA_TCGA-CC-A1HT	B	B	47.6316	High	TCGA-LIHC
TCGA_TCGA-CC-A123	A	A	-20.9157	Low	TCGA-LIHC
TCGA_TCGA-CC-5264	B	B	40.27	High	TCGA-LIHC
TCGA_TCGA-CC-5263	B	B	53.949	High	TCGA-LIHC
TCGA_TCGA-CC-5262	C	C	1.14567	Low	TCGA-LIHC
TCGA_TCGA-CC-5261	B	B	46.4617	High	TCGA-LIHC
TCGA_TCGA-CC-5260	B	B	60.4724	High	TCGA-LIHC
TCGA_TCGA-CC-5259	A	A	-31.8853	Low	TCGA-LIHC
TCGA_TCGA-CC-5258	B	B	26.5649	High	TCGA-LIHC
TCGA_TCGA-BW-A5NQ	B	B	22.4259	High	TCGA-LIHC
TCGA_TCGA-BW-A5NP	B	B	21.4296	High	TCGA-LIHC
TCGA_TCGA-BW-A5NO	C	C	-2.39089	Low	TCGA-LIHC
TCGA_TCGA-BD-A3ER	C	A	-12.7678	Low	TCGA-LIHC
TCGA_TCGA-BD-A3EP	C	C	6.11614	Low	TCGA-LIHC
TCGA_TCGA-BD-A2L6	A	A	-13.8613	Low	TCGA-LIHC
TCGA_TCGA-BC-A8YO	B	B	33.4281	High	TCGA-LIHC
TCGA_TCGA-BC-A69I	A	A	-24.806	Low	TCGA-LIHC
TCGA_TCGA-BC-A69H	A	A	-6.25784	Low	TCGA-LIHC
TCGA_TCGA-BC-A5W4	A	A	-16.0791	Low	TCGA-LIHC
TCGA_TCGA-BC-A3KG	B	B	33.0711	High	TCGA-LIHC
TCGA_TCGA-BC-A3KF	C	C	-1.98987	Low	TCGA-LIHC
TCGA_TCGA-BC-A217	B	C	9.15462	Low	TCGA-LIHC
TCGA_TCGA-BC-A216	C	B	13.9926	Low	TCGA-LIHC
TCGA_TCGA-BC-A112	B	B	32.8881	High	TCGA-LIHC
TCGA_TCGA-BC-A110	A	A	-21.2063	Low	TCGA-LIHC
TCGA_TCGA-BC-A10Z	C	C	7.26743	Low	TCGA-LIHC
TCGA_TCGA-BC-A10Y	C	C	7.35679	Low	TCGA-LIHC
TCGA_TCGA-BC-A10X	C	C	-13.2391	Low	TCGA-LIHC
TCGA_TCGA-BC-A10W	B	B	38.9884	High	TCGA-LIHC
TCGA_TCGA-BC-A10U	C	C	7.76969	Low	TCGA-LIHC
TCGA_TCGA-BC-A10T	C	C	-5.77523	Low	TCGA-LIHC
TCGA_TCGA-BC-A10S	C	A	-17.0545	Low	TCGA-LIHC
TCGA_TCGA-BC-A10R	C	C	-6.56026	Low	TCGA-LIHC
TCGA_TCGA-BC-A10Q	B	B	34.9694	High	TCGA-LIHC
TCGA_TCGA-BC-4073	B	B	33.3577	High	TCGA-LIHC
TCGA_TCGA-BC-4072	B	B	20.5955	High	TCGA-LIHC
TCGA_TCGA-5R-AAAM	C	C	-10.9598	Low	TCGA-LIHC
TCGA_TCGA-5R-AA1D	C	C	-5.01724	Low	TCGA-LIHC
TCGA_TCGA-5R-AA1C	C	C	-0.645734	Low	TCGA-LIHC
TCGA_TCGA-5C-AAPD	C	C	3.42123	Low	TCGA-LIHC
TCGA_TCGA-5C-A9VH	C	C	5.88586	Low	TCGA-LIHC
TCGA_TCGA-5C-A9VG	B	B	17.9716	High	TCGA-LIHC
TCGA_TCGA-4R-AA8I	C	C	0.379986	Low	TCGA-LIHC
TCGA_TCGA-3K-AAZ8	C	C	-12.9914	Low	TCGA-LIHC
TCGA_TCGA-2Y-A9HB	C	C	-8.60747	Low	TCGA-LIHC
TCGA_TCGA-2Y-A9HA	C	C	5.57728	Low	TCGA-LIHC
TCGA_TCGA-2Y-A9H9	C	C	-9.36406	Low	TCGA-LIHC
TCGA_TCGA-2Y-A9H8	C	C	-0.208288	Low	TCGA-LIHC
TCGA_TCGA-2Y-A9H7	C	C	-1.00928	Low	TCGA-LIHC
TCGA_TCGA-2Y-A9H6	C	C	-7.23527	Low	TCGA-LIHC
TCGA_TCGA-2Y-A9H5	B	C	9.79188	Low	TCGA-LIHC
TCGA_TCGA-2Y-A9H4	A	A	-16.177	Low	TCGA-LIHC
TCGA_TCGA-2Y-A9H3	A	A	-25.7079	Low	TCGA-LIHC
TCGA_TCGA-2Y-A9H2	B	B	28.962	High	TCGA-LIHC
TCGA_TCGA-2Y-A9H1	A	A	-40.1653	Low	TCGA-LIHC
TCGA_TCGA-2Y-A9H0	C	C	9.03884	Low	TCGA-LIHC
TCGA_TCGA-2Y-A9GZ	C	C	-8.4823	Low	TCGA-LIHC
TCGA_TCGA-2Y-A9GY	B	B	14.4877	Low	TCGA-LIHC
TCGA_TCGA-2Y-A9GX	C	C	9.19681	Low	TCGA-LIHC
TCGA_TCGA-2Y-A9GW	C	C	-6.85292	Low	TCGA-LIHC
TCGA_TCGA-2Y-A9GV	C	C	-5.33458	Low	TCGA-LIHC
TCGA_TCGA-2Y-A9GU	C	C	-9.04891	Low	TCGA-LIHC
TCGA_TCGA-2Y-A9GT	C	C	-9.94444	Low	TCGA-LIHC
TCGA_TCGA-2Y-A9GS	B	B	16.9974	High	TCGA-LIHC
TCGA_TCGA-2V-A95S	C	C	11.0002	Low	TCGA-LIHC
ICGCJP_RK338-Cancer2	C	C	-11.3771	Low	ICGC-LIRI
ICGCJP_RK338-Cancer	C	C	-11.3771	Low	ICGC-LIRI
ICGCJP_RK337-Cancer	C	C	-9.55401	Low	ICGC-LIRI
ICGCJP_RK326-Cancer	B	C	12.0683	Low	ICGC-LIRI
ICGCJP_RK316-Cancer	B	B	25.9368	High	ICGC-LIRI
ICGCJP_RK312-Cancer	B	B	31.6126	High	ICGC-LIRI
ICGCJP_RK310-Cancer	B	B	29.1858	High	ICGC-LIRI
ICGCJP_RK309-Cancer	B	B	33.2266	High	ICGC-LIRI
ICGCJP_RK308-Cancer	B	B	29.6763	High	ICGC-LIRI
ICGCJP_RK307-Cancer	B	B	30.3017	High	ICGC-LIRI
ICGCJP_RK305-Cancer	C	C	-4.21746	Low	ICGC-LIRI
ICGCJP_RK297-Cancer	C	C	-3.3829	Low	ICGC-LIRI
ICGCJP_RK295-Cancer	B	C	10.5346	Low	ICGC-LIRI
ICGCJP_RK289-Cancer	B	B	10.7177	Low	ICGC-LIRI
ICGCJP_RK285-Cancer	C	C	0.432386	Low	ICGC-LIRI
ICGCJP_RK284-Cancer	A	A	-51.4825	Low	ICGC-LIRI
ICGCJP_RK280-Cancer	C	C	-5.03833	Low	ICGC-LIRI
ICGCJP_RK277-Cancer	C	B	21.196	High	ICGC-LIRI
ICGCJP_RK272-Cancer	C	C	9.06059	Low	ICGC-LIRI
ICGCJP_RK270-Cancer	A	A	-18.5292	Low	ICGC-LIRI
ICGCJP_RK269-Cancer	B	B	38.852	High	ICGC-LIRI
ICGCJP_RK268-Cancer	A	A	-12.6941	Low	ICGC-LIRI
ICGCJP_RK267-Cancer	B	B	13.1687	Low	ICGC-LIRI
ICGCJP_RK266-Cancer	C	C	1.64861	Low	ICGC-LIRI
ICGCJP_RK265-Cancer	C	A	-23.2471	Low	ICGC-LIRI
ICGCJP_RK264-Cancer	C	A	-18.2901	Low	ICGC-LIRI
ICGCJP_RK263-Cancer	C	A	-19.9981	Low	ICGC-LIRI
ICGCJP_RK262-Cancer	B	B	32.5555	High	ICGC-LIRI
ICGCJP_RK261-Cancer3	A	A	-39.4424	Low	ICGC-LIRI
ICGCJP_RK261-Cancer2	A	A	-39.4424	Low	ICGC-LIRI
ICGCJP_RK261-Cancer	A	A	-39.4424	Low	ICGC-LIRI
ICGCJP_RK260-Cancer	A	A	-17.2593	Low	ICGC-LIRI
ICGCJP_RK259-Cancer	C	A	-14.3201	Low	ICGC-LIRI
ICGCJP_RK258-Cancer	C	C	4.67391	Low	ICGC-LIRI
ICGCJP_RK257-Cancer	A	A	-23.5716	Low	ICGC-LIRI
ICGCJP_RK256-Cancer	C	C	-5.99806	Low	ICGC-LIRI
ICGCJP_RK255-Cancer	A	A	-18.9461	Low	ICGC-LIRI
ICGCJP_RK254-Cancer	A	A	-9.83881	Low	ICGC-LIRI
ICGCJP_RK245-Cancer	A	A	-22.2062	Low	ICGC-LIRI
ICGCJP_RK244-Cancer	C	C	-15.9079	Low	ICGC-LIRI
ICGCJP_RK243-Cancer	C	C	-6.72138	Low	ICGC-LIRI
ICGCJP_RK241-Cancer	C	C	-6.66962	Low	ICGC-LIRI
ICGCJP_RK240-Cancer	B	B	29.6491	High	ICGC-LIRI
ICGCJP_RK237-Cancer	C	C	5.11341	Low	ICGC-LIRI
ICGCJP_RK236-Cancer	B	B	14.6126	Low	ICGC-LIRI
ICGCJP_RK235-Cancer	C	C	1.93566	Low	ICGC-LIRI
ICGCJP_RK233-Cancer2	C	C	-4.46456	Low	ICGC-LIRI
ICGCJP_RK233-Cancer	C	C	-4.46456	Low	ICGC-LIRI
ICGCJP_RK232-Cancer	C	C	8.55519	Low	ICGC-LIRI
ICGCJP_RK230-Cancer	A	A	-18.1712	Low	ICGC-LIRI
ICGCJP_RK229-Cancer	C	C	-4.00372	Low	ICGC-LIRI
ICGCJP_RK228-Cancer	A	A	-17.0212	Low	ICGC-LIRI
ICGCJP_RK227-Cancer	A	A	-27.3925	Low	ICGC-LIRI
ICGCJP_RK226-Cancer	A	A	-10.0677	Low	ICGC-LIRI
ICGCJP_RK224-Cancer	B	B	23.867	High	ICGC-LIRI
ICGCJP_RK223-Cancer	A	A	-24.4143	Low	ICGC-LIRI
ICGCJP_RK222-Cancer	C	C	-3.80482	Low	ICGC-LIRI
ICGCJP_RK220-Cancer	C	C	-3.68227	Low	ICGC-LIRI
ICGCJP_RK219-Cancer	A	A	-26.8193	Low	ICGC-LIRI
ICGCJP_RK217-Cancer	A	A	-31.5353	Low	ICGC-LIRI
ICGCJP_RK216-Cancer	B	B	15.8571	High	ICGC-LIRI
ICGCJP_RK214-Cancer	C	C	-6.63109	Low	ICGC-LIRI
ICGCJP_RK213-Cancer	A	A	-0.927835	Low	ICGC-LIRI
ICGCJP_RK212-Cancer	C	C	3.60686	Low	ICGC-LIRI
ICGCJP_RK211-Cancer	C	C	2.15057	Low	ICGC-LIRI
ICGCJP_RK210-Cancer	C	A	-20.6029	Low	ICGC-LIRI
ICGCJP_RK209-Cancer	B	C	6.91507	Low	ICGC-LIRI
ICGCJP_RK208-Cancer	B	B	35.5753	High	ICGC-LIRI
ICGCJP_RK207-Cancer	A	A	-24.3259	Low	ICGC-LIRI
ICGCJP_RK205-Cancer	C	C	-1.73434	Low	ICGC-LIRI
ICGCJP_RK204-Cancer	C	A	-14.9806	Low	ICGC-LIRI
ICGCJP_RK202-Cancer	C	C	1.69387	Low	ICGC-LIRI
ICGCJP_RK201-Cancer	C	C	2.34778	Low	ICGC-LIRI
ICGCJP_RK200-Cancer	B	B	29.0458	High	ICGC-LIRI
ICGCJP_RK199-Cancer	B	B	17.0508	High	ICGC-LIRI
ICGCJP_RK198-Cancer	B	B	22.7897	High	ICGC-LIRI
ICGCJP_RK197-Cancer	C	C	-15.7808	Low	ICGC-LIRI
ICGCJP_RK196-Cancer	A	A	-13.4127	Low	ICGC-LIRI
ICGCJP_RK195-Cancer	A	A	-8.7489	Low	ICGC-LIRI
ICGCJP_RK194-Cancer	B	B	42.5618	High	ICGC-LIRI
ICGCJP_RK193-Cancer	C	C	-14.4528	Low	ICGC-LIRI
ICGCJP_RK192-Cancer	A	C	-1.44695	Low	ICGC-LIRI
ICGCJP_RK191-Cancer	B	B	31.9278	High	ICGC-LIRI
ICGCJP_RK190-Cancer	C	C	-11.1748	Low	ICGC-LIRI
ICGCJP_RK189-Cancer	B	B	15.124	Low	ICGC-LIRI
ICGCJP_RK188-Cancer	C	B	17.8413	High	ICGC-LIRI
ICGCJP_RK187-Cancer	C	C	-9.77087	Low	ICGC-LIRI
ICGCJP_RK186-Cancer	A	A	-18.537	Low	ICGC-LIRI
ICGCJP_RK185-Cancer	C	C	4.54753	Low	ICGC-LIRI
ICGCJP_RK184-Cancer	B	B	36.5328	High	ICGC-LIRI
ICGCJP_RK182-Cancer	B	B	38.2144	High	ICGC-LIRI
ICGCJP_RK181-Cancer	C	C	-10.1083	Low	ICGC-LIRI
ICGCJP_RK180-Cancer2	B	B	19.9029	High	ICGC-LIRI
ICGCJP_RK180-Cancer	B	B	19.9029	High	ICGC-LIRI
ICGCJP_RK179-Cancer	B	B	29.8284	High	ICGC-LIRI
ICGCJP_RK178-Cancer	A	C	-6.63609	Low	ICGC-LIRI
ICGCJP_RK177-Cancer	C	C	9.44822	Low	ICGC-LIRI
ICGCJP_RK175-Cancer	C	C	-3.97064	Low	ICGC-LIRI
ICGCJP_RK172-Cancer	C	B	11.2879	Low	ICGC-LIRI
ICGCJP_RK171-Cancer	C	C	-1.16481	Low	ICGC-LIRI
ICGCJP_RK170-Cancer	B	B	19.623	High	ICGC-LIRI
ICGCJP_RK169-Cancer	C	A	-20.458	Low	ICGC-LIRI
ICGCJP_RK167-Cancer	C	C	6.53985	Low	ICGC-LIRI
ICGCJP_RK166-Cancer	B	B	32.2256	High	ICGC-LIRI
ICGCJP_RK165-Cancer	A	A	-17.0987	Low	ICGC-LIRI
ICGCJP_RK164-Cancer	A	A	-18.1608	Low	ICGC-LIRI
ICGCJP_RK163-Cancer	C	C	2.60639	Low	ICGC-LIRI
ICGCJP_RK162-Cancer	C	C	-11.5058	Low	ICGC-LIRI
ICGCJP_RK159-Cancer	B	B	31.761	High	ICGC-LIRI
ICGCJP_RK157-Cancer	C	C	6.42991	Low	ICGC-LIRI
ICGCJP_RK156-Cancer	C	C	13.4396	Low	ICGC-LIRI
ICGCJP_RK155-Cancer	C	C	-3.88061	Low	ICGC-LIRI
ICGCJP_RK153-Cancer	B	B	21.6493	High	ICGC-LIRI
ICGCJP_RK152-Cancer	C	C	7.56027	Low	ICGC-LIRI
ICGCJP_RK151-Cancer	A	A	-10.9924	Low	ICGC-LIRI
ICGCJP_RK150-Cancer	C	A	-17.2459	Low	ICGC-LIRI
ICGCJP_RK149-Cancer	A	A	-21.6105	Low	ICGC-LIRI
ICGCJP_RK148-Cancer	A	A	-17.0334	Low	ICGC-LIRI
ICGCJP_RK147-Cancer	C	C	9.65974	Low	ICGC-LIRI
ICGCJP_RK146-Cancer	B	B	26.3015	High	ICGC-LIRI
ICGCJP_RK145-Cancer	C	C	0.335959	Low	ICGC-LIRI
ICGCJP_RK143-Cancer	B	C	8.31644	Low	ICGC-LIRI
ICGCJP_RK142-Cancer	B	B	27.6302	High	ICGC-LIRI
ICGCJP_RK141-Cancer	C	C	4.97666	Low	ICGC-LIRI
ICGCJP_RK140-Cancer	C	C	-5.68525	Low	ICGC-LIRI
ICGCJP_RK138-Cancer	B	B	42.1104	High	ICGC-LIRI
ICGCJP_RK137-Cancer	C	C	7.97933	Low	ICGC-LIRI
ICGCJP_RK135-Cancer	C	A	-8.16413	Low	ICGC-LIRI
ICGCJP_RK134-Cancer	C	A	-12.2951	Low	ICGC-LIRI
ICGCJP_RK133-Cancer	A	A	-14.5927	Low	ICGC-LIRI
ICGCJP_RK131-Cancer	C	C	-17.6412	Low	ICGC-LIRI
ICGCJP_RK130-Cancer	B	B	13.2931	Low	ICGC-LIRI
ICGCJP_RK128-Cancer	C	B	19.4312	High	ICGC-LIRI
ICGCJP_RK126-Cancer	C	B	12.4841	Low	ICGC-LIRI
ICGCJP_RK125-Cancer	C	C	-8.8567	Low	ICGC-LIRI
ICGCJP_RK124-Cancer	C	C	9.58185	Low	ICGC-LIRI
ICGCJP_RK120-Cancer	C	C	-10.4061	Low	ICGC-LIRI
ICGCJP_RK119-Cancer	C	C	4.71452	Low	ICGC-LIRI
ICGCJP_RK118-Cancer	C	C	-5.17629	Low	ICGC-LIRI
ICGCJP_RK117-Cancer	C	A	-15.4575	Low	ICGC-LIRI
ICGCJP_RK116-Cancer	C	A	-19.0923	Low	ICGC-LIRI
ICGCJP_RK115-Cancer	C	C	6.79343	Low	ICGC-LIRI
ICGCJP_RK113-Cancer	B	B	16.0466	High	ICGC-LIRI
ICGCJP_RK112-Cancer	C	C	2.11781	Low	ICGC-LIRI
ICGCJP_RK111-Cancer	B	B	18.7548	High	ICGC-LIRI
ICGCJP_RK110-Cancer	C	C	4.45564	Low	ICGC-LIRI
ICGCJP_RK109-Cancer	B	B	22.0728	High	ICGC-LIRI
ICGCJP_RK108-Cancer	A	A	-19.2585	Low	ICGC-LIRI
ICGCJP_RK107-Cancer	C	C	-3.11233	Low	ICGC-LIRI
ICGCJP_RK106-Cancer	B	B	23.5337	High	ICGC-LIRI
ICGCJP_RK105-Cancer	C	C	-1.45468	Low	ICGC-LIRI
ICGCJP_RK104-Cancer	C	C	-9.91014	Low	ICGC-LIRI
ICGCJP_RK103-Cancer	C	C	1.60902	Low	ICGC-LIRI
ICGCJP_RK102-Cancer	B	B	22.2437	High	ICGC-LIRI
ICGCJP_RK101-Cancer	A	A	-7.7235	Low	ICGC-LIRI
ICGCJP_RK100-Cancer	C	C	0.573114	Low	ICGC-LIRI
ICGCJP_RK099-Cancer	B	B	17.4312	High	ICGC-LIRI
ICGCJP_RK098-Cancer	B	B	15.6547	High	ICGC-LIRI
ICGCJP_RK096-Cancer	C	C	-12.1814	Low	ICGC-LIRI
ICGCJP_RK095-Cancer	B	B	27.7628	High	ICGC-LIRI
ICGCJP_RK093-Cancer	B	B	23.0953	High	ICGC-LIRI
ICGCJP_RK092-Cancer	B	B	18.4063	High	ICGC-LIRI
ICGCJP_RK091-Cancer	B	B	23.3095	High	ICGC-LIRI
ICGCJP_RK089-Cancer	B	B	23.4194	High	ICGC-LIRI
ICGCJP_RK088-Cancer	B	B	31.5956	High	ICGC-LIRI
ICGCJP_RK086-Cancer	B	B	14.8509	Low	ICGC-LIRI
ICGCJP_RK085-Cancer	A	A	-1.36318	Low	ICGC-LIRI
ICGCJP_RK084-Cancer	B	B	39.9806	High	ICGC-LIRI
ICGCJP_RK083-Cancer	C	C	7.04225	Low	ICGC-LIRI
ICGCJP_RK082-Cancer	A	A	-14.5762	Low	ICGC-LIRI
ICGCJP_RK081-Cancer	A	A	-17.6276	Low	ICGC-LIRI
ICGCJP_RK080-Cancer	A	A	-14.0253	Low	ICGC-LIRI
ICGCJP_RK079-Cancer	C	C	10.0251	Low	ICGC-LIRI
ICGCJP_RK077-Cancer	C	C	-15.0488	Low	ICGC-LIRI
ICGCJP_RK076-Cancer	A	A	-13.3605	Low	ICGC-LIRI
ICGCJP_RK075-Cancer	C	A	-25.6182	Low	ICGC-LIRI
ICGCJP_RK074-Cancer	C	C	-9.6262	Low	ICGC-LIRI
ICGCJP_RK073-Cancer	A	A	-29.277	Low	ICGC-LIRI
ICGCJP_RK072-Cancer	B	B	15.8052	High	ICGC-LIRI
ICGCJP_RK071-Cancer	C	C	-1.8141	Low	ICGC-LIRI
ICGCJP_RK070-Cancer	A	A	-52.2792	Low	ICGC-LIRI
ICGCJP_RK069-Cancer	B	B	42.2719	High	ICGC-LIRI
ICGCJP_RK068-Cancer	C	B	12.4596	Low	ICGC-LIRI
ICGCJP_RK067-Cancer	B	B	35.0117	High	ICGC-LIRI
ICGCJP_RK066-Cancer	A	C	-3.90058	Low	ICGC-LIRI
ICGCJP_RK065-Cancer	C	A	-14.1232	Low	ICGC-LIRI
ICGCJP_RK064-Cancer	C	C	-5.74121	Low	ICGC-LIRI
ICGCJP_RK063-Cancer	C	C	-5.14577	Low	ICGC-LIRI
ICGCJP_RK062-Cancer	A	A	-21.521	Low	ICGC-LIRI
ICGCJP_RK061-Cancer	C	C	-2.37583	Low	ICGC-LIRI
ICGCJP_RK060-Cancer	C	C	9.56975	Low	ICGC-LIRI
ICGCJP_RK059-Cancer	C	C	-8.58066	Low	ICGC-LIRI
ICGCJP_RK058-Cancer	A	A	-16.7179	Low	ICGC-LIRI
ICGCJP_RK057-Cancer	C	C	2.32768	Low	ICGC-LIRI
ICGCJP_RK056-Cancer	A	A	-16.251	Low	ICGC-LIRI
ICGCJP_RK055-Cancer	A	A	-32.4074	Low	ICGC-LIRI
ICGCJP_RK054-Cancer	C	C	5.79001	Low	ICGC-LIRI
ICGCJP_RK053-Cancer	B	B	14.9123	Low	ICGC-LIRI
ICGCJP_RK052-Cancer	C	C	-10.2479	Low	ICGC-LIRI
ICGCJP_RK051-Cancer	C	C	5.42047	Low	ICGC-LIRI
ICGCJP_RK050-Cancer	C	C	11.4184	Low	ICGC-LIRI
ICGCJP_RK049-Cancer	B	B	16.9451	High	ICGC-LIRI
ICGCJP_RK048-Cancer	B	B	34.2185	High	ICGC-LIRI
ICGCJP_RK047-Cancer	C	C	-2.35671	Low	ICGC-LIRI
ICGCJP_RK044-Cancer	A	A	-18.9937	Low	ICGC-LIRI
ICGCJP_RK043-Cancer	C	C	-10.3754	Low	ICGC-LIRI
ICGCJP_RK041-Cancer	C	B	16.2302	High	ICGC-LIRI
ICGCJP_RK040-Cancer	A	A	-26.2444	Low	ICGC-LIRI
ICGCJP_RK039-Cancer	A	A	-24.5023	Low	ICGC-LIRI
ICGCJP_RK038-Cancer	C	C	3.67211	Low	ICGC-LIRI
ICGCJP_RK037-Cancer	A	A	-17.7099	Low	ICGC-LIRI
ICGCJP_RK036-Cancer	C	C	1.96776	Low	ICGC-LIRI
ICGCJP_RK035-Cancer	A	A	-24.6586	Low	ICGC-LIRI
ICGCJP_RK034-Cancer	B	C	10.8544	Low	ICGC-LIRI
ICGCJP_RK033-Cancer	C	C	1.706	Low	ICGC-LIRI
ICGCJP_RK032-Cancer	C	C	-12.337	Low	ICGC-LIRI
ICGCJP_RK031-Cancer	B	B	13.763	Low	ICGC-LIRI
ICGCJP_RK030-Cancer	C	B	13.6363	Low	ICGC-LIRI
ICGCJP_RK029-Cancer	C	A	-18.6797	Low	ICGC-LIRI
ICGCJP_RK028-Cancer	A	A	-19.6218	Low	ICGC-LIRI
ICGCJP_RK027-Cancer	B	B	38.6339	High	ICGC-LIRI
ICGCJP_RK026-Cancer	A	A	-19.0761	Low	ICGC-LIRI
ICGCJP_RK025-Cancer	C	C	-4.15172	Low	ICGC-LIRI
ICGCJP_RK024-Cancer	B	C	10.5833	Low	ICGC-LIRI
ICGCJP_RK023-Cancer	A	C	3.1427	Low	ICGC-LIRI
ICGCJP_RK022-Cancer	C	C	-0.21953	Low	ICGC-LIRI
ICGCJP_RK021-Cancer	C	C	-5.21183	Low	ICGC-LIRI
ICGCJP_RK020-Cancer	C	C	2.08747	Low	ICGC-LIRI
ICGCJP_RK019-Cancer	C	C	-12.1484	Low	ICGC-LIRI
ICGCJP_RK018-Cancer	A	A	-37.2048	Low	ICGC-LIRI
ICGCJP_RK016-Cancer	C	A	-20.4383	Low	ICGC-LIRI
ICGCJP_RK015-Cancer	C	C	-4.99953	Low	ICGC-LIRI
ICGCJP_RK014-Cancer	C	C	-0.157664	Low	ICGC-LIRI
ICGCJP_RK012-Cancer	A	A	-23.5706	Low	ICGC-LIRI
ICGCJP_RK010-Cancer	C	C	-10.248	Low	ICGC-LIRI
ICGCJP_RK007-Cancer	A	A	-24.8118	Low	ICGC-LIRI
ICGCJP_RK006-Cancer2	C	C	-7.78429	Low	ICGC-LIRI
ICGCJP_RK006-Cancer	C	C	-7.78429	Low	ICGC-LIRI
ICGCJP_RK005-Cancer	A	A	-15.1366	Low	ICGC-LIRI
ICGCJP_RK004-Cancer	A	A	-24.1119	Low	ICGC-LIRI
ICGCJP_RK003-Cancer	A	A	-12.1806	Low	ICGC-LIRI
ICGCJP_RK002-Cancer	A	C	2.18653	Low	ICGC-LIRI
ICGCJP_RK001-Cancer	C	C	-1.8772	Low	ICGC-LIRI
ICGCFR_CHC985T	A	A	-30.1524	Low	ICGC-LICA
ICGCFR_CHC961T	C	C	0.762682	Low	ICGC-LICA
ICGCFR_CHC912T	C	C	0.610185	Low	ICGC-LICA
ICGCFR_CHC909T	C	C	7.03704	Low	ICGC-LICA
ICGCFR_CHC900T	C	C	-7.38283	Low	ICGC-LICA
ICGCFR_CHC898T	C	A	-15.0934	Low	ICGC-LICA
ICGCFR_CHC892T	A	A	-36.3306	Low	ICGC-LICA
ICGCFR_CHC891T	B	B	26.9224	High	ICGC-LICA
ICGCFR_CHC889T	C	C	0.852384	Low	ICGC-LICA
ICGCFR_CHC884T	C	A	-8.96169	Low	ICGC-LICA
ICGCFR_CHC796T	C	A	-13.1404	Low	ICGC-LICA
ICGCFR_CHC794T	B	B	26.7852	High	ICGC-LICA
ICGCFR_CHC793T	C	C	1.26469	Low	ICGC-LICA
ICGCFR_CHC736T	A	A	-17.9468	Low	ICGC-LICA
ICGCFR_CHC614T	A	A	-25.2791	Low	ICGC-LICA
ICGCFR_CHC609T	C	C	-13.1292	Low	ICGC-LICA
ICGCFR_CHC433T	C	C	-6.64684	Low	ICGC-LICA
ICGCFR_CHC432T	C	A	-15.4889	Low	ICGC-LICA
ICGCFR_CHC429T	C	C	2.21258	Low	ICGC-LICA
ICGCFR_CHC4055T	C	C	-2.85004	Low	ICGC-LICA
ICGCFR_CHC4051T	C	C	-10.074	Low	ICGC-LICA
ICGCFR_CHC4049T	C	C	1.36691	Low	ICGC-LICA
ICGCFR_CHC4046T	C	B	16.8406	High	ICGC-LICA
ICGCFR_CHC4043T	C	A	-14.0575	Low	ICGC-LICA
ICGCFR_CHC4042T	B	B	30.644	High	ICGC-LICA
ICGCFR_CHC4041T	A	C	9.99265	Low	ICGC-LICA
ICGCFR_CHC3914T	B	B	44.0165	High	ICGC-LICA
ICGCFR_CHC3894T	C	C	1.00052	Low	ICGC-LICA
ICGCFR_CHC3880T	B	B	19.9201	High	ICGC-LICA
ICGCFR_CHC3864T	C	C	-11.2367	Low	ICGC-LICA
ICGCFR_CHC3825T	B	B	31.5825	High	ICGC-LICA
ICGCFR_CHC3798T	B	B	29.2597	High	ICGC-LICA
ICGCFR_CHC3788T	B	B	33.0552	High	ICGC-LICA
ICGCFR_CHC3716T	B	B	27.8182	High	ICGC-LICA
ICGCFR_CHC3650T	C	C	12.2131	Low	ICGC-LICA
ICGCFR_CHC3647T	A	A	-32.5183	Low	ICGC-LICA
ICGCFR_CHC3644T	A	A	-19.9052	Low	ICGC-LICA
ICGCFR_CHC3643T	B	B	22.3419	High	ICGC-LICA
ICGCFR_CHC3641T	A	A	-17.9045	Low	ICGC-LICA
ICGCFR_CHC3638T	B	B	31.738	High	ICGC-LICA
ICGCFR_CHC3633T	B	B	32.6505	High	ICGC-LICA
ICGCFR_CHC3631T	C	C	-8.10718	Low	ICGC-LICA
ICGCFR_CHC3628T	A	A	-35.0474	Low	ICGC-LICA
ICGCFR_CHC3627T	A	A	-19.9388	Low	ICGC-LICA
ICGCFR_CHC3626T	C	A	-22.7131	Low	ICGC-LICA
ICGCFR_CHC3624T	A	C	-9.96914	Low	ICGC-LICA
ICGCFR_CHC3621T	C	B	16.4741	High	ICGC-LICA
ICGCFR_CHC3620T	C	A	-11.3981	Low	ICGC-LICA
ICGCFR_CHC3619T	B	B	23.1896	High	ICGC-LICA
ICGCFR_CHC3618T	C	C	5.013	Low	ICGC-LICA
ICGCFR_CHC327T	C	C	3.55148	Low	ICGC-LICA
ICGCFR_CHC3238T	B	B	37.4976	High	ICGC-LICA
ICGCFR_CHC322T	A	A	-17.5851	Low	ICGC-LICA
ICGCFR_CHC320T	C	C	-4.95169	Low	ICGC-LICA
ICGCFR_CHC314T	C	C	-6.27323	Low	ICGC-LICA
ICGCFR_CHC313T	B	C	4.18343	Low	ICGC-LICA
ICGCFR_CHC309T	B	B	18.1282	High	ICGC-LICA
ICGCFR_CHC306T	C	C	-5.65343	Low	ICGC-LICA
ICGCFR_CHC304T	C	B	15.386	High	ICGC-LICA
ICGCFR_CHC302T	C	C	-6.00282	Low	ICGC-LICA
ICGCFR_CHC3029T	B	B	20.9754	High	ICGC-LICA
ICGCFR_CHC2899T	C	C	10.458	Low	ICGC-LICA
ICGCFR_CHC2844T	C	A	-25.7626	Low	ICGC-LICA
ICGCFR_CHC2707T	C	C	-8.96469	Low	ICGC-LICA
ICGCFR_CHC2706T	A	A	-17.6997	Low	ICGC-LICA
ICGCFR_CHC2697T	B	C	12.5015	Low	ICGC-LICA
ICGCFR_CHC2696T	B	C	9.81204	Low	ICGC-LICA
ICGCFR_CHC2695T	A	A	-29.9338	Low	ICGC-LICA
ICGCFR_CHC2691T	A	A	-17.4004	Low	ICGC-LICA
ICGCFR_CHC2687T	A	A	-16.9501	Low	ICGC-LICA
ICGCFR_CHC2686T	A	C	3.35632	Low	ICGC-LICA
ICGCFR_CHC2560T	C	A	-14.8932	Low	ICGC-LICA
ICGCFR_CHC2558T	C	C	4.59525	Low	ICGC-LICA
ICGCFR_CHC253T	B	B	46.2908	High	ICGC-LICA
ICGCFR_CHC2539T	B	B	22.2038	High	ICGC-LICA
ICGCFR_CHC2538T	C	C	-15.3086	Low	ICGC-LICA
ICGCFR_CHC2491T	B	C	10.8003	Low	ICGC-LICA
ICGCFR_CHC2449T	B	B	22.6289	High	ICGC-LICA
ICGCFR_CHC2448T	A	A	-30.6962	Low	ICGC-LICA
ICGCFR_CHC2443T	C	C	6.90264	Low	ICGC-LICA
ICGCFR_CHC2415T	A	A	3.78443	Low	ICGC-LICA
ICGCFR_CHC2210T	C	C	5.15932	Low	ICGC-LICA
ICGCFR_CHC2208T	C	C	11.9769	Low	ICGC-LICA
ICGCFR_CHC2207T	C	C	-2.18294	Low	ICGC-LICA
ICGCFR_CHC2206T	C	C	3.83447	Low	ICGC-LICA
ICGCFR_CHC2200T	A	C	-1.84535	Low	ICGC-LICA
ICGCFR_CHC218T	A	A	-14.1667	Low	ICGC-LICA
ICGCFR_CHC2141T	B	C	11.738	Low	ICGC-LICA
ICGCFR_CHC2135T	C	C	-6.90116	Low	ICGC-LICA
ICGCFR_CHC2132T	B	B	27.6405	High	ICGC-LICA
ICGCFR_CHC2128T	B	C	12.9811	Low	ICGC-LICA
ICGCFR_CHC2115T	A	C	3.65219	Low	ICGC-LICA
ICGCFR_CHC2113T	A	A	-27.5391	Low	ICGC-LICA
ICGCFR_CHC2112T	C	C	-2.30466	Low	ICGC-LICA
ICGCFR_CHC2111T	C	A	-20.307	Low	ICGC-LICA
ICGCFR_CHC2103T	A	A	-30.0679	Low	ICGC-LICA
ICGCFR_CHC2048T	C	C	-1.87991	Low	ICGC-LICA
ICGCFR_CHC2043T	B	C	2.44334	Low	ICGC-LICA
ICGCFR_CHC1994T	B	C	9.7082	Low	ICGC-LICA
ICGCFR_CHC197T	C	A	-8.75078	Low	ICGC-LICA
ICGCFR_CHC1763T	A	A	-22.852	Low	ICGC-LICA
ICGCFR_CHC1757T	C	A	-24.04	Low	ICGC-LICA
ICGCFR_CHC1756T	C	C	-10.701	Low	ICGC-LICA
ICGCFR_CHC1754T	B	B	26.1138	High	ICGC-LICA
ICGCFR_CHC1753T	A	A	-12.3002	Low	ICGC-LICA
ICGCFR_CHC1749T	C	C	13.5072	Low	ICGC-LICA
ICGCFR_CHC1747T	C	C	-7.48216	Low	ICGC-LICA
ICGCFR_CHC1746T	C	C	-1.21448	Low	ICGC-LICA
ICGCFR_CHC1745T	A	A	-17.1235	Low	ICGC-LICA
ICGCFR_CHC1744T	B	B	23.0608	High	ICGC-LICA
ICGCFR_CHC1742T	C	C	2.76085	Low	ICGC-LICA
ICGCFR_CHC1741T	A	A	-23.8814	Low	ICGC-LICA
ICGCFR_CHC1739T	C	C	-8.24189	Low	ICGC-LICA
ICGCFR_CHC1737T	C	C	7.88892	Low	ICGC-LICA
ICGCFR_CHC1736T	B	B	33.3214	High	ICGC-LICA
ICGCFR_CHC1732T	C	C	3.23955	Low	ICGC-LICA
ICGCFR_CHC1731T	C	A	-17.9551	Low	ICGC-LICA
ICGCFR_CHC1725T	B	C	7.20633	Low	ICGC-LICA
ICGCFR_CHC1717T	C	C	-3.62966	Low	ICGC-LICA
ICGCFR_CHC1715T	C	C	-1.78101	Low	ICGC-LICA
ICGCFR_CHC1704T	C	C	2.78205	Low	ICGC-LICA
ICGCFR_CHC1629T	C	C	-8.02492	Low	ICGC-LICA
ICGCFR_CHC1626T	B	C	8.58311	Low	ICGC-LICA
ICGCFR_CHC1616T	B	B	13.4169	Low	ICGC-LICA
ICGCFR_CHC1604T	B	B	38.213	High	ICGC-LICA
ICGCFR_CHC1603T	C	C	0.232234	Low	ICGC-LICA
ICGCFR_CHC1602T	B	C	9.24009	Low	ICGC-LICA
ICGCFR_CHC1600T	C	C	-4.73774	Low	ICGC-LICA
ICGCFR_CHC1598T	C	A	-22.329	Low	ICGC-LICA
ICGCFR_CHC1594T	C	C	-5.64664	Low	ICGC-LICA
ICGCFR_CHC1591T	C	B	16.1586	High	ICGC-LICA
ICGCFR_CHC1568T	C	C	-11.4824	Low	ICGC-LICA
ICGCFR_CHC1548T	A	A	-16.9362	Low	ICGC-LICA
ICGCFR_CHC1545T	C	A	-24.7037	Low	ICGC-LICA
ICGCFR_CHC1539T	A	A	-33.5401	Low	ICGC-LICA
ICGCFR_CHC1534T	B	B	15.6363	High	ICGC-LICA
ICGCFR_CHC1530T	B	B	20.1345	High	ICGC-LICA
ICGCFR_CHC129T	C	C	-1.60615	Low	ICGC-LICA
ICGCFR_CHC121T	A	A	-14.5205	Low	ICGC-LICA
ICGCFR_CHC1211T	B	B	41.5928	High	ICGC-LICA
ICGCFR_CHC1210T	B	B	36.3045	High	ICGC-LICA
ICGCFR_CHC1208T	B	B	25.9899	High	ICGC-LICA
ICGCFR_CHC1207T	C	C	-11.6482	Low	ICGC-LICA
ICGCFR_CHC1185T	B	B	12.0227	Low	ICGC-LICA
ICGCFR_CHC1183T	C	A	-20.6867	Low	ICGC-LICA
ICGCFR_CHC1180T	B	B	44.0654	High	ICGC-LICA
ICGCFR_CHC1148T	C	C	-4.6886	Low	ICGC-LICA
ICGCFR_CHC1137T	A	A	-27.0588	Low	ICGC-LICA
ICGCFR_CHC1061T	C	A	-19.292	Low	ICGC-LICA
ICGCFR_CHC1055T	B	B	31.682	High	ICGC-LICA
ICGCFR_CHC1053T	A	A	-24.3011	Low	ICGC-LICA
ICGCFR_CHC1052T	C	A	-23.0459	Low	ICGC-LICA
ICGCFR_CHC1041T	C	C	0.567805	Low	ICGC-LICA
ICGCFR_CHC1040T	A	A	-16.4248	Low	ICGC-LICA
ICGCFR_CHC1010T	C	C	-1.36751	Low	ICGC-LICA
ICGCFR_CHC051T	C	C	-3.42489	Low	ICGC-LICA
ICGCFR_CHC018T	C	C	-2.00369	Low	ICGC-LICA
ICGCFR_BCM269T	A	A	-36.5208	Low	ICGC-LICA
ICGCFR_BCM257T	C	C	9.89534	Low	ICGC-LICA
ICGCFR_BCB307T	C	C	-0.977688	Low	ICGC-LICA

## Sheet: Table S8
Table S8: Enrichment score of KEGG pathways in HCC RNA-seq meta cohorts
id	KEGG_N_GLYCAN_BIOSYNTHESIS	KEGG_OTHER_GLYCAN_DEGRADATION	KEGG_O_GLYCAN_BIOSYNTHESIS	KEGG_GLYCOSAMINOGLYCAN_DEGRADATION	KEGG_GLYCOSAMINOGLYCAN_BIOSYNTHESIS_KERATAN_SULFATE	KEGG_GLYCEROLIPID_METABOLISM	KEGG_GLYCOSYLPHOSPHATIDYLINOSITOL_GPI_ANCHOR_BIOSYNTHESIS	KEGG_GLYCEROPHOSPHOLIPID_METABOLISM	KEGG_ETHER_LIPID_METABOLISM	KEGG_ARACHIDONIC_ACID_METABOLISM	KEGG_LINOLEIC_ACID_METABOLISM	KEGG_ALPHA_LINOLENIC_ACID_METABOLISM	KEGG_SPHINGOLIPID_METABOLISM	KEGG_GLYCOSPHINGOLIPID_BIOSYNTHESIS_LACTO_AND_NEOLACTO_SERIES	KEGG_GLYCOSPHINGOLIPID_BIOSYNTHESIS_GLOBO_SERIES	KEGG_GLYCOSPHINGOLIPID_BIOSYNTHESIS_GANGLIO_SERIES	KEGG_RIBOFLAVIN_METABOLISM	KEGG_NICOTINATE_AND_NICOTINAMIDE_METABOLISM	KEGG_PANTOTHENATE_AND_COA_BIOSYNTHESIS	KEGG_AMINOACYL_TRNA_BIOSYNTHESIS	KEGG_BASAL_TRANSCRIPTION_FACTORS	KEGG_NON_HOMOLOGOUS_END_JOINING	KEGG_SNARE_INTERACTIONS_IN_VESICULAR_TRANSPORT	KEGG_LYSOSOME	KEGG_CARDIAC_MUSCLE_CONTRACTION	KEGG_RENIN_ANGIOTENSIN_SYSTEM	KEGG_CIRCADIAN_RHYTHM_MAMMAL	KEGG_TASTE_TRANSDUCTION	KEGG_PROXIMAL_TUBULE_BICARBONATE_RECLAMATION	KEGG_PATHOGENIC_ESCHERICHIA_COLI_INFECTION	KEGG_SYSTEMIC_LUPUS_ERYTHEMATOSUS	KEGG_PRIMARY_IMMUNODEFICIENCY	KEGG_HYPERTROPHIC_CARDIOMYOPATHY_HCM	KEGG_ARRHYTHMOGENIC_RIGHT_VENTRICULAR_CARDIOMYOPATHY_ARVC	KEGG_DILATED_CARDIOMYOPATHY	KEGG_GLYCOLYSIS_GLUCONEOGENESIS	KEGG_CITRATE_CYCLE_TCA_CYCLE	KEGG_PENTOSE_PHOSPHATE_PATHWAY	KEGG_PENTOSE_AND_GLUCURONATE_INTERCONVERSIONS	KEGG_FRUCTOSE_AND_MANNOSE_METABOLISM	KEGG_GALACTOSE_METABOLISM	KEGG_ASCORBATE_AND_ALDARATE_METABOLISM	KEGG_FATTY_ACID_METABOLISM	KEGG_STEROID_BIOSYNTHESIS	KEGG_PRIMARY_BILE_ACID_BIOSYNTHESIS	KEGG_STEROID_HORMONE_BIOSYNTHESIS	KEGG_OXIDATIVE_PHOSPHORYLATION	KEGG_PURINE_METABOLISM	KEGG_PYRIMIDINE_METABOLISM
TCGA_TCGA-DD-AAE4	-0.348292	-0.346543	-0.0304169	-0.180133	-0.483363	0.196095	-0.357083	-0.271562	-0.0940442	0.387354	0.332473	0.103069	-0.535779	0.029304	0.0185431	-0.107622	-0.1101	0.318609	0.204047	-0.365741	-0.314482	-0.198158	-0.0791595	-0.245322	0.450875	0.0918804	-0.399027	0.0643549	0.0471769	-0.106841	0.575921	0.633796	-0.0471393	-0.109801	0.0335994	0.425875	0.196965	0.16607	0.218187	0.139156	-0.133955	0.2389	0.718059	-0.0109338	0.558094	0.239841	0.474811	0.0645639	-0.0258003
TCGA_TCGA-CC-A3M9	0.0305961	0.143699	0.186549	0.288979	0.480802	-0.270003	-0.152632	-0.220981	-0.28065	-0.535626	-0.741837	-0.573269	0.0542352	-0.219389	0.463358	0.520527	-0.111743	-0.407999	-0.408905	-0.116956	0.277719	0.210789	0.496061	0.364353	-0.0192078	-0.589838	-0.315376	-0.108496	-0.682969	0.378886	0.193065	0.571906	0.168739	0.0967125	0.188008	-0.293958	-0.434429	-0.16713	-0.718015	-0.0498605	0.154096	-0.810005	-0.754625	-0.635787	-0.783835	-0.788377	-0.0524889	0.21437	0.308852
TCGA_TCGA-DD-A4NI	-0.472718	-0.49723	0.156051	-0.290178	-0.492579	0.184017	-0.329865	0.0284751	0.0936841	0.350743	0.606307	0.383185	-0.260525	-0.241189	-0.540285	-0.242733	-0.112334	0.53414	0.209484	-0.567005	-0.250523	-0.487939	-0.502259	-0.411909	-0.352767	0.395264	0.191431	0.380216	0.411384	-0.28007	0.369961	0.518794	0.233188	0.21382	0.269635	0.310567	-0.10425	-0.392613	0.58054	-0.237419	0.242705	0.610789	0.514892	-0.348919	0.636301	0.529528	-0.537962	-0.238256	-0.42851
TCGA_TCGA-G3-AAV3	0.245128	0.343838	-0.0511324	0.253151	0.0133053	-0.130649	-0.386307	-0.108908	0.0286876	0.133548	0.111881	-0.156551	0.0302882	-0.422566	0.00135384	0.52791	-0.129795	0.0154974	-0.222697	0.261826	0.243743	-0.0225528	-0.0602244	0.183365	-0.244104	0.131767	-0.186956	0.163472	-0.148534	-0.135728	0.419681	0.689765	0.0988378	0.094633	0.0761593	-0.00946289	0.191319	0.0284001	0.396081	-0.0176481	0.297713	0.385887	0.420454	-0.246576	0.584541	0.220101	-0.172732	-0.0799371	-0.109731
TCGA_TCGA-UB-A7MA	-0.137282	-0.104976	0.0447506	-0.0491292	0.179169	-0.378394	0.237726	-0.13438	-0.0115461	-0.235448	-0.478188	-0.329063	0.0669667	0.0445076	0.320978	-0.214759	-0.29638	-0.347743	-0.513969	0.349197	0.218087	0.473484	0.0708521	0.0484376	-0.1132	-0.339253	0.101027	-0.214356	-0.443162	0.165813	-0.502464	-0.150254	0.210544	0.182475	0.271766	-0.467984	-0.464641	-0.283828	-0.666084	-0.350069	-0.172269	-0.690088	-0.654473	-0.640725	-0.812596	-0.571932	-0.422007	0.0426467	-0.00757445
TCGA_TCGA-UB-A7MF	-0.190912	-0.209628	0.0964882	-0.345266	-0.0323942	-0.141785	-0.256642	0.0563402	0.149209	-0.0753489	-0.169765	0.272996	0.0201268	-0.0548829	-0.00760562	0.178207	0.316282	-0.11522	0.177793	0.0575639	0.150156	-0.0263746	0.0900451	0.101967	0.353038	0.106137	-0.0788891	0.200289	0.209821	-0.0714939	0.551071	0.674005	-0.289694	-0.375383	-0.214301	0.23723	0.553827	0.223171	-0.385124	0.350821	0.00070879	-0.309226	0.0135591	0.489313	-0.655276	-0.12483	0.483642	0.0772432	0.11722
TCGA_TCGA-BC-A112	0.0273589	-0.375344	-0.047391	0.0293563	-0.161843	-0.268094	-0.214335	-0.285799	-0.290623	-0.251861	-0.55606	-0.402964	0.0106334	0.0299494	-0.0868811	-0.253936	-0.131813	-0.29078	-0.461188	0.353399	0.348123	0.657326	0.04765	-0.0194821	0.00962327	-0.282126	0.363489	-0.210542	-0.239164	0.193665	-0.30043	-0.256151	0.199466	0.347046	0.246509	-0.343188	-0.358325	-0.0613736	-0.0659494	-0.282369	-0.510458	0.129448	-0.643823	-0.605638	-0.750096	-0.298113	-0.35837	0.14827	0.0241926
TCGA_TCGA-BC-A10U	-0.00472344	0.305041	-0.201916	0.276492	-0.391762	-0.235096	-0.217352	-0.0356805	0.0923865	-0.0990564	0.218352	0.0491387	0.128244	0.00153787	0.431892	0.208646	-0.190812	-0.143517	-0.163228	0.0626486	0.216253	0.13648	0.321748	0.280003	-0.374752	-0.15063	0.538124	-0.101151	-0.296901	0.0913326	-0.408017	-0.445839	-0.099471	-0.0613673	-0.131951	-0.21625	-0.344308	0.164991	0.145375	0.182366	0.126276	-0.216174	-0.444378	-0.0811897	-0.191264	-0.196635	-0.462522	-0.278402	-0.226676
TCGA_TCGA-BC-A5W4	0.223405	-0.211747	-0.210663	0.0214838	0.0938481	0.1247	0.370524	-0.00140742	-0.213314	0.101619	0.219883	-0.271206	0.16742	0.119182	-0.261156	-0.505575	-0.163293	-0.0344	-0.22129	-0.271959	-0.152219	-0.424899	0.23463	-0.07852	0.0339307	0.184979	-0.0372169	0.217736	0.136285	-0.0759756	-0.260961	-0.424739	-0.306992	-0.18636	-0.293008	0.0819418	0.115496	0.415069	0.297046	-0.0672336	0.0876644	0.356859	-0.0229524	0.594455	0.392352	0.364599	0.323422	-0.0241761	0.0295854
TCGA_TCGA-FV-A3I1	0.110119	0.554475	-0.0374585	0.269177	0.101242	0.165538	0.0303096	0.130934	0.0959858	0.0593889	-0.206822	0.0966202	0.217486	-0.269999	0.0269232	0.0131777	-0.278703	0.0560498	0.61103	0.567832	-0.0484624	-0.0653679	0.0494252	0.385341	-0.342917	-0.367504	-0.106039	-0.220618	-0.322093	0.389734	0.336614	0.277195	0.256088	0.227631	0.205714	0.334262	0.47587	0.273315	0.35171	0.202664	0.503562	0.389213	0.405906	0.630745	-0.107729	-0.0121991	-0.450941	0.0382159	0.0526674
TCGA_TCGA-CC-A123	0.028019	-0.497428	-0.0903238	-0.398996	0.112735	-0.0922797	-0.131419	-0.078128	-0.076337	0.220381	0.141281	0.00286007	-0.176912	0.132393	-0.187594	3.62352e-05	0.265996	0.0694064	0.202346	-0.225919	-0.363184	-0.127656	-0.153827	-0.120669	0.380446	-0.0994827	-0.652147	0.054253	-0.0402872	0.0224209	0.0153566	-0.0674761	-0.100247	-0.0797335	-0.121341	-0.298261	-0.66888	-0.218756	-0.345749	-0.100096	-0.265988	-0.579775	-0.380517	0.325784	-0.157086	-0.08752	0.460054	0.0319643	-0.00369799
TCGA_TCGA-WQ-A9G7	-0.290898	-0.208606	0.0150801	-0.121745	-0.293691	-0.136248	-0.367783	0.036775	-0.0248442	-0.186644	-0.312982	-0.268758	-0.0492471	0.339517	-0.115304	-0.274282	0.118438	-0.278837	-0.448989	-0.461902	0.0156951	-0.374389	0.00873204	-0.0520377	0.25131	-0.414446	-0.339253	0.36086	0.0344931	0.204457	-0.548295	-0.285583	0.17251	0.0612468	0.196686	-0.360408	-0.514193	-0.289999	-0.534939	-0.163947	-0.334408	-0.546223	-0.61723	-0.203682	-0.563402	-0.374962	0.113104	-0.109253	-0.0649525
TCGA_TCGA-ED-A66X	-0.175906	0.454358	-0.0125647	0.325383	0.303496	-0.00845003	-0.0335831	0.252988	0.19709	-0.146729	-0.382673	0.210908	-0.104128	-0.0322068	0.518139	-0.076044	0.234229	-0.403162	-0.133783	0.115956	0.0810039	0.0510781	0.0266688	0.431546	-0.0147977	-0.448602	-0.358735	0.033807	-0.0103512	0.432919	-0.184547	0.167955	0.351155	0.310238	0.38825	-0.176212	-0.216163	-0.224005	-0.755316	-0.130683	0.113601	-0.703939	-0.401182	0.433538	-0.622157	-0.636049	-0.439624	-0.0193867	-0.296879
TCGA_TCGA-DD-A1EK	-0.0357219	0.169991	0.366987	0.384333	0.257357	0.0870251	-0.285698	-0.191252	-0.0190242	0.236235	0.0443352	-0.0278027	0.336296	0.412718	0.474093	0.206447	-0.280589	-0.0936032	0.00961633	-0.433053	-0.508028	-0.47924	-0.42617	0.436622	-0.217951	0.303875	0.358157	0.268225	0.1327	0.238028	0.437812	-0.23804	0.123582	0.17069	0.197594	0.513018	0.185004	0.397786	0.580271	0.39038	0.521999	0.498308	0.384711	0.404754	0.548329	0.350476	-0.350295	-0.17355	-0.387723
TCGA_TCGA-DD-AADM	-0.048288	-0.532247	-0.188547	-0.419081	-0.282175	0.0841641	-0.168868	-0.0556831	0.0161013	0.420046	0.327177	0.112159	-0.429741	-0.0043372	-0.138761	-0.00440314	-0.0262663	0.339479	-0.108014	0.143067	-0.303952	-0.113577	0.0888637	-0.211621	0.41956	0.33217	-0.646959	-0.155713	0.145614	-0.14889	0.198483	0.183954	-0.157177	-0.310349	-0.164139	0.344803	0.164496	0.186683	0.310989	0.0731282	-0.281255	0.432239	0.388346	0.129129	0.492158	0.49999	0.614348	0.115368	0.219973
TCGA_TCGA-MR-A8JO	-0.589854	-0.544701	0.246397	-0.468215	-0.0252001	-0.168118	-0.444419	-0.0605313	0.3366	0.0707269	-0.0137036	0.221882	-0.414947	-0.147483	0.0563592	-0.0838657	-0.225451	0.0288899	-0.526838	-0.635395	-0.1627	-0.644377	-0.434696	-0.407658	0.405984	-0.21364	-0.450534	0.591386	0.156807	-0.118349	0.134163	0.403718	0.409853	0.297796	0.456196	-0.142891	-0.490199	-0.110981	-0.490497	0.0102037	-0.134254	-0.465482	-0.646046	-0.715191	-0.488694	-0.298275	-0.232483	-0.0426233	-0.37367
TCGA_TCGA-QA-A7B7	0.414838	-0.0205429	-0.0858964	-0.386716	-0.234211	0.0520118	0.16825	-0.239565	-0.269671	-0.417361	-0.480244	-0.168777	-0.109315	-0.137546	-0.37268	-0.371629	0.226181	-0.276761	0.162146	0.361206	0.314191	0.275906	0.155036	-0.411824	-0.323458	-0.459042	0.220112	0.144141	-0.47849	-0.100869	-0.421276	-0.0401858	-0.377254	-0.393149	-0.394454	0.00026479	-0.303283	0.463033	0.115382	0.026018	0.0452855	0.014119	-0.187713	0.298254	-0.477155	-0.0671414	-0.240919	-0.0202321	0.116444
TCGA_TCGA-CC-A8HT	-0.133296	-0.0653811	-0.237538	-0.203165	-0.32724	-0.0767189	-0.389485	-0.0758245	0.0236944	-0.259395	-0.408582	-0.33672	-0.130706	-0.0779903	0.0497007	-0.0237	0.0433783	-0.296127	-0.178208	-0.243131	0.335842	-0.169672	-0.0981553	-0.110416	-0.0433547	-0.133082	-0.0112766	0.149787	-0.483655	-0.132133	-0.0834186	0.212933	-0.284621	-0.370044	-0.347438	-0.115392	-0.355867	0.211099	0.0308925	-0.0101445	-0.313101	0.0385823	-0.687801	-0.321025	-0.565414	0.000310159	0.200027	-0.0539706	-0.0298934
TCGA_TCGA-FV-A4ZP	-0.256365	-0.318191	-0.0620858	0.0029459	0.00608975	0.0157557	-0.102196	0.0739205	0.0327504	0.28132	0.0451486	0.152348	-0.28469	0.303493	0.0724211	0.186754	-0.246876	-0.177677	-0.375395	-0.266091	-0.431586	0.0561868	0.145835	-0.0147696	0.464968	-0.218427	-0.506274	-0.0311983	-0.194504	0.136819	0.299679	0.281786	0.240673	0.00670374	0.212359	0.027641	-0.360071	0.217214	0.0761296	0.110095	0.223361	0.0228685	-0.416933	0.201131	-0.368137	0.0169579	0.430601	0.172571	0.241747
TCGA_TCGA-DD-A4NJ	0.101576	0.295163	-0.178961	0.297622	-0.247609	-0.0596671	0.168561	-0.0880722	0.00346318	-0.062182	-0.124791	-0.110044	0.0186416	0.0216381	-0.0704273	-0.0427738	-0.223755	0.140768	0.285102	0.0256604	-0.0950684	0.536619	0.083199	0.299415	-0.204017	-0.206792	-0.192879	0.215896	0.105337	-0.0523657	-0.051991	0.281952	0.159502	0.149439	0.153507	-0.333966	-0.212478	-0.37949	-0.413697	-0.0928103	0.235886	-0.460705	-0.338225	-0.0190127	-0.254127	-0.354783	-0.45459	-0.021192	-0.014657
TCGA_TCGA-CC-5258	0.380428	0.101335	0.170342	0.0347455	0.452617	-0.162889	-0.140488	-0.206615	0.0451973	-0.296215	-0.170776	-0.304232	0.0160997	-0.233879	0.0561044	0.132022	0.222078	-0.0889652	0.129638	0.433595	0.202186	0.553797	-0.269758	0.0498092	-0.329217	-0.0764194	-0.47951	-0.114216	-0.0119402	0.304108	-0.102316	0.0622741	0.00811122	0.176514	0.0443427	-0.30864	-0.272413	0.0867898	-0.105244	-0.0401109	0.156239	-0.236395	-0.447806	0.66034	-0.382678	-0.12563	-0.510082	0.181485	0.137443
TCGA_TCGA-EP-A2KB	-0.383845	-0.484664	-0.22526	-0.24925	-0.118592	-0.00378117	0.00696741	-0.0402284	0.0563461	-0.101129	0.0325781	-0.240005	-0.174661	-0.279291	-0.451506	-0.467362	0.475864	0.00230471	0.309123	-0.0838171	0.326262	0.432225	-0.00576107	-0.295671	-0.387235	0.322462	-0.231259	0.0543666	0.281267	-0.068808	-0.411049	-0.217021	-0.393072	-0.256463	-0.369674	-0.1855	-0.505791	-0.274781	-0.396371	-0.314609	-0.334791	-0.442724	0.0281697	0.0326978	-0.0362909	-0.142856	-0.289826	-0.0367426	-0.017696
TCGA_TCGA-G3-A25X	0.0952113	-0.181158	0.19434	-0.0473247	0.32194	-0.362164	0.254737	-0.0832318	0.0151397	-0.0829315	-0.486015	-0.146908	-0.0827962	0.342125	0.313835	0.0973678	0.297764	-0.152222	-0.418751	-0.0677388	-0.213155	-0.0491865	0.244552	0.17542	0.424806	-0.245242	-0.225265	-0.194832	-0.297086	0.265868	0.448659	0.385665	0.30039	0.273284	0.28841	-0.284095	-0.542829	0.0182797	-0.464661	0.12485	-0.0129442	-0.497594	-0.682702	-0.556793	-0.724572	-0.437349	0.444941	0.240268	0.201238
TCGA_TCGA-DD-AAD1	0.319678	-0.190208	0.314071	0.0958714	0.152205	-0.319483	0.0496481	0.0187636	0.186397	-0.143553	-0.269333	-0.172786	0.30254	0.217111	-0.122023	0.156012	-0.0578224	-0.106359	0.0426058	-0.372842	0.0208484	0.242336	0.0588594	0.0634745	-0.174029	-0.181647	0.243358	-0.0133638	0.0350108	0.243665	0.171136	0.613424	0.442128	0.393072	0.477093	-0.489863	-0.637408	-0.501939	-0.608296	-0.472554	-0.319271	-0.560326	-0.494771	-0.196446	-0.596061	-0.580963	-0.619056	0.085917	-0.200175
TCGA_TCGA-G3-A3CK	0.229995	0.116582	0.0885532	-0.114184	-0.140204	0.0110256	0.0759524	-0.185892	-0.0690701	-0.113559	-0.0596907	-0.00245002	0.0925212	-0.16297	-0.177823	0.0265358	0.0630504	0.418812	0.30347	0.540809	0.280252	0.00184945	0.0512516	-0.125568	-0.317126	0.218583	-0.230905	-0.223936	-0.099294	-0.253292	0.249932	0.391703	-0.28345	-0.122345	-0.293431	0.268091	0.582285	0.377063	0.407961	0.255161	0.394204	0.551708	0.472945	-0.261551	0.645383	0.339857	-0.0986617	0.116866	0.199006
TCGA_TCGA-DD-AACA	0.276205	0.529486	-0.223848	0.332262	-0.0150097	0.143359	-0.0234422	0.108793	-0.211437	-0.201896	-0.22431	-0.12173	0.0595397	-0.348658	0.0443025	0.0886584	-0.35726	-0.0550243	-0.135561	0.466047	0.305729	0.325965	-0.152864	-0.00959304	-0.131039	-0.143214	0.352324	-0.128228	0.0773078	-0.202838	-0.656523	-0.560132	0.0235787	0.279892	-0.0684845	-0.0969646	-0.150563	-0.0663887	0.0663039	-0.403948	-0.145004	0.277667	0.471898	0.491422	0.16395	0.113832	0.166188	0.133499	0.256362
TCGA_TCGA-5C-A9VH	-0.240658	0.19769	0.0150616	-0.10901	-0.0195481	-0.0758895	0.0406747	0.242098	0.187185	-0.0255714	0.170822	0.223394	-0.124491	-0.0321425	-0.132509	-0.415414	-0.149409	-0.412614	-0.310153	-0.0736104	-0.0172076	0.151325	0.329571	-0.0222868	0.0445706	-0.474071	-0.319301	0.0700861	-0.107034	0.201707	-0.593479	-0.344345	0.309935	0.320011	0.359371	-0.374493	-0.359432	-0.42318	-0.155187	-0.389511	-0.403434	-0.0428452	-0.289055	-0.243384	-0.38537	-0.263749	-0.212332	0.0374822	-0.0477862
TCGA_TCGA-FV-A23B	0.178569	-0.525755	0.257435	-0.327392	-0.0387732	-0.158704	-0.116736	-0.170654	-0.113521	-0.200001	-0.226356	0.123304	0.019314	-0.264613	-0.00652689	0.121342	0.507849	-0.213165	0.127431	-0.180844	0.197853	0.314041	-0.396801	-0.225333	-0.339394	-0.245176	0.0240524	-0.0272381	0.191742	-0.0188636	0.26896	0.326862	-0.0057544	0.0147368	-0.0224412	-0.334747	-0.327645	-0.525149	-0.44437	-0.367683	-0.103503	-0.506647	-0.27368	-0.184341	-0.255496	-0.460115	-0.468985	0.0725901	0.0579898
TCGA_TCGA-DD-AADR	-0.109	-0.42372	0.0379091	-0.240898	0.0733975	0.242837	-0.0549424	-0.0284479	0.0807232	0.203197	-0.117089	-0.163842	-0.143699	0.0862213	0.103945	-0.250052	0.229528	0.193727	0.174647	0.12372	0.0588226	0.00510037	-0.429004	-0.352909	0.228577	0.0907991	-0.607939	-0.0270396	0.411915	-0.086838	0.211544	0.335935	-0.131119	-0.209494	-0.188413	0.250965	0.0892961	0.295773	0.239168	-0.031919	0.0863995	0.460737	0.319488	0.100291	0.500274	0.395271	0.328141	0.183646	0.193567
TCGA_TCGA-DD-A4NQ	-0.0295582	0.285306	0.228029	0.278059	0.170262	-0.00377088	-0.30346	0.125878	0.244359	0.0137284	-0.0447635	0.304951	0.117206	-0.0549147	0.132848	0.0218819	0.16309	0.380957	0.117623	-0.269383	0.207554	-0.139238	-0.0353513	0.222723	0.0920607	0.00680047	-0.451179	-0.0402742	-0.186	0.15456	-0.0607633	-0.229058	0.0830513	0.00404282	-0.0111607	0.156248	0.497805	0.477744	0.201153	0.36365	0.0794352	0.305404	-0.375552	0.0763273	-0.618605	-0.0669393	0.174512	0.200968	0.211446
TCGA_TCGA-G3-A5SM	-0.0860243	0.0527727	0.416785	0.0277469	-0.0887537	0.0611357	-0.326948	0.0366279	0.162157	0.452464	0.372215	0.367774	0.152848	0.0478398	0.25374	0.286512	-0.101215	0.0874188	-0.214975	-0.505574	-0.293058	-0.485605	-0.102678	0.205163	0.196374	0.237265	-0.215266	0.242001	0.364934	0.00518091	0.558169	0.411852	0.328278	0.327268	0.404105	0.375782	0.497622	0.345691	0.436392	0.0933205	0.257091	0.403167	0.194794	-0.436489	0.483095	0.485866	0.0419645	-0.0502227	-0.283608
TCGA_TCGA-MI-A75E	0.0250269	0.111613	0.320803	0.431084	0.300894	0.18186	-0.355553	-0.0641368	0.0329933	0.439853	0.461311	0.312557	-0.101697	0.145246	0.448324	0.319047	-0.332748	0.302195	-0.318124	-0.402235	-0.420153	-0.540606	-0.269816	0.155304	0.237645	0.295741	-0.126977	0.176175	0.266304	0.0331607	0.475101	0.458805	0.298045	0.135972	0.31185	0.313771	0.310738	0.424331	0.497396	0.158931	0.0886733	0.466878	0.342583	0.148872	0.568309	0.449817	0.128208	0.0104938	0.0653002
TCGA_TCGA-DD-A11D	0.511364	0.325423	0.302785	0.565863	0.109975	0.172943	0.451768	0.0222073	0.0543254	0.148087	0.342229	0.215356	0.284244	-0.122576	0.151167	0.30169	0.0392695	-0.0753531	0.0831817	-0.43521	-0.335869	-0.0706218	-0.195722	0.477483	-0.302183	0.56415	0.505146	0.0398504	0.39716	-0.153051	-0.254983	-0.470166	0.0853016	0.311727	0.138315	0.447203	0.231968	0.144993	0.381054	0.0852329	0.380522	0.389856	0.589136	0.304886	0.53303	0.226302	-0.266087	-0.00615251	-0.093886
TCGA_TCGA-CC-5262	0.382415	0.187417	0.179885	0.362417	0.533171	0.0346202	0.0875679	-0.0198574	0.0370535	0.149346	-0.251538	-0.0269477	0.135359	0.0420091	0.61859	0.512506	0.106314	0.15536	0.147108	0.0164176	0.0613964	-0.513997	0.106373	0.433095	0.332317	-0.0622674	-0.258648	-0.291769	0.196656	0.297473	0.315653	0.314362	0.221176	0.132318	0.140491	0.0636499	0.242618	0.277976	0.0196867	-0.0430055	0.0923727	-0.037999	-0.173083	0.231763	0.139401	0.113456	0.437872	0.19949	0.337556
TCGA_TCGA-2Y-A9GY	0.175213	0.53347	-0.140966	-0.106746	0.136059	-0.3569	0.279945	-0.0837744	0.0413032	-0.176867	-0.466169	-0.235966	0.131932	-0.0840619	0.269257	0.417658	0.313013	0.0722647	0.204865	0.409575	0.394563	0.377936	0.239366	0.193107	-0.144765	-0.0494827	-0.529965	0.0129913	-0.545009	0.457918	0.245945	0.597973	-0.238051	-0.278687	-0.312785	-0.233239	-0.412463	0.303443	0.0323396	0.23766	0.2853	-0.108471	-0.60496	-0.54358	-0.712734	-0.346493	0.00964293	0.167887	0.24523
TCGA_TCGA-ES-A2HT	-0.136379	0.260079	0.203067	0.363199	-0.424322	0.134422	-0.27326	-0.107156	-0.0479863	0.384746	0.455795	0.03905	-0.198466	0.0981029	0.359069	0.386658	0.173941	0.17032	-0.256532	-0.300101	-0.471596	-0.561858	-0.24268	0.271685	0.50778	0.447468	-0.675299	0.355473	0.417258	-0.0586225	0.456488	0.105186	0.186534	-0.0179728	0.233455	0.367575	0.542013	0.240111	0.365279	0.286487	0.198814	0.413448	0.35203	0.209329	0.370757	0.543377	0.618799	-0.0940219	-0.0771007
TCGA_TCGA-DD-AAW0	-0.167076	0.0822429	0.203196	0.27122	-0.373654	0.059627	-0.118045	-0.0298279	-0.0897743	0.202795	0.093318	-0.231226	0.310227	0.102104	0.0310682	0.0180637	0.0453609	-0.168144	-0.000388102	0.273802	-0.23646	0.123886	0.156544	0.208301	0.0188479	-0.0528775	0.280209	-0.0470701	0.16267	0.00419827	0.391467	0.335192	0.362505	0.344543	0.360748	0.0802009	0.305492	-0.231525	-0.111998	0.121783	0.335404	-0.134149	0.287747	0.2382	0.40834	-0.0213438	-0.269689	-0.0838613	-0.311462
TCGA_TCGA-G3-A3CI	-0.33614	-0.336952	0.356502	-0.10987	0.143153	0.380779	-0.584788	0.014956	-0.260489	0.309138	0.451461	0.105157	-0.147787	0.0195642	-0.0479185	0.0272002	-0.370115	0.421295	0.442985	-0.40224	-0.508411	-0.423291	-0.414141	-0.13294	-0.0219095	0.447034	0.466186	0.430878	0.497687	-0.369292	0.25086	0.262635	0.00547076	-0.0704247	0.160692	0.520264	0.524749	0.0854602	0.390956	0.394495	0.225942	0.493181	0.656906	0.656554	0.655847	0.379786	-0.315805	-0.256014	-0.456978
TCGA_TCGA-DD-AAVV	0.380538	-0.0751131	0.288824	-0.212798	0.400829	-0.0632878	-0.250096	0.227161	0.0375315	-0.0519308	-0.128578	-0.0501703	-0.133398	0.357371	0.394377	0.263688	0.115381	0.173535	-0.117362	-0.350937	0.0893111	-0.330353	0.284518	0.172822	0.43093	-0.266659	-0.232078	0.0797481	-0.171882	0.299193	0.540744	0.569391	0.366846	0.311107	0.399883	-0.281467	-0.216583	-0.0126999	-0.209622	-0.0861884	0.0436245	-0.0906792	-0.421479	-0.486516	-0.686059	-0.269002	0.393505	-0.0232072	0.0140444
TCGA_TCGA-DD-A39Y	0.281815	0.350405	-0.431141	-0.189127	-0.111988	-0.0809355	-0.134449	-0.174954	-0.100097	-0.076001	-0.402147	-0.427419	-0.181775	0.0838424	-0.169373	0.0122304	0.0886463	0.329151	0.37321	0.450376	0.165209	0.500599	0.271913	0.19232	0.263506	-0.0084588	-0.254728	-0.212126	-0.196138	0.290849	-0.305226	-0.301505	-0.317291	-0.348329	-0.320838	0.0300443	-0.0361537	0.323591	0.211573	0.109838	0.183092	0.196932	-0.486301	0.326688	-0.564027	-0.137321	0.602065	0.212816	0.410335
TCGA_TCGA-DD-A1EB	0.133754	0.177277	0.323436	0.213881	-0.0913629	-0.0143731	0.166915	-0.0245626	-0.0214979	0.0156688	0.217754	0.380606	0.150241	-0.147982	0.232969	0.165505	0.1864	0.0949767	0.127745	0.227424	-0.235395	-0.49814	-0.0669813	0.130424	-0.076414	0.180642	0.460082	-0.0213954	0.195435	-0.0301256	-0.154345	-0.292597	0.0549785	0.0586701	0.0915757	0.322294	0.60896	-0.0222608	-0.149579	-0.0645647	0.334863	-0.173134	0.404566	0.299986	0.514112	0.027199	-0.020047	-0.17502	-0.180127
TCGA_TCGA-DD-AAD6	-0.115693	-0.162686	-0.289517	0.188906	-0.436956	0.0125152	-0.349211	0.106233	-0.000830411	0.206158	0.29138	0.11008	-0.271305	-0.2153	-0.338179	-0.214975	0.0199462	-0.0607434	0.223998	-0.367122	-0.222517	-0.499309	-0.446318	-0.343302	-0.0825997	0.173734	-0.00373764	0.356513	0.155753	-0.315609	-0.293542	-0.298024	-0.111289	-0.105481	-0.177665	-0.122458	-0.509913	-0.156337	0.386563	-0.299407	-0.381211	0.587355	0.101131	0.276077	0.241112	0.385841	-0.365847	0.0350036	-0.00167656
TCGA_TCGA-ED-A4XI	-0.359395	0.0886326	0.448254	0.311927	0.219614	0.222539	-0.393247	0.161553	0.326931	0.427429	0.490123	0.376543	0.16604	-0.0734461	-0.0837359	0.0840086	-0.457262	0.0346503	0.0215296	-0.237949	-0.289025	-0.395188	-0.439519	-0.00805036	-0.218059	-0.10541	-0.368247	0.264839	0.349071	-0.0923352	0.439293	0.272317	0.330839	0.323132	0.404234	0.363474	0.316478	0.115913	0.479684	-0.102869	0.18729	0.59034	0.645235	-0.33436	0.375111	0.406636	-0.557915	-0.1707	-0.422028
TCGA_TCGA-HP-A5MZ	-0.409506	-0.108892	0.414776	-0.0292216	-0.126796	0.281185	-0.482151	0.288556	0.376066	0.434881	0.472793	0.456156	-0.0790369	0.194796	0.509909	0.468923	-0.336487	-0.0350033	-0.196953	-0.609919	-0.249051	-0.504616	-0.222597	-0.0527139	0.384022	0.42168	-0.350444	0.479816	0.447798	-0.125117	0.527391	0.545288	0.485149	0.425365	0.531162	0.250966	0.309544	-0.0057644	0.506192	-0.0956824	-0.077135	0.543013	0.182498	-0.138075	0.342202	0.500387	-0.188098	-0.137824	-0.363125
TCGA_TCGA-DD-AAVU	0.0655848	0.281963	-0.296828	-0.0914986	-0.259571	0.0258454	0.180251	0.0811316	-0.135069	0.235142	0.157025	-0.0152352	0.0348346	0.0814623	0.340459	0.1322	0.12292	0.444876	0.145836	0.458958	0.0126625	0.318273	0.105678	0.135091	0.222167	-0.225035	-0.435738	-0.18104	0.102561	-0.108185	0.0429251	-0.364583	-0.277086	-0.2565	-0.337109	0.153822	0.342391	0.408768	0.114939	-0.00826586	0.00275988	0.082897	0.352901	-0.0281081	0.351018	0.268806	0.5328	0.16247	0.303204
TCGA_TCGA-DD-A4NO	-0.103867	0.382784	0.211471	0.0816483	-0.216524	0.172619	0.0507132	0.0735107	0.163822	0.227264	0.306567	0.1712	-0.0709713	0.119386	0.579759	0.424624	-0.000320243	0.177076	0.172886	0.107295	0.253091	-0.1815	-0.059515	0.0270302	-0.179781	0.31929	-0.18997	0.0948439	0.224058	-0.155839	0.0175724	-0.38005	0.162617	0.0111066	0.198737	0.234849	0.476795	0.310061	0.425452	-0.200826	-0.0846011	0.471229	-0.0297489	0.555557	0.565813	0.420249	-0.346865	-0.175453	-0.277552
TCGA_TCGA-BC-A10W	0.571465	-0.132882	0.125639	-0.365219	0.570529	0.176975	0.197038	-0.00269543	0.0400464	-0.321942	-0.478133	-0.323657	0.0833528	0.163748	0.362419	-0.0251376	0.246111	-0.0534031	0.0179335	0.505793	0.339208	0.373045	0.0460691	0.0307523	-0.113468	-0.353863	0.47281	-0.223487	-0.22677	0.211266	-0.0871328	-0.166445	0.068333	0.134102	0.0241762	-0.178977	0.0158218	0.236907	-0.0100181	0.254437	0.110502	0.0924807	-0.466966	-0.0991639	-0.61522	-0.284684	-0.0851832	0.239602	0.367388
TCGA_TCGA-LG-A9QC	-0.0773504	0.253776	-0.0839704	0.0792218	-0.449793	0.0559932	0.0133541	-0.000621703	-0.235354	-0.183305	0.0545322	-0.211755	0.182593	-0.211338	0.215328	-0.132483	-0.0185315	-0.0637995	-0.172781	0.119879	0.177895	0.265402	0.214399	0.105886	-0.316246	-0.0402252	0.553483	-0.0815425	-0.215149	-0.386614	-0.581757	-0.501746	-0.0924353	-0.142793	-0.163406	0.138346	0.233985	-0.174388	0.0585965	-0.134333	0.0483323	0.239559	0.430439	-0.0740578	0.476861	0.23229	0.0683877	-0.0639897	-0.023534
TCGA_TCGA-DD-A11C	0.198295	-0.245379	0.174943	-0.521408	0.229642	0.268721	-0.0209271	-0.101503	-0.217798	-0.042404	-0.205301	-0.254473	-0.383251	-0.103872	0.158029	0.150252	-0.376454	-0.0436977	-0.315744	0.056366	0.065328	0.182846	-0.271363	-0.314783	0.137601	-0.0287344	0.114762	0.0223499	0.225041	0.0399583	0.411666	0.0483948	0.12402	0.11791	0.177537	0.129085	-0.00617223	-0.184284	-0.333418	-0.0628803	-0.00888479	-0.339476	0.155657	-0.488949	0.504368	-0.238929	-0.189653	-0.0866261	-0.168697
TCGA_TCGA-DD-AADB	0.319023	-0.236993	-0.142744	-0.233985	0.0874048	0.0527801	-0.241839	0.161281	0.209355	-0.384553	-0.391337	-0.0565077	0.0876322	-0.143192	-0.186496	-0.0906285	0.46205	-0.192113	0.401328	0.100418	0.253108	0.325079	-0.118884	-0.0375904	-0.387283	-0.393116	-0.162835	0.0852008	-0.234022	0.330224	0.136301	0.549137	-0.367109	-0.211768	-0.373232	-0.269702	-0.349789	0.0681489	-0.597565	-0.160821	-0.185171	-0.652568	-0.517311	0.456073	-0.66713	-0.595357	-0.307542	-0.000361743	0.111409
TCGA_TCGA-DD-AAVZ	-0.0125204	-0.168441	-0.164797	-0.0773082	-0.426371	0.0832599	-0.0675791	0.0289212	0.251199	0.151878	0.310334	0.278523	0.0707568	-0.0996163	-0.404405	-0.495961	0.521562	-0.293832	0.0746635	0.221906	0.0682052	0.28952	-0.0183224	-0.149963	-0.13806	0.215524	0.228073	0.0407925	0.166473	0.166273	-0.0843207	-0.234698	0.00291438	0.233197	0.0607993	-0.126664	-0.0663413	-0.477947	-0.271151	-0.277275	-0.349894	-0.260836	0.321297	0.282115	0.205819	0.0182378	-0.333374	-0.0229992	-0.0924187
TCGA_TCGA-BC-A216	-0.2472	-0.622038	0.109553	-0.589404	0.172224	0.0249601	-0.201021	0.0252033	0.1844	-0.144383	0.059145	0.198033	-0.16636	0.565185	-0.30996	-0.52586	-0.258993	-0.207274	0.0309883	-0.36427	-0.0493421	-0.0270394	-0.225218	-0.499014	-0.294931	-0.239748	0.530492	0.396048	-0.370789	-0.12204	-0.125413	0.395467	-0.0904283	-0.150775	-0.0928983	-0.396126	-0.517178	-0.396738	-0.326477	-0.306126	-0.480385	-0.338705	-0.401898	-0.523678	-0.609967	-0.248561	-0.502231	-0.144344	-0.244091
TCGA_TCGA-DD-A1EF	0.238135	-0.357975	-0.0207961	-0.201931	0.427347	-0.11029	-0.0309985	0.137339	0.113488	-0.333824	-0.225088	0.0923074	-0.13452	-0.0638121	-0.421225	-0.0301721	0.169055	-0.437995	0.143374	-0.113053	0.364619	0.0872266	-0.195048	-0.252812	-0.315518	-0.296625	-0.331924	-0.0180713	-0.11312	0.169477	-0.32022	0.284798	-0.103902	0.0268415	-0.0856273	-0.475562	-0.336089	-0.405228	-0.494024	-0.336009	-0.412996	-0.640968	-0.277138	0.400577	-0.403117	-0.391147	-0.463652	0.00505724	-0.141898
TCGA_TCGA-DD-AADL	0.287782	0.390977	-0.107428	0.310218	-0.1419	0.209485	0.151954	0.00287732	-0.100003	-0.257495	-0.290373	-0.202095	0.153038	-0.0364002	0.0441325	-0.087635	0.183707	0.0957904	0.387256	0.350475	0.0581689	0.221155	0.100293	0.169049	-0.316492	-0.0837838	0.104316	-0.0916053	0.00269586	-0.0813584	-0.520771	-0.58248	-0.232997	-0.229194	-0.339084	-2.12444e-05	0.0966019	0.00679313	-0.116843	-0.00912488	-0.0805952	-0.0473084	-0.028011	0.321571	0.342657	0.0844531	-0.210911	-0.0799364	0.0217878
TCGA_TCGA-KR-A7K8	-0.28983	0.121571	-0.0699237	-0.23093	-0.0926591	-0.038953	-0.389048	0.248339	0.029366	0.2196	0.227433	0.14455	0.0784197	0.256512	-0.13304	-0.187117	-0.331246	-0.30295	-0.242912	-0.540994	-0.398557	-0.0334256	0.0943	0.0864712	0.20792	0.108741	0.180899	0.262135	-0.25987	0.170189	0.509771	0.642684	0.324832	0.105803	0.368138	-0.162374	-0.63682	0.142055	-0.0456034	0.369868	0.212528	-0.195227	-0.334753	0.229065	0.0849691	0.0309693	-0.262336	-0.0643973	-0.132528
TCGA_TCGA-ED-A7PX	-0.00944776	-0.264048	0.353192	-0.0747946	0.110691	-0.336761	-0.368836	-0.20352	-0.0750327	-0.469829	-0.644337	-0.410502	0.103242	0.278178	-0.0502845	0.0454059	-0.209615	-0.489267	-0.501934	0.0442393	0.416287	0.358195	0.207565	0.179527	0.229375	-0.357063	-0.101924	-0.00154691	-0.279383	0.467106	-0.437464	-0.310268	0.290719	0.32723	0.253114	-0.47796	-0.107679	-0.311617	-0.326956	-0.118983	0.0036139	-0.383738	-0.80662	-0.416406	-0.785	-0.405113	0.232489	0.0324627	0.0349863
TCGA_TCGA-DD-AADK	-0.0844475	-0.0625137	0.233394	-0.356219	-0.013634	0.107111	-0.201342	0.279658	0.285608	0.437449	0.439459	0.233783	0.0925316	0.382585	0.22602	-0.121334	-0.359416	0.0343938	-0.272371	-0.163615	-0.53311	-0.502664	-0.24346	-0.170184	0.29347	-0.292581	-0.589671	0.518806	0.13311	-0.0340617	0.286015	0.562349	0.46856	0.327805	0.507777	-0.146322	-0.336663	-0.251245	-0.122359	-0.243472	0.0382776	-0.104025	-0.176214	0.370807	0.0958073	0.0924219	-0.0563899	0.0224542	-0.169295
TCGA_TCGA-BW-A5NO	0.431511	-0.112144	-0.124999	-0.0640734	-0.0822794	0.167473	0.167729	-0.117674	-0.097682	0.154489	-0.121095	-0.279671	-0.014763	-0.0318659	-0.234521	0.064088	-0.0429253	-0.0976909	0.170356	-0.45096	0.299532	-0.244439	0.10899	0.13109	-0.178592	-0.0271476	-0.0892611	-0.043235	-0.327028	0.140092	0.372108	0.184112	-0.234873	-0.321775	-0.303413	0.000319228	-0.390556	0.0673538	-0.377015	0.0983502	0.289	-0.534459	-0.184574	0.681565	0.0166434	-0.136825	-0.0687674	-0.122018	-0.0908475
TCGA_TCGA-DD-A39W	-0.00196581	0.400539	-0.00731172	0.31237	-0.1789	-0.14426	0.325611	-0.188137	-0.116812	-0.192329	-0.184892	-0.266899	0.208887	-0.153099	-0.494929	0.202894	-0.192592	-0.310504	0.102032	0.572312	0.14916	0.328251	-0.212639	-0.015203	-0.298823	0.289405	0.0364135	-0.0242268	0.229664	-0.296031	-0.390981	-0.440614	-0.0824129	0.0557839	-0.11411	-0.0289477	0.220082	-0.193825	0.0134969	-0.292315	-0.149593	0.0778625	0.433839	0.605432	0.119341	0.0717267	-0.320923	0.0985907	-0.0324198
TCGA_TCGA-GJ-A9DB	-0.127968	0.258411	-0.223534	0.286946	-0.115975	0.141518	-0.274512	-0.0761556	0.168979	0.015471	-0.0496226	0.0930231	0.0407651	-0.262531	-0.141458	0.227457	-0.261099	-0.00941434	0.570088	0.201522	0.143973	0.150905	0.0208521	0.338572	-0.315364	-0.292951	0.561722	0.0500723	-0.285943	-0.0716951	-0.117647	-0.420454	0.133016	0.229204	0.0909446	0.305454	0.285951	0.0524398	0.242077	0.20781	0.329936	0.250263	0.511128	0.402099	0.537317	0.0421089	-0.445792	-0.101518	-0.129569
TCGA_TCGA-DD-A1EA	0.17792	0.275527	0.12342	0.265599	-0.0477147	0.0683381	-0.0165385	-0.020705	0.105257	-0.220018	0.205769	0.0418905	0.257891	-0.344574	0.0184045	0.170264	-0.184118	-0.104306	-0.33113	0.279712	0.252463	0.432134	0.150443	0.0741823	-0.465826	0.233983	0.304589	-0.174642	-0.436314	-0.268426	0.300214	0.393322	-0.216459	-0.00866514	-0.213211	-0.119521	0.224529	-0.00157326	-0.102836	-0.0721923	-0.214726	-0.00691624	0.171961	-0.0492269	0.493729	0.0573615	-0.516343	-0.199451	-0.21494
TCGA_TCGA-UB-A7MD	0.341507	0.458891	0.295137	0.363492	0.250582	-0.105819	-0.167753	-0.00039705	0.0370447	0.0868524	-0.109431	-0.0645635	0.128709	-0.163654	0.419579	0.535007	-0.144016	0.314795	-0.355412	-0.254181	0.1555	-0.190902	0.195322	0.376083	-0.0640641	0.200692	0.462144	-0.285213	-0.17322	0.138214	0.391159	0.212567	0.0214437	0.102002	-0.0254904	0.279252	-0.000521253	0.483523	0.510938	0.179172	0.170381	0.545586	-0.0686402	-0.538789	0.494863	0.335025	0.0653705	0.067658	0.130284
TCGA_TCGA-ES-A2HS	-0.317193	-0.468817	0.0789415	-0.0682389	-0.106922	0.276446	-0.0692737	0.110363	-0.0563206	0.514501	0.489212	0.346566	-0.25809	0.100827	0.144865	0.208982	-0.108431	-0.201425	0.102136	-0.528269	-0.485223	-0.46803	-0.392524	-0.189597	0.356768	0.00152977	-0.546941	0.118721	0.293137	-0.249176	0.155884	-0.519931	0.0232939	-0.0461196	0.0898883	0.131381	-0.120681	-0.0795653	0.483542	0.0359284	0.0560091	0.393754	0.465245	-0.186373	0.360828	0.539734	0.432395	-0.0933366	-0.0311406
TCGA_TCGA-G3-A3CJ	-0.500709	-0.109861	-0.0847019	-0.16556	-0.191109	0.132786	-0.155477	-0.0738018	-0.046575	0.328219	0.463081	0.137227	-0.311843	-0.116644	-0.0282499	0.137912	-0.292112	0.540447	-0.154219	-0.231735	-0.339954	-0.488966	-0.133245	-0.352795	0.277909	0.184869	-0.318704	0.21953	0.0575164	-0.516478	0.221762	-0.411945	-0.295327	-0.29466	-0.309798	0.306437	0.296439	0.164517	0.402155	0.00457132	0.118796	0.506049	0.474025	0.49148	0.650055	0.534828	0.556785	-0.0389803	0.047884
TCGA_TCGA-FV-A3R2	0.213752	0.538426	0.0997515	0.609301	0.0856943	0.172849	0.147256	0.046105	-0.247523	-0.34092	-0.257907	-0.407209	-0.0170175	0.080126	0.409432	0.258292	-0.375879	0.238535	0.487828	0.381737	0.0374488	0.259799	-0.0380397	0.234684	-0.336553	0.0358799	0.17973	-0.3752	0.296984	-0.00148036	-0.244858	-0.401834	-0.348713	-0.255313	-0.367515	0.0485802	0.641251	0.0871526	0.0880034	-0.335248	-0.0285039	0.0959418	0.222641	0.466638	0.18971	0.113542	0.0906191	-0.0638718	0.148238
TCGA_TCGA-BW-A5NQ	0.365102	0.431266	-0.0789499	0.214177	0.0451082	-0.0557691	-0.0729295	-0.090531	-0.248841	-0.44558	-0.412234	-0.332413	-0.0538175	-0.175014	-0.0328455	0.406008	0.385865	0.0873823	0.0644265	0.558785	0.582137	0.560393	0.199958	0.21875	-0.331883	-0.0483112	-0.514137	-0.0929963	-0.382856	0.247326	0.0269499	0.553054	-0.357418	-0.27228	-0.377466	0.000402751	0.176264	0.208412	-0.0425414	-0.193221	0.00412943	-0.0357504	-0.307843	0.121667	-0.477943	-0.260975	0.163416	0.179183	0.249813
TCGA_TCGA-2Y-A9GZ	0.121312	-0.0357213	0.00261223	-0.153644	-0.0157561	0.35726	0.150455	0.0971346	-0.0532952	0.144166	0.48879	0.276376	-0.0969278	-0.10484	-0.14623	-0.292154	-0.114786	0.429027	0.160393	-0.132276	-0.28378	0.364289	-0.361875	-0.195354	-0.487874	0.236004	0.371791	0.234802	0.262967	-0.43752	-0.376672	-0.488067	-0.395645	-0.341953	-0.373397	0.249706	0.0305265	-0.0344362	0.35262	0.0261844	0.279223	0.362807	0.492282	0.450205	0.641168	0.308829	-0.561529	-0.117957	-0.0743106
TCGA_TCGA-4R-AA8I	0.0558116	0.153009	0.0676743	-0.150441	-0.0988901	0.124717	0.105482	-0.134079	-0.0455217	0.167355	0.328727	0.0878523	0.151004	-0.0515372	-0.155002	0.432849	-0.144354	-0.0375377	0.03876	0.274349	0.0782429	0.135296	-0.0685057	-0.0365914	-0.271	-0.0629129	-0.471754	0.191639	-0.397828	-0.382222	0.128301	-0.501389	-0.0116412	-0.134032	-0.121173	0.195863	-0.0146005	-0.162675	0.119484	0.106495	-0.14972	0.39659	0.376395	-0.774897	0.21401	0.122969	-0.332112	-0.247986	-0.270127
TCGA_TCGA-DD-A4NG	-0.49051	-0.0776607	0.228655	-0.128204	-0.135526	0.03832	-0.42512	0.102653	0.0733154	-0.116452	0.155955	0.0754699	0.244408	0.328216	0.583041	0.206254	-0.240751	-0.183712	-0.365595	-0.207413	-0.290848	-0.370789	-0.200049	-0.240706	-0.187026	0.23472	-0.29975	0.280882	0.258732	-0.101375	-0.052799	0.161525	0.229363	0.252747	0.152486	0.0411022	-0.314672	-0.294727	0.315515	-0.00654142	-0.1541	0.435672	-0.0613245	-0.35986	0.160006	0.385133	-0.568623	-0.212359	-0.284607
TCGA_TCGA-RC-A6M5	-0.406447	-0.153397	0.395712	0.11493	0.0868203	0.0198033	-0.324728	-0.0210942	0.201061	0.205762	0.12066	0.20829	-0.223341	0.0266966	0.290288	0.235549	-0.294657	0.219908	-0.330476	-0.410152	-0.0815482	-0.54981	-0.315673	-0.0668979	0.416965	-0.0355198	-0.191915	0.450334	0.602013	-0.294893	-0.178728	-0.10717	0.325685	0.199361	0.421773	0.0933152	0.343874	0.257868	-0.365811	0.139865	0.0402612	-0.512515	-0.360574	-0.707687	-0.403241	-0.205035	0.0439123	-0.049164	-0.393919
TCGA_TCGA-2Y-A9H0	0.0341623	-0.00275171	-0.185296	-0.0875949	-0.0774406	0.000548064	2.50559e-05	-0.149659	-0.230114	-0.167698	-0.301009	-0.349379	0.264053	0.158164	-0.229495	-0.121008	0.510931	-0.121495	0.153765	-0.0387114	0.300043	-0.153105	-0.0363175	0.104896	-0.0977412	-0.0657917	-0.140379	-0.126436	-0.154853	0.139387	0.313846	0.474765	-0.207916	-0.203483	-0.232054	0.0747326	0.00955251	0.430143	0.168868	0.34367	0.250105	0.112022	-0.481259	0.267841	-0.169472	0.0784547	-0.00830021	-0.0492909	0.0409395
TCGA_TCGA-DD-A11B	0.0179181	-0.107981	0.201878	0.358981	-0.378062	0.414566	0.312015	0.128639	0.0826016	0.132137	0.177855	0.0835417	0.11915	0.167754	0.0417495	-0.0172162	0.485749	0.0719041	0.363174	0.359655	0.0559243	0.31333	0.0199285	-0.0491997	-0.390361	0.447839	0.172326	-0.0070352	0.388119	-0.240474	-0.374713	-0.484878	-0.111898	-0.17979	-0.219221	0.278692	0.49625	-0.211425	0.41673	-0.231499	-0.312503	0.583423	0.527635	-0.340738	0.604127	0.389481	-0.399237	-0.0282388	-0.16907
TCGA_TCGA-G3-A25V	0.0185279	-0.23684	0.381066	-0.122493	0.276359	0.451427	-0.443367	0.231989	0.326317	0.585566	0.565401	0.529012	0.0497301	0.380742	0.193736	0.381346	0.0338317	0.417026	0.272731	-0.395952	-0.285816	-0.455694	-0.299687	0.151781	0.252681	0.555317	-0.16898	0.186035	0.401742	-0.0323062	0.572757	0.456255	0.283524	0.187698	0.347169	0.459948	0.359949	0.28731	0.592595	0.176143	0.307714	0.626828	0.582187	-0.589114	0.487722	0.468027	-0.0733059	0.0680988	-0.052118
TCGA_TCGA-5R-AA1C	0.325073	0.211097	-0.0456616	0.0159957	-0.457878	-0.243068	0.328386	-0.262655	-0.36796	-0.233612	-0.179114	-0.577896	-0.0412604	-0.382177	-0.0703711	0.125331	0.0730066	0.340807	-0.198713	0.593572	0.432074	0.319228	0.299478	0.0284183	0.0565942	0.213748	-0.252699	-0.184867	0.00764944	-0.012959	0.107064	-0.270769	-0.139461	-0.0668915	-0.236636	-0.0445738	0.550307	0.169668	0.461216	0.0742701	-0.0264529	0.391848	0.37657	-0.136295	0.511727	0.257376	0.409272	0.112498	0.219094
TCGA_TCGA-ED-A8O6	0.105142	-0.0439565	-0.226152	0.179941	0.475679	-0.177039	-0.187607	0.309477	0.415973	0.205994	0.161945	0.327709	0.0270484	0.378497	0.259823	-0.0445261	0.226968	-0.432448	-0.073492	-0.186833	-0.248632	-0.0238161	-0.346064	-0.102122	-0.0221468	0.102425	-0.397665	0.243971	0.0834531	-0.0707637	-0.318558	-0.122589	0.0924204	0.141418	0.060716	-0.366033	-0.394702	-0.263082	-0.447993	0.0889229	-0.257325	-0.456313	-0.417908	0.584622	-0.490669	-0.291762	-0.42742	-0.0285283	-0.023734
TCGA_TCGA-DD-AADD	0.136669	0.234188	-0.051657	0.43125	-0.00626761	-0.129018	0.450332	0.0572698	-0.189878	-0.362892	-0.167786	-0.188414	0.114464	-0.32517	0.124432	0.181542	0.134101	-0.379278	0.120938	0.582772	0.395559	0.512188	0.00560363	0.219589	-0.368907	0.171413	0.15949	-0.0962263	0.0228399	-0.232383	-0.365365	-0.237684	-0.409476	-0.265931	-0.46267	-0.0899482	0.305005	0.0436113	-0.285418	-0.236496	-0.188324	-0.137938	0.229866	0.644884	-0.411183	-0.158499	-0.211693	-0.0518582	0.231313
TCGA_TCGA-BC-A10S	-0.469314	-0.442493	0.220511	0.0272578	0.407941	0.226882	-0.532732	0.0408375	-0.0236198	0.285661	0.21228	-0.0167122	-0.28398	0.377036	0.307378	0.00036974	-0.499302	0.206972	0.214827	-0.196557	-0.314662	-0.442482	-0.0424118	-0.108922	0.138264	-0.0925236	0.148932	0.164854	-0.23697	0.251644	0.590719	0.250793	0.127333	0.0654495	0.175198	0.165878	-0.289788	-0.137166	0.177698	0.0480418	-0.0888542	0.0518713	0.550824	-0.489932	0.657913	0.0760796	0.0525408	-0.0974303	-0.173163
TCGA_TCGA-CC-A9FV	-0.380017	0.231173	0.0400722	0.161826	-0.0229146	-0.270906	-0.304641	-0.0759466	-0.0130928	-0.138781	-0.530733	-0.223552	0.0665526	-0.121179	0.399393	0.342039	0.0561236	0.0167505	-0.161714	-0.366985	0.0300003	-0.228933	0.142618	0.428024	0.360669	0.0388874	-0.16911	0.254788	-0.428953	0.230217	0.17435	0.436341	0.404193	0.331173	0.471014	-0.212324	-0.00671415	-0.184353	-0.744886	-0.124464	-0.0515454	-0.776007	-0.66599	-0.622438	-0.609406	-0.679429	0.319649	-0.108733	-0.373918
TCGA_TCGA-DD-AAEB	-0.558371	-0.412802	-0.1611	-0.133964	-0.162917	0.126737	-0.454625	0.088235	0.00238727	0.389058	0.607778	0.423345	-0.326468	0.262704	-0.225955	-0.23914	-0.170701	0.201173	0.0631271	-0.484653	-0.41539	-0.517162	-0.454264	-0.484582	0.277065	0.444387	-0.321732	0.35027	0.0534399	-0.474599	-0.190504	-0.173337	-0.0579551	-0.0372619	-0.027889	0.192965	-0.267676	-0.391558	0.328738	-0.318233	-0.167032	0.507475	0.519101	0.278904	0.637093	0.541073	0.208343	-0.192789	-0.418118
TCGA_TCGA-WX-AA44	0.114793	0.140485	-0.318134	-0.356944	0.435499	-0.192237	-0.0204157	0.248417	0.154689	-0.118737	-0.187221	0.0187721	-0.0194101	0.490302	0.123357	-0.0384645	-0.226535	-0.0385294	0.0755108	0.0828082	-0.186251	0.0912046	0.347392	0.0832719	-0.0797329	-0.169345	0.364258	0.246561	-0.44952	0.0265246	-0.313785	-0.0371166	0.284732	0.0256918	0.278245	-0.45349	-0.580851	-0.296498	0.164134	-0.249004	-0.291948	0.114551	-0.583545	0.0232495	-0.525239	-0.0644501	-0.398986	-0.177819	-0.0689869
TCGA_TCGA-PD-A5DF	0.0053796	-0.0534115	0.0221979	-0.0015269	0.263332	0.243121	-0.215722	-0.00696549	0.0673712	0.0434582	-0.331695	0.00232181	-0.0150827	0.090623	0.172478	-0.14936	0.0391359	0.0734751	-0.0735249	-0.105407	0.137191	-0.558841	0.144093	0.130977	0.0729432	-0.20217	0.294762	0.0450322	-0.199086	0.432609	0.134302	-0.165103	0.244787	0.129877	0.211966	0.345913	0.22941	0.168725	-0.0175348	0.0584071	0.403023	0.0404334	0.0777026	0.0071738	-0.124669	-0.0453442	-0.0829517	-0.022649	0.124193
TCGA_TCGA-YA-A8S7	0.0114073	0.373958	-0.00526106	0.118643	0.375701	-0.224765	-0.282364	-0.0093044	-0.0984608	-0.275322	-0.532066	-0.321212	0.268217	-0.188768	0.395172	0.395155	-0.20682	-0.251645	-0.564307	-0.0589906	0.240647	0.0117793	0.310799	0.396663	-0.207009	-0.350531	0.0200496	0.0730029	-0.585299	0.318078	0.349665	0.273011	0.196561	-0.0690577	0.168999	-0.427621	-0.410702	0.0222415	-0.418748	-0.116191	-0.226703	-0.457846	-0.721488	-0.672316	-0.723269	-0.415893	-0.226925	0.093071	0.19779
TCGA_TCGA-5R-AA1D	-0.470572	-0.480778	0.467572	-0.263234	0.00881611	-0.0494042	-0.3709	-0.0274112	0.281081	0.215682	0.0864007	0.217758	-0.24097	-0.182922	-0.0295805	-0.125123	-0.251655	0.289837	-0.35774	-0.549081	-0.0858803	-0.527165	-0.419583	-0.335515	0.306278	-0.210221	-0.240221	0.343387	0.354914	-0.0359308	0.190633	0.205311	0.397256	0.394497	0.490247	0.0237099	-0.210445	-0.00521959	-0.446291	-0.108692	-0.229803	-0.502636	-0.376193	-0.749163	-0.287109	-0.269702	-0.187125	-0.0578397	-0.362376
TCGA_TCGA-DD-AACH	0.292971	0.0656527	0.14571	0.331647	0.254274	-0.128805	0.19052	-0.0786592	-0.0150788	-0.259938	-0.236877	-0.12096	-0.0685445	-0.282978	-0.030377	-0.100683	0.0409492	0.0458909	-0.236084	0.286504	-0.0218214	0.58464	0.0518416	0.106193	-0.0335031	-0.306474	0.618591	-0.277657	-0.594296	0.0580218	-0.241516	-0.308203	0.0651645	0.147219	0.0623393	-0.129014	0.200455	0.362705	0.273193	0.206848	0.159749	0.341753	-0.397664	-0.62847	-0.595984	0.0133184	0.0540693	0.247619	0.352507
TCGA_TCGA-CC-A8HV	-0.0897358	-0.183553	-0.204725	-0.361463	0.151833	-0.204596	-0.148357	-0.0587931	0.116482	-0.237364	-0.0896033	-0.186641	-0.00702844	0.472131	-0.0261992	-0.409488	0.445043	-0.0150225	-0.318854	-0.471695	-0.0289701	-0.125159	0.06218	-0.291868	-0.0432317	-0.335249	-0.112708	0.35152	-0.169666	0.0712247	-0.614462	-0.323807	0.218177	0.112376	0.198386	-0.512215	-0.754751	-0.342968	-0.606953	-0.344788	-0.483379	-0.618935	-0.649361	-0.375186	-0.77304	-0.537457	-0.404102	-0.078535	-0.0988608
TCGA_TCGA-BW-A5NP	0.169131	-0.199426	-0.0648291	-0.378942	-0.268654	-0.291484	0.198942	-0.163721	0.14686	-0.353714	-0.31717	-0.28847	-0.115564	0.112378	-0.199701	-0.207106	0.48115	-0.222527	-0.0795444	0.46883	0.356512	0.58008	0.182027	-0.287734	-0.150396	-0.294867	-0.0245375	-0.134876	0.00207666	-0.0201352	-0.539535	-0.436692	-0.162626	-0.122116	-0.194856	-0.358436	-0.266168	-0.335842	-0.491744	-0.265059	-0.456656	-0.551193	-0.395054	0.28149	-0.680007	-0.485761	-0.0937611	0.114689	0.108107
TCGA_TCGA-G3-AAV0	-0.362841	-0.269897	0.0339691	-0.159629	-0.499649	0.387784	-0.450074	-0.00716032	-0.169971	0.341813	0.393425	0.160429	-0.238229	0.0782873	-0.0587686	-0.342411	0.0496326	-0.168479	-0.112687	-0.557795	-0.428074	-0.543481	-0.32191	-0.33551	0.057919	0.28286	-0.0802741	0.35242	0.110748	-0.442579	0.0144773	-0.134689	-0.213121	-0.313029	-0.125956	0.102554	-0.288014	0.0862241	0.195569	0.218813	0.268348	0.247346	0.47293	-0.265317	0.515672	0.384375	0.256059	-0.168091	-0.20948
TCGA_TCGA-DD-AAED	-0.470291	-0.319646	-0.169163	-0.308445	-0.441668	-0.0086327	-0.250992	0.0285059	-0.028219	0.110773	0.367088	-0.0269953	-0.323322	0.335612	-0.207655	-0.52835	-0.10855	-0.270961	0.275931	-0.308172	-0.0823389	0.0993566	-0.127408	-0.395199	-0.130039	-0.229607	0.048097	0.346047	-0.402786	-0.0871131	-0.409228	-0.21107	-0.0211362	-0.0607213	-0.159862	-0.278624	-0.684301	-0.51685	-0.254614	-0.340581	-0.414376	-0.138876	-0.358829	0.167827	-0.515358	-0.23255	-0.284365	-0.274123	-0.291395
TCGA_TCGA-DD-A73F	-0.161333	-0.375729	0.196446	-0.328654	-0.188271	0.437066	-0.431618	0.0795846	0.263677	0.138706	0.180491	0.304881	-0.196323	-0.20953	0.0256313	-0.0604	-0.0848078	-0.21827	0.327979	0.0652901	-0.310266	-0.252761	-0.312542	-0.194127	-0.130309	0.216544	-0.257692	0.0148997	0.31984	0.00849709	0.544722	0.635	-0.0824752	0.0379129	0.0412747	0.334216	0.415625	0.0554384	0.333729	0.175365	0.34182	0.432438	0.352095	0.699296	0.529252	0.336874	-0.255098	0.00384322	-0.0787062
TCGA_TCGA-DD-A4NN	0.23381	0.33305	-0.266553	-0.106732	-0.148238	-0.183597	0.40397	-0.0729065	-0.262437	-0.394402	-0.488668	-0.327852	0.125024	0.0821852	0.0321921	-0.175586	0.511375	-0.410966	-0.17862	0.36589	0.296226	0.347251	0.0710834	-0.0495296	-0.026169	-0.296739	-0.381034	-0.0336805	-0.324112	0.12661	-0.458825	-0.571568	0.186261	0.173254	0.198871	-0.388249	-0.454417	-0.373459	-0.648303	-0.281953	-0.378933	-0.691263	-0.528075	-0.0565927	-0.701124	-0.626226	-0.112193	0.0303164	-0.00746943
TCGA_TCGA-DD-AAEI	-0.10542	-0.0740989	-0.0441221	-0.0162492	-0.241179	0.430434	-0.494518	0.0702107	-0.107418	0.434167	0.429612	0.23183	-0.00945523	-0.0758238	0.0756615	0.158868	-0.323943	-0.0917969	-0.00933392	-0.491065	-0.424301	0.00821014	-0.460779	0.0886652	0.00864945	0.212159	-0.362015	0.177642	0.276757	0.0943304	0.628748	0.048411	-0.0793852	-0.0835441	-0.0875182	0.425626	0.263569	0.494244	0.693446	0.247677	0.350564	0.693972	0.552891	0.685243	0.602034	0.619283	-0.0242714	0.0610372	0.220655
TCGA_TCGA-UB-AA0V	-0.431854	-0.598204	0.417582	-0.215591	0.136625	0.0519751	-0.533808	-0.103196	0.0369009	0.290575	0.471969	0.189924	-0.183005	0.144089	-0.304278	-0.345894	-0.348078	0.322307	0.322875	-0.571893	-0.407764	-0.464313	-0.419781	-0.495186	-0.176309	0.137426	0.25451	0.380236	0.331252	-0.0981075	0.290921	-0.0942393	0.386303	0.320872	0.415699	0.341564	-0.159639	-0.0728734	0.172635	-0.0954304	0.0193902	0.310225	0.634631	-0.473996	0.59551	0.307662	-0.60707	-0.134781	-0.41286
TCGA_TCGA-DD-AADO	-0.0587336	-0.267803	-0.366574	-0.0897637	-0.230773	0.140133	0.00350959	0.199688	0.249203	0.324912	0.319914	0.322364	-0.338903	0.161835	0.0206926	0.0111981	0.120776	-0.015162	0.0585952	-0.183727	-0.422676	0.128467	-0.0573035	-0.000671766	0.430793	0.285325	-0.64695	-0.0558208	-0.095767	-0.0291914	0.452612	0.575482	-0.144671	-0.293048	-0.187083	-0.15309	-0.331898	-0.0321625	-0.263712	0.0893172	-0.0173516	-0.490962	-0.304623	0.707225	-0.292542	-0.122363	0.508075	0.0706488	0.0247756
TCGA_TCGA-DD-AAVY	0.152428	0.0877317	-0.204749	0.397401	-0.129038	-0.108241	0.146418	-0.218098	-0.148773	-0.108923	0.0643518	-0.226465	0.0698189	-0.397382	-0.107035	0.308556	-0.273981	0.223749	-0.203453	0.520014	0.187016	0.398783	-0.0487951	-0.0339039	-0.332406	0.0101808	0.333972	-0.132231	0.0746265	-0.258848	-0.284178	-0.558854	-0.253983	-0.111097	-0.238557	0.0533197	0.530826	0.0751545	0.468552	-0.114918	-0.100062	0.575088	0.413935	0.586308	0.667144	0.469002	-0.135478	-0.0608318	0.138601
TCGA_TCGA-FV-A3R3	-0.218845	0.340661	0.579708	0.279002	0.345863	0.236697	-0.24736	0.186943	0.268185	0.126099	-0.0279363	0.00724504	0.253496	0.141319	0.327606	0.589188	0.0376027	0.0643518	0.0314551	-0.35228	-0.221274	-0.439605	-0.319137	0.232819	0.231388	0.154718	0.080509	0.215726	0.537817	0.142422	0.149696	0.0530038	0.359139	0.387215	0.400543	0.00897758	0.415581	-0.227882	-0.348338	-0.0447443	0.228899	-0.203859	0.126549	-0.620826	-0.410085	-0.168041	-0.261896	-0.113621	-0.368161
TCGA_TCGA-DD-A4NS	-0.358413	-0.361283	0.415062	0.166816	0.245257	-0.223461	-0.3461	0.0345218	-0.0725538	0.0638169	-0.0781441	-0.271733	0.0257797	0.277562	-0.21233	-0.265782	-0.295691	0.00302979	-0.258197	-0.322418	-0.0300453	-0.344562	0.0482017	-0.206766	-0.218054	-0.0750156	0.435728	0.123045	-0.158803	0.0862564	0.153492	0.332053	0.46831	0.511145	0.515908	-0.0647976	-0.563312	-0.355025	-0.307561	-0.257372	-0.0719339	-0.244115	-0.0561697	-0.596527	-0.0349429	-0.386437	-0.709611	-0.149883	-0.381125
TCGA_TCGA-MI-A75H	-0.130561	0.14716	-0.072623	0.320914	-0.177573	-0.0623399	-0.0631297	-0.0995819	-0.0747597	0.19348	0.280449	0.248908	-0.199324	-0.136877	0.0302511	0.237107	-0.553946	-0.0989892	-0.379777	0.253284	0.124875	0.0203857	-0.393202	-0.166124	0.159308	0.302055	-0.543441	0.0971725	-0.0183867	-0.295305	0.411712	0.386029	-0.107755	-0.0897411	-0.0194376	0.108325	-0.0858726	-0.145878	0.441463	-0.0808094	0.302993	0.600093	0.530252	-0.291447	0.575199	0.473498	0.4135	0.0768478	0.122388
TCGA_TCGA-UB-A7MC	-0.129926	-0.0436735	-0.0988284	-0.159692	-0.361063	-0.174657	0.350874	-0.0613934	-0.167797	-0.184336	0.212591	-0.0249957	-0.112259	-0.33506	-0.301189	-0.458318	0.310396	0.136556	-0.268516	0.149581	0.355178	0.485996	0.172854	-0.130802	-0.307194	-0.339978	0.396847	-0.0158751	-0.224028	-0.206872	-0.680539	-0.566369	-0.250039	-0.108024	-0.261094	-0.215319	-0.141074	-0.13591	0.266529	-0.148314	-0.29869	0.326168	-0.0433281	0.137862	0.0454642	0.0505805	-0.198555	0.0555331	0.196667
TCGA_TCGA-FV-A4ZQ	0.209069	0.03798	-0.155443	-0.130938	0.0505678	-0.158245	0.127626	0.121969	-0.0896216	-0.449886	-0.450261	-0.12784	0.0927574	-0.306206	-0.0552	0.218884	0.00257138	0.0251657	0.477414	0.332807	0.440369	0.625172	0.135128	0.0525218	-0.29914	-0.17555	-0.54704	0.0971313	-0.177011	0.0749967	0.318698	0.64025	-0.16185	-0.125043	-0.173566	-0.123831	-0.178095	-0.219799	-0.233221	-0.0751081	-0.0519251	-0.247597	-0.250897	0.577249	-0.386809	-0.27345	-0.330308	0.063863	0.201494
TCGA_TCGA-DD-AAEG	0.142757	0.415824	0.182535	0.141149	-0.0356597	-0.0824749	-0.170924	0.00599155	0.220375	0.151568	0.214728	0.289036	-0.17821	-0.0103518	0.290451	0.0861078	-0.127991	0.135661	0.000857934	0.525476	-0.289904	-0.388093	0.137901	-0.138717	0.461315	0.23991	-0.474913	0.0779597	0.14221	-0.128579	-0.136258	-0.53273	0.247092	0.193847	0.290838	0.370424	0.703213	0.103545	-0.172158	0.0841144	0.124983	-0.117514	0.320072	0.34978	-0.180514	0.0931635	0.546469	0.123689	0.0918669
TCGA_TCGA-DD-AAD5	0.0016288	0.17393	-0.0996248	0.0517566	0.0807628	-0.32018	-0.0219172	0.0968781	0.190422	-0.039133	-0.254376	0.0540161	-0.115424	0.0151813	0.14479	0.0280861	-0.118339	0.0256553	-0.392872	0.064178	0.103636	0.103497	0.0143755	0.235379	0.268462	-0.407117	-0.392538	0.132789	-0.461998	0.161276	0.0874967	-0.0916121	0.0192683	-0.177189	0.0363195	-0.174402	-0.344353	-0.131521	-0.281019	-0.0858453	0.0730198	-0.311402	-0.635081	-0.534481	-0.700895	-0.262338	0.26805	0.193916	0.213056
TCGA_TCGA-K7-A5RG	-0.239515	-0.410575	0.277871	-0.296509	0.0883431	0.0218035	-0.469671	0.0418885	0.144924	-0.0219712	-0.2648	-0.0150937	-0.223122	-0.173896	-0.397087	0.202395	-0.25098	-0.00766308	0.0196409	-0.35689	0.0857586	-0.36033	-0.027296	0.0398211	-0.292036	-0.179226	-0.272472	0.476365	-0.425073	0.286583	0.479069	0.783398	0.130192	0.0276452	0.162997	-0.0366579	-0.460566	0.0653382	-0.429723	0.0555088	-0.033024	-0.363388	-0.533777	-0.580143	0.0839149	-0.313861	-0.482144	-0.0585948	-0.250422
TCGA_TCGA-XR-A8TD	-0.352894	-0.0897301	0.113103	0.101427	0.0729366	0.257321	-0.389392	-0.0204732	0.087005	-0.0520549	-0.328426	0.174182	-0.00311868	-0.0363038	0.291955	0.0921234	0.448414	0.0105671	-0.110235	-0.513468	-0.0250626	-0.390963	-0.189347	0.209309	0.294572	-0.0878406	0.363089	0.328867	-0.017062	0.278962	0.523478	0.659412	0.37184	0.1979	0.398904	0.282071	0.0410466	0.254812	0.0538995	0.280198	0.318772	-0.208566	-0.109853	0.381179	-0.241089	-0.0812574	-0.0160209	0.0507861	-0.114005
TCGA_TCGA-DD-AACY	0.0671139	0.139805	-0.00360002	0.119029	-0.0184396	0.183846	-0.302127	0.00873758	0.0570914	0.320297	0.545486	0.31567	-0.290827	0.184319	-0.367369	0.135718	0.247371	-0.155615	-0.109323	-0.0814216	-0.161907	-0.307232	0.0106886	0.0424456	0.217492	0.375399	0.232537	0.0467825	0.419828	-0.0639537	0.22057	-0.142985	0.209767	0.101511	0.226907	-0.0218015	0.407857	-0.0948568	0.254139	0.116337	-0.00563923	0.445014	0.211067	0.178069	0.0205584	0.241251	0.00194027	0.000226797	0.0113487
TCGA_TCGA-CC-A9FU	0.0919112	-0.180573	-0.337547	-0.372747	-0.21011	-0.186586	0.231888	-0.0129851	-0.193245	-0.46917	-0.457429	-0.128088	-0.0693793	-0.0879382	-0.310381	-0.309109	0.520599	-0.196183	-0.225003	0.202986	0.333097	0.294841	-0.103821	-0.171299	-0.0390541	0.195808	-0.322378	-0.0413368	-0.195665	-0.110911	-0.364003	-0.0739173	-0.289763	-0.165797	-0.340301	-0.377997	-0.507895	-0.185649	-0.572028	-0.220234	-0.465654	-0.588479	-0.522455	0.452791	-0.689183	-0.556463	-0.0998768	0.100738	0.198972
TCGA_TCGA-KR-A7K7	-0.0559092	-0.336488	-0.214084	-0.391426	0.0125872	0.0733137	-0.077682	0.311057	0.12374	0.0629535	0.0570038	0.0345543	-0.179175	-0.00263106	0.32344	0.0809842	0.297226	-0.0811858	-0.187269	-0.039596	0.0906087	0.02251	0.0671081	-0.184742	0.275834	-0.146656	-0.616347	0.174142	-0.234614	-0.147165	0.356382	0.442323	-0.310086	-0.326777	-0.338742	-0.131085	-0.272471	0.0634246	-0.39924	0.000324507	-0.190551	-0.398019	-0.324027	0.280041	0.188321	-0.0601888	0.50338	0.27419	0.350882
TCGA_TCGA-G3-A25Y	0.328312	0.130885	0.0754345	0.0362264	0.450943	-0.0995872	0.319254	-0.188878	-0.150262	-0.21336	-0.198758	-0.238248	0.168092	0.126045	0.22046	0.106499	0.290158	-0.146288	-0.214231	-0.0530551	0.0964612	0.419776	0.230183	0.0616054	0.0660258	-0.252162	0.512573	-0.0635926	0.0410997	0.141683	0.0977305	0.183282	0.222631	0.192381	0.237511	-0.376485	-0.302432	-0.14928	-0.749059	-0.0355603	0.209965	-0.732668	-0.513985	-0.199282	-0.730212	-0.580051	-0.146881	0.261231	0.251566
TCGA_TCGA-K7-AAU7	0.041992	-0.269475	0.381668	-0.292234	0.237202	-0.337157	-0.133965	0.0840626	0.173977	-0.125507	-0.18147	0.103924	0.0713766	0.0884425	-0.0601544	0.0412382	-0.509838	-0.330605	-0.425102	-0.358333	0.326653	0.293021	-0.0701354	-0.169877	-0.172281	-0.454749	-0.0051474	0.020459	-0.478909	0.397803	-0.315424	0.034749	0.250336	0.279775	0.163875	-0.48585	-0.68958	-0.0738343	-0.364972	-0.17271	-0.261677	-0.290387	-0.705028	-0.716922	-0.729194	-0.451019	-0.556417	-0.134443	-0.25795
TCGA_TCGA-BC-A3KF	-0.197007	0.260203	-0.240054	0.241826	-0.0974749	0.348698	-0.187357	0.102269	-0.0303113	0.107819	0.224745	0.223135	0.173971	0.355986	0.172527	-0.0427024	0.0559056	0.0610718	0.533447	0.139621	0.0598452	-0.0192977	-0.091912	0.210068	0.111321	0.5222	0.10429	0.140482	0.436824	-0.246936	-0.359151	-0.330102	-0.258424	-0.250204	-0.292382	0.33537	0.433038	0.137356	-0.215027	-0.00688922	0.0232809	-0.150205	0.252332	0.627032	0.305876	0.172062	0.0989495	-0.196897	-0.143652
TCGA_TCGA-BC-A10Z	0.374804	0.34187	-0.148977	-0.207531	-0.0536865	0.389935	0.329008	0.00851634	-0.0217953	-0.0173656	0.0705787	-0.0290275	0.179482	-0.0104601	-0.132453	-0.224565	0.329604	0.126635	0.220311	0.0775248	0.256933	0.361721	-0.199376	0.105184	-0.298389	-0.459257	0.599595	-0.0355259	0.365684	0.0830627	-0.548229	-0.610693	-0.278236	-0.203501	-0.290834	0.121829	0.471284	0.238724	0.302016	0.268287	-0.0364636	0.278103	0.493687	0.718813	0.338822	0.292907	-0.177228	-0.0479486	0.0657137
TCGA_TCGA-UB-AA0U	0.0989533	0.194689	0.108932	0.0815617	0.291811	0.0103581	0.153909	0.0323233	0.116537	0.107712	0.196547	0.142989	0.252034	0.192849	-0.299357	-0.180624	-0.450889	-0.171874	0.453205	0.167474	-0.0668446	0.417428	0.0270106	0.101244	-0.364459	-0.105243	0.216858	0.0716943	-0.0879975	0.0395702	0.275447	0.217171	0.159682	0.17639	0.233867	0.0109269	-0.176462	-0.302224	-0.171209	-0.0239575	0.124105	-0.268585	-0.0303239	-0.0580882	-0.0320884	-0.144438	-0.584311	0.112122	0.105683
TCGA_TCGA-DD-AAEE	0.00737061	0.324504	-0.171555	-0.128551	-0.199847	0.0784637	-0.291952	-0.0760178	-0.0434396	0.0207303	0.21439	0.199134	-0.083572	-0.385557	-0.133094	0.334272	-0.393824	-0.0103733	-0.290377	0.184659	0.164567	0.00334006	0.0647155	-0.0918313	0.162441	-0.19462	-0.464492	-0.118353	0.383461	-0.116952	-0.591012	-0.47894	-0.336919	-0.179227	-0.343005	0.243773	0.162378	0.0371809	0.200729	-0.354559	-0.0676602	0.418936	0.487137	0.077801	0.568312	0.344222	0.491608	-0.00895421	0.073881
TCGA_TCGA-ZP-A9D0	-0.166717	0.403512	0.402584	0.111988	-0.0189756	0.0359011	-0.0181083	0.127269	0.146543	0.140176	0.289274	0.362754	-0.11154	-0.234328	-0.434999	0.0333949	0.00595393	0.240237	0.255308	0.339667	0.139853	-0.329839	-0.15894	-0.0347499	0.12111	0.139209	0.193571	0.349237	0.467152	-0.218948	-0.151877	-0.5218	-0.0868367	-0.0673373	-0.0165011	0.325521	0.591627	0.2004	0.30258	0.0813803	0.168989	0.296724	0.564702	0.118514	0.436828	0.312758	0.195816	-0.0445395	-0.215475
TCGA_TCGA-DD-A1EG	0.427398	0.214081	0.0960849	0.234416	0.481285	0.149795	-0.0829706	0.0287519	0.037498	0.0958558	-0.294629	-0.120125	-0.0549963	0.144838	0.220937	0.438824	0.229691	-0.0461594	-0.071732	0.349334	-0.108858	0.370645	0.151153	0.289871	0.311104	0.0595302	-0.178199	-0.214685	-0.409022	0.508475	0.566005	0.58925	0.176566	0.150641	0.222443	-0.0142007	0.3314	0.255155	0.486648	0.150458	0.0459117	0.506233	-0.220482	0.504703	-0.0950835	0.107809	0.224284	0.116964	0.23778
TCGA_TCGA-CC-A7IL	0.29774	0.507989	-0.0532425	0.449316	-0.0185789	0.0331659	0.437868	-0.0647754	-0.112636	0.0257538	0.258916	0.0981421	0.266858	-0.0554618	-0.0102506	0.194474	-0.166085	0.236807	0.321408	0.504154	-0.120384	0.315858	0.113255	0.328298	0.0400176	0.425124	-0.106921	-0.00907602	0.286283	-0.218486	-0.41627	-0.441082	-0.287584	-0.189136	-0.302254	0.300088	0.484477	0.198889	0.474242	0.0834798	0.126625	0.534571	0.647299	0.657364	0.633758	0.441707	0.280571	-0.0855557	0.15019
TCGA_TCGA-RC-A6M4	-0.213049	0.369212	-0.310267	0.116399	-0.227357	0.121543	0.212836	-0.0230016	-0.0243298	0.264794	0.505102	0.261197	-0.104801	0.0310495	-0.309422	-0.283053	-0.522464	-0.0413953	0.0756142	0.370095	-0.186527	0.00965935	-0.103722	-0.0205243	-0.206217	-0.201037	-0.248555	-0.0658444	0.374792	-0.352972	-0.302849	-0.641563	-0.325554	-0.215834	-0.313607	0.260034	0.35195	0.182344	0.64868	0.100289	0.0783113	0.709221	0.609263	0.74096	0.793313	0.666994	-0.00911842	0.0650771	0.310042
TCGA_TCGA-ED-A7XP	0.024883	0.23227	0.326338	-0.263341	-0.362813	-0.223215	-0.232118	-0.0951465	-0.0394562	-0.159887	-0.0471474	-0.154554	-0.122142	-0.317182	-0.330442	0.0309534	0.0799898	0.285408	-0.289223	-0.00881897	0.207225	-0.1635	0.247893	-0.0151367	-0.109004	-0.108165	-0.305387	0.0753758	0.0289634	-0.173872	-0.311249	-0.0349864	0.153442	0.1289	0.252515	-0.352462	-0.120773	-0.0711083	0.210256	-0.284461	-0.24939	0.132753	-0.450259	-0.554163	-0.341376	0.00146619	-0.159254	-0.132089	-0.352415
TCGA_TCGA-2Y-A9HA	0.130831	0.325311	0.0632036	0.302694	-0.344014	0.321085	-0.0136084	-0.116004	-0.245673	-0.169676	-0.0263001	-0.315179	-0.128192	-0.344074	0.356324	0.022046	-0.403216	-0.322887	0.0120236	0.324781	0.21884	0.250398	-0.266967	0.103596	-0.0764893	0.0766052	0.420684	-0.201043	0.188622	-0.163812	-0.472481	-0.560501	-0.146264	0.0606837	-0.19599	0.348046	0.499205	0.258684	0.584639	0.123461	0.0925251	0.589316	0.42996	0.540436	0.487513	0.435611	0.138587	0.0470738	-0.0508962
TCGA_TCGA-DD-AAE2	-0.00617047	-0.267783	0.210802	-0.360553	-0.0500882	0.317778	-0.109189	0.0431854	-0.157502	0.216448	0.267243	0.273243	0.0672083	-0.0917612	-0.359491	-0.442093	-0.120242	0.0968598	0.399173	-0.251469	0.0756748	0.00718707	-0.0594038	-0.194532	-0.149719	0.442909	0.383526	0.126521	0.0589772	-0.06593	0.45308	0.463316	-0.125505	-0.0340305	-0.0516284	0.494394	-0.12051	0.194249	0.582758	0.31227	0.304064	0.599037	0.566164	-0.236002	0.458371	0.374268	-0.347942	0.00765792	-0.0658125
TCGA_TCGA-DD-AADF	-0.101895	-0.656272	-0.411431	-0.495631	-0.445242	0.139791	-0.330542	-0.141786	-0.231292	0.0989199	0.161479	0.210536	-0.429753	-0.337085	-0.384739	-0.260377	-0.176467	0.0260162	-0.286748	-0.281753	-0.13405	-0.275458	-0.0330495	-0.229222	0.376138	-0.142002	0.0624324	0.0362895	0.288096	-0.431649	0.248798	0.464642	-0.2559	-0.316384	-0.272052	0.191397	0.18362	0.117021	-0.245355	0.150268	0.0614538	-0.173138	0.229384	0.3209	0.448865	0.234158	0.50897	0.005513	0.119313
TCGA_TCGA-DD-AACW	-0.117792	-0.294824	-0.244547	-0.0124117	-0.263642	-0.00632047	0.293729	0.0172253	0.0564949	-0.311938	-0.315502	0.0240372	0.0015674	-0.277406	-0.296482	-0.285202	0.562687	0.19977	0.308629	0.384927	0.212812	0.443636	-0.0458915	-0.303442	-0.259343	0.367851	-0.513218	0.0615748	-0.00841463	-0.175107	-0.238668	-0.111958	-0.339648	-0.172727	-0.35654	-0.246984	-0.204509	-0.227076	-0.423873	-0.384646	-0.255945	-0.468692	0.0146892	0.410815	-0.228807	-0.37144	-0.204768	0.0135093	0.0733916
TCGA_TCGA-MI-A75I	0.281239	0.602786	-0.430385	0.32771	0.143504	0.0759535	0.284961	-0.0341537	-0.0837008	-0.110558	-0.107011	-0.178442	0.331848	0.289615	0.0949254	0.0252432	0.122126	-0.197541	0.250777	0.372913	0.231101	-0.177973	0.110769	0.428105	-0.0594868	0.260814	-0.0303072	-0.312089	-0.301709	-0.140774	-0.380482	-0.367054	-0.267138	-0.230398	-0.328151	0.153446	0.207729	0.0436694	0.577305	0.235003	0.355486	0.488904	0.0342038	-0.327562	0.231771	0.376441	0.405427	-0.100104	0.114668
TCGA_TCGA-FV-A3I0	0.0712892	-0.0827313	0.355603	-0.135808	0.513378	-0.420089	-0.0104562	-0.088272	-0.0096495	-0.381147	-0.536082	-0.407546	0.0789559	0.424055	0.0308577	0.086734	-0.385922	-0.52086	-0.687559	-0.0178748	-0.0881311	0.0328788	0.404634	0.206757	0.119818	-0.651855	0.326099	-0.0613386	-0.15772	0.0632654	-0.446658	-0.336436	0.28426	0.188042	0.283087	-0.272878	-0.463564	-0.207459	-0.569298	-0.0633468	0.0506096	-0.566915	-0.808559	-0.807844	-0.757604	-0.444162	0.0681329	-0.0405542	-0.0304669
TCGA_TCGA-2Y-A9H1	-0.258812	-0.261911	-0.216428	-0.204593	-0.387102	0.182198	-0.357992	0.27174	0.127611	0.399983	0.491621	0.362876	-0.494334	0.225162	0.174422	0.22271	-0.251748	0.292685	0.248151	-0.344723	-0.459196	-0.258747	-0.080278	-0.112201	0.38612	0.0875586	-0.647852	0.281465	0.0994367	-0.252558	0.420903	0.364183	-0.106425	-0.275215	-0.150683	0.0756481	-0.172243	-0.106953	0.417973	-0.189085	-0.0550411	0.474457	0.248075	0.137818	0.475458	0.522338	0.475863	0.0263272	0.00191882
TCGA_TCGA-CC-A8HU	-0.267887	0.19285	-0.098906	-0.291988	-0.133643	-0.0371753	0.255682	0.0911256	-0.250294	-0.2188	-0.4136	-0.35269	0.0920745	-0.204426	0.152716	-0.361269	0.461349	0.173808	0.128485	0.413689	0.288518	0.449392	0.314409	0.166572	0.0949486	0.142645	-0.21992	0.0389199	0.158669	0.0999684	-0.599504	-0.461996	-0.298578	-0.360502	-0.329105	-0.0706556	0.343785	0.465245	-0.450363	0.183808	-0.15224	-0.730862	-0.492972	0.160802	-0.490683	-0.489985	0.446528	0.068704	0.222736
TCGA_TCGA-DD-AAD2	0.110463	0.449554	0.372637	-0.019256	0.587284	0.0606532	-0.465414	0.215997	0.369225	0.435704	0.396268	0.425623	-0.136686	0.283843	0.570059	0.550857	-0.398713	0.0810381	0.100731	-0.220517	-0.279836	0.125883	-0.204921	0.286861	0.37208	0.175069	-0.590685	0.243497	0.283534	0.158761	0.48639	0.402972	0.492475	0.439726	0.507629	0.272429	0.555477	-0.0247393	-0.0520608	0.00613846	0.263644	0.112726	0.00842275	-0.21546	0.146438	0.0949926	0.0378466	0.0543121	-0.0991716
TCGA_TCGA-BC-A10R	-0.145923	-0.0780526	0.366157	-0.21285	-0.0364675	0.147265	-0.00502653	0.0956729	0.174946	0.213451	-0.0506624	0.174605	0.129158	0.309233	-0.178349	0.0128113	0.0193639	-0.0474909	0.00917448	-0.42447	-0.277618	-0.194498	-0.298893	-0.283489	0.194995	-0.1918	0.299577	0.381015	0.422451	0.291009	0.112185	-0.395162	0.383315	0.363176	0.43364	0.0922411	0.338897	-0.257878	0.500432	0.0549235	-0.0586431	0.566472	0.300734	-0.601226	-0.177945	0.398009	-0.277764	-0.0901386	-0.293852
TCGA_TCGA-G3-A5SL	0.000905053	-0.0057521	-0.121707	0.287151	-0.176385	0.0593894	0.210788	-0.112694	-0.077725	0.0777866	0.433363	0.00576111	-0.196569	-0.016101	-0.0686258	0.212324	-0.44691	-0.0542064	0.16067	0.310767	0.0816855	-0.012854	-0.356434	-0.077207	-0.080721	0.47226	0.35574	-0.00432305	0.182198	-0.0795835	-0.0753525	-0.428555	0.0847075	0.167442	0.0515614	0.298899	0.526199	-0.107835	0.632641	-0.0179223	0.220439	0.709112	0.718904	0.891097	0.74263	0.608486	0.00632612	-0.0324817	-0.0860546
TCGA_TCGA-CC-A1HT	-0.0126938	-0.312192	0.0491255	-0.246715	0.219924	-0.295605	0.00933998	-0.00864251	-0.00642275	-0.379263	-0.576991	-0.17449	-0.0686982	-0.258147	0.145811	0.0623775	-0.172443	-0.465649	-0.34485	0.157876	0.442604	0.511523	0.514598	0.204157	-0.0954746	-0.649975	0.098642	0.123482	-0.640408	0.407704	0.280369	0.527264	0.186186	0.0879821	0.127115	-0.35903	-0.507962	0.0618812	-0.242693	-0.180732	-0.161209	-0.303802	-0.777042	-0.748511	-0.784043	-0.399298	-0.211393	0.0806912	0.173227
TCGA_TCGA-2Y-A9GV	0.0213588	0.216895	0.0939577	-0.122948	-0.0999414	0.26461	-0.233706	-0.0472758	0.132734	0.122614	0.298351	0.335124	0.155289	0.135666	-0.20554	0.277826	-0.00437281	0.2562	0.376546	-0.39924	-0.297941	-0.335314	0.0283255	-0.0876916	-0.436136	0.484624	0.404684	0.28323	-0.306297	-0.206255	0.392761	0.25229	-0.0607394	-0.133398	-0.0473955	0.0247643	-0.381797	-0.00698467	-0.299964	0.182521	0.193447	-0.314788	0.231534	0.169278	0.527401	-0.0715009	-0.625469	-0.293153	-0.359196
TCGA_TCGA-ED-A7XO	-0.390399	-0.320131	-0.176638	-0.248465	0.295132	0.071459	-0.191666	-0.116145	-0.41319	0.312235	-0.0223483	-0.226379	-0.35387	-0.331033	-0.161011	-0.211935	-0.21039	0.0817084	0.221724	-0.471873	-0.14931	-0.326938	-0.0905004	-0.230508	0.166749	0.298373	-0.0780798	0.00112784	-0.0116589	-0.0265328	0.412369	0.248522	-0.0402533	-0.132935	-0.00540908	0.304813	0.0557331	0.359474	-0.279338	-0.0106356	0.264878	-0.385627	0.2304	-0.301168	0.421401	-0.250911	0.122692	-0.0741713	0.0292324
TCGA_TCGA-CC-A5UC	0.2951	-0.49136	-0.0160309	0.062302	0.40869	0.0329345	-0.134691	0.0417592	0.0185524	-0.225702	-0.22486	-0.253688	0.00708589	0.174536	0.205008	-0.298359	0.381631	-0.133133	0.365752	0.0470152	-0.0373673	0.200421	-0.380382	-0.120805	0.100124	0.304397	-0.478722	0.00316982	0.0948213	0.222299	-0.192188	0.125299	0.220367	0.133773	0.247277	-0.111298	-0.222751	-0.187663	-0.332114	-0.334704	-0.0160591	-0.294727	-0.354434	0.699674	-0.465448	0.0196149	-0.127565	0.279099	0.206415
TCGA_TCGA-DD-AAVQ	-0.292565	-0.263984	0.0555236	-0.199147	-0.0427623	-0.135309	-0.329001	0.108817	0.147212	0.00316774	0.0669311	0.249006	0.107608	0.124648	0.116542	-0.220262	-0.106163	-0.385258	-0.46767	-0.512476	-0.00680937	-0.0185546	0.0315758	-0.0321125	0.117904	-0.185285	0.0193264	0.198883	-0.262386	0.288821	0.505527	0.759941	0.29333	0.22987	0.321296	-0.275429	-0.633169	-0.353971	-0.645416	-0.204091	-0.297063	-0.637806	-0.378595	-0.101099	-0.583922	-0.508115	-0.303178	-0.0548749	-0.115399
TCGA_TCGA-BD-A3EP	0.0622495	-0.0389841	0.412159	0.0138329	0.477725	0.0861108	-0.537585	0.0390615	-0.0753404	-0.0197596	-0.262016	-0.11072	-0.244038	0.162176	0.289993	0.435344	-0.0850917	0.0753612	-0.469565	-0.471273	0.120644	-0.411057	-0.163346	-0.00177396	-0.120798	-0.325844	-0.0691124	0.360867	-0.476516	0.0655949	0.477231	0.602866	0.325411	0.161574	0.375614	-0.161938	-0.365057	0.0468714	0.226598	-0.114349	0.118598	0.123231	-0.441074	-0.47018	-0.383323	-0.090851	-0.429892	-0.159672	-0.305373
TCGA_TCGA-DD-A39V	-0.205149	-0.266512	-0.0269943	-0.098767	-0.0867713	-0.151973	-0.456382	0.100291	-0.0695456	0.174969	0.0259229	-0.156395	-0.286391	-0.00424905	0.204599	0.507895	-0.186666	0.245804	-0.45992	-0.249224	-0.265837	0.0352572	0.0260599	-0.0779343	0.407045	0.101383	-0.540859	-0.0267683	-0.0866564	-0.104589	0.511482	0.427478	0.0528227	0.04108	-0.0114129	-0.066068	-0.369709	0.0392795	0.196041	-0.0304176	-0.15629	0.186259	-0.193018	-0.446417	0.127192	0.193886	0.505897	0.0958832	0.209142
TCGA_TCGA-DD-A3A1	0.0908352	-0.168821	-0.184028	-0.103092	0.0513526	0.0688973	-0.208855	-0.0340778	-0.374495	0.245281	-0.180308	-0.181677	-0.312412	0.403493	0.310424	0.131848	-3.92614e-05	0.393105	-0.111163	0.0542109	-0.180827	-0.056236	0.0882041	0.256117	0.234926	0.260619	-0.00378754	-0.250486	-0.213729	-0.0619731	0.425991	0.149119	-0.16958	-0.287456	-0.254344	0.280951	0.299801	0.296384	0.443513	0.283724	0.0764446	0.492138	0.363926	0.528289	0.340045	0.415526	0.558974	0.048769	0.309742
TCGA_TCGA-DD-A4NR	0.132538	0.194816	0.198286	-0.048648	0.254069	0.103644	-0.280552	0.228747	0.503271	0.117564	-0.0407623	0.460906	0.321006	0.34787	0.546089	0.513994	0.184177	-0.287282	0.0334946	0.148973	-0.0603531	0.19566	0.118151	0.435269	-0.279119	-0.429957	-0.608417	0.0854856	-0.563678	0.328127	0.467053	0.686327	0.098364	-0.0245369	0.147243	-0.259659	-0.457352	-0.207242	-0.456771	0.203871	0.124611	-0.551953	-0.573934	0.413445	-0.637944	-0.50419	-0.398085	0.060954	0.18633
TCGA_TCGA-DD-AAC9	-0.419196	-0.159512	0.137791	-0.202321	0.234095	0.219772	-0.550833	0.07179	0.0817466	0.524641	0.589449	0.416657	-0.230574	0.202272	0.226865	0.331085	-0.387592	0.422545	-0.199791	-0.55623	-0.537129	-0.560407	-0.398854	-0.207327	0.396759	0.25032	-0.559187	0.318791	0.305269	-0.152319	0.594026	0.547101	0.293151	0.0535364	0.332206	0.388394	0.396839	0.253737	0.266845	0.00139413	0.136809	0.351419	0.41326	0.604482	0.510558	0.400809	0.272678	-0.185849	-0.266883
TCGA_TCGA-CC-5259	-0.350526	-0.431283	0.135261	-0.466569	-0.363389	-0.00286101	-0.237567	0.0814301	-0.0350359	0.284987	0.247698	0.250735	-0.101087	0.27947	0.0814288	-0.0508711	-0.0415661	-0.122491	-0.351585	-0.59679	-0.474077	-0.481382	-0.489505	-0.387698	0.345508	-0.111792	-0.535548	0.372919	0.103043	0.0586962	0.249527	0.146912	-0.0805742	-0.0752748	0.00677064	-0.040557	-0.592083	0.0111599	0.285481	-0.0786901	-0.25806	0.328611	-0.223435	0.0762058	0.0871868	0.30947	0.254245	-0.175014	-0.258909
TCGA_TCGA-DD-AADC	-0.0629265	-0.10342	-0.15704	0.175254	-0.0395144	-0.36078	0.193197	-0.0632533	-0.121754	-0.30668	-0.366495	-0.0969947	-0.0620917	-0.0775155	-0.0792325	-0.142735	0.0377165	-0.0847048	0.0675676	-0.156373	0.343888	-0.121404	-0.185031	-0.22137	-0.0132674	-0.365557	-0.314579	-0.0275173	-0.391061	-0.338731	-0.451681	-0.341023	0.0573539	0.135218	0.0182905	-0.411944	-0.547668	-0.269667	-0.542085	-0.415116	-0.0633827	-0.540211	-0.597247	0.359755	-0.621705	-0.370832	-0.0391805	0.170093	0.11577
TCGA_TCGA-ZS-A9CF	-0.219379	-0.106833	-0.0900543	-0.472517	-0.0949989	0.26858	-0.000313177	-0.169541	0.148988	0.00601078	0.393041	0.251796	-0.0713919	-0.075581	-0.224405	-0.362824	-0.345029	-0.212151	-0.0260729	-0.362585	0.0482765	0.167056	-0.240916	-0.302199	-0.449345	-0.0349623	0.494311	0.208935	-0.0262557	-0.34668	-0.100881	-0.0279387	-0.324657	-0.229904	-0.294055	-0.091031	-0.293431	-0.346685	-0.192602	-0.135795	-0.183078	-0.117079	0.13908	0.0663283	0.193303	-0.0932536	-0.529812	-0.0759458	-0.119205
TCGA_TCGA-NI-A8LF	-0.438889	-0.365971	0.0767094	-0.0575319	-0.0197243	0.130941	-0.589786	0.184684	0.136108	0.36924	0.518755	0.422639	-0.0112007	0.19235	-0.0141925	0.0218954	-0.414916	0.244481	0.104278	-0.430302	-0.502259	-0.577653	-0.328518	-0.409837	-0.0422413	0.328791	-0.137246	0.351918	0.379118	-0.427286	-0.302237	-0.301827	0.218385	0.227197	0.23596	0.3552	-0.216725	-0.195545	0.558288	-0.179291	-0.140937	0.580242	0.631849	0.451028	0.722437	0.486059	-0.364741	-0.189022	-0.478375
TCGA_TCGA-DD-A39Z	0.235488	0.244341	-0.163778	0.431982	-0.146587	0.186871	0.328448	0.032276	0.106655	0.0267411	0.237796	0.141774	-0.222103	0.311452	-0.0323211	0.4213	-0.0976151	-0.138993	0.0341622	0.213409	-0.291004	0.191764	-0.0546988	0.0590959	0.293243	0.23405	-0.40165	-0.0420599	-0.0395937	-0.336121	-0.373289	-0.370809	-0.237086	-0.371508	-0.337324	0.050691	0.0838947	-0.120481	0.0558945	-0.318258	-0.0668905	0.170602	0.252768	0.269355	-0.106515	0.13162	0.558271	0.0910598	0.237095
TCGA_TCGA-G3-A7M5	-0.411179	-0.1482	-0.242425	0.144553	-0.426745	0.28474	0.102496	-0.0267591	-0.211121	0.261613	0.408283	0.180566	-0.112385	-0.163993	0.0783416	-0.451423	-0.118876	0.37326	0.362556	-0.189398	-0.276828	-0.0783857	0.161292	-0.0175351	0.160238	0.592808	0.273861	-0.0204293	0.337958	-0.526389	0.300348	-0.172101	-0.262838	-0.379935	-0.302572	0.359761	0.314905	0.343706	0.181035	0.0529101	0.300272	0.141932	0.434318	0.413781	0.669545	0.458629	0.437418	-0.0666202	-0.073001
TCGA_TCGA-MI-A75G	0.141904	-0.163164	-0.3547	0.321958	-0.326132	0.0225186	0.0283231	-0.042791	-0.364597	0.0472836	0.216827	-0.0921447	-0.0558446	-0.190858	-0.244267	0.0239572	0.0536619	-0.0566105	-0.334381	-0.210018	0.266418	-0.251365	-0.00562523	0.0407427	0.00370384	0.180128	0.386355	-0.0461553	0.334677	-0.0676013	-0.410591	-0.660904	-0.287169	-0.29227	-0.276699	0.110263	0.318734	0.23144	0.405331	0.162897	-0.121185	0.290589	0.27373	0.53404	0.585422	0.385734	0.43617	-0.134724	0.0616067
TCGA_TCGA-CC-A7IK	0.30921	-0.184796	-0.205803	0.0689765	-0.185827	-0.0255862	0.3079	0.0108821	-0.096637	-0.383293	-0.147769	-0.308373	-0.0430813	-0.345565	-0.290329	0.0482214	-0.0492347	0.0119496	-0.16189	0.17644	0.416752	0.300421	-0.0709505	-0.0821594	-0.239216	0.19578	0.330778	-0.048858	-0.213576	0.0422578	-0.624937	-0.501458	-0.120695	0.0990788	-0.152286	-0.226243	-0.137904	0.0136579	0.363162	-0.206105	-0.389579	0.397335	0.0525424	-0.266396	0.0120472	-0.000404166	-0.201831	0.13758	0.183309
TCGA_TCGA-G3-A5SJ	0.0712344	-0.049394	0.0522184	-0.018983	0.237248	-0.30728	0.109578	0.046155	0.207185	-0.0351444	-0.197177	0.0324416	-0.183631	0.122503	-0.263113	-0.0607785	-0.414794	-0.222699	-0.117069	-0.438911	0.190623	-0.0105006	-0.122626	-0.0915802	-0.0326912	0.0436999	-0.197376	0.185183	-0.292584	0.153591	0.265858	0.580493	0.124587	0.197739	0.0522951	-0.274515	-0.520667	0.0567405	0.0362948	0.0132806	0.318252	-0.100731	-0.521627	-0.686995	-0.674748	-0.316238	-0.374135	-0.0658	-0.0542643
TCGA_TCGA-ZS-A9CE	0.229733	0.144882	-0.12196	0.00982464	-0.31902	0.145309	0.289993	-0.109253	-0.0165798	0.215076	0.395283	0.272915	0.270746	-0.134672	-0.238877	-0.273209	-0.280541	0.256978	0.16038	-0.180035	-0.247218	-0.124721	0.00277349	-0.0598669	0.0880053	0.559611	0.200126	0.17981	-0.0106684	-0.253802	-0.288009	-0.569602	-0.296129	-0.321209	-0.251106	0.42523	0.181017	0.197794	0.378884	0.0703443	0.249617	0.456718	0.497604	0.270042	0.55434	0.420929	0.164927	-0.0489677	-0.0132563
TCGA_TCGA-DD-A73B	-0.0750786	0.0967362	-0.156356	-0.267334	-0.198739	0.132259	0.174984	-0.15091	-0.0907161	-0.0506272	0.165953	-0.0459486	0.133714	-0.293187	-0.49978	-0.342478	0.431849	0.230998	0.417256	0.0860456	0.279253	0.223297	0.161794	-0.0424669	-0.00562335	0.0508991	0.136226	0.0734686	0.513642	-0.0574233	-0.304018	-0.431007	-0.338833	-0.265316	-0.356741	0.348203	0.508152	0.373675	0.0498406	0.0331604	0.0662422	0.00543342	0.159667	0.422249	0.573809	0.245527	0.301647	0.0650992	0.0714186
TCGA_TCGA-RC-A7SB	-0.324564	0.0505118	0.262757	0.0784893	0.136335	0.316446	-0.144789	-0.00340558	-0.00419112	0.240808	0.163627	0.420239	0.0804566	0.01724	0.0364096	0.129414	-0.400118	-0.143234	0.0531561	-0.516652	-0.236192	-0.650261	-0.285438	0.0172047	0.0738176	0.429159	0.364247	0.325917	0.0310264	-0.323781	-0.326231	-0.291968	-0.143923	-0.0233466	-0.126612	0.333261	0.107305	0.371375	0.0363737	-0.0402774	0.324646	-0.158083	0.123763	0.516377	0.494458	0.0861153	0.116124	-0.171948	-0.31056
TCGA_TCGA-DD-AADN	0.0347289	-0.276795	-0.151469	-0.00921278	-0.108129	-0.0838531	-0.349254	0.105051	0.114826	0.223089	-0.0925751	-0.0807949	-0.30279	0.261637	-0.102199	0.523549	-0.140761	-0.119043	-0.246551	-0.22169	-0.363924	0.24287	-0.118614	0.0433041	0.367287	0.0473104	-0.741932	0.206702	-0.0507978	0.187175	0.42871	0.579685	-0.112514	-0.283049	-0.136473	-0.023186	-0.409646	0.0962832	0.181325	0.25971	-0.162704	0.0049515	-0.471009	0.498496	-0.155836	0.109436	0.422707	0.150342	0.249528
TCGA_TCGA-CC-A5UE	0.0212933	0.197116	-0.219132	0.074437	-0.096292	-0.0859057	0.365297	-0.0320339	-0.06419	-0.249665	-0.30915	-0.279478	-0.05469	0.0252583	0.212275	-0.129632	0.358523	0.106237	0.500542	0.291676	0.280781	0.324682	0.28982	0.20072	-0.115913	-0.261742	-0.0119609	-0.38927	-0.367728	0.116013	-0.349118	-0.210097	-0.193714	-0.283399	-0.305901	-0.174206	0.0841713	0.301308	0.340628	-0.129864	0.249407	0.215778	-0.303481	0.162573	-0.495539	-0.03242	0.259308	0.181135	0.447461
TCGA_TCGA-DD-AACZ	0.296791	0.476915	-0.0359543	0.322352	0.0234698	-0.00387329	0.114734	0.105054	0.159407	-0.217943	-0.381103	-0.376392	0.285472	-0.0706386	0.197928	0.380732	0.484542	-0.0257953	0.373983	-0.0393361	0.210298	0.484939	0.171879	0.36313	-0.172796	0.182408	-0.272156	0.100456	-0.35618	0.386048	0.38584	0.489562	-0.0797882	-0.100627	-0.138209	-0.270644	-0.186081	0.153229	-0.333023	0.245106	0.196141	-0.526607	-0.612677	0.317706	-0.473408	-0.336037	-0.235389	0.145425	0.203906
TCGA_TCGA-DD-A3A3	0.147611	0.341774	-0.236962	0.186614	-0.158783	0.184561	-0.182049	0.169598	0.273747	0.458552	0.370304	0.460662	-0.0595895	0.392797	0.505054	0.320357	-0.0816362	0.292932	0.0237534	-0.459679	-0.42832	-0.391512	-0.132286	0.177525	0.461434	0.275487	-0.649282	0.33311	0.277054	-0.157865	0.0583573	-0.0257874	0.0676136	-0.06225	0.0117318	0.10451	-0.160537	0.0786619	0.381461	0.225498	0.230779	0.447799	0.296968	0.505824	0.455516	0.424742	0.450574	-0.00662247	0.0248013
TCGA_TCGA-2Y-A9H8	0.212641	0.395002	0.193987	0.111141	0.0777401	0.211981	0.181916	0.21978	0.144397	-0.129484	-0.0368732	0.310664	0.0988339	-0.293678	0.0382944	-0.0252837	-0.15874	-0.270923	0.194828	0.203715	-0.171544	0.0218266	-0.0990604	0.181206	-0.33019	-0.0667023	0.10433	0.287819	-0.0183562	-0.308035	0.200724	0.365911	-0.267479	-0.323324	-0.250921	-0.00761824	0.156773	-0.184025	-0.418074	0.0533985	0.179799	-0.527684	0.0511818	0.583328	-0.144559	-0.391299	-0.402164	-0.269302	-0.2423
TCGA_TCGA-DD-AAEK	-0.146789	0.0561434	0.229357	0.342678	0.123764	0.298195	0.111825	0.0793223	0.0340507	0.194706	-0.0141355	0.0452834	0.214744	0.135612	0.060537	0.263023	-0.30164	0.142228	0.219094	-0.0246884	-0.36411	0.472634	-0.337426	0.0879206	-0.291028	0.398077	0.275143	0.154138	0.0565783	0.0208378	0.524916	0.711296	0.252528	0.301734	0.300353	0.160798	0.0633089	-0.295337	0.244228	-0.0244129	0.16873	0.353525	0.54094	0.524877	0.550417	0.106068	-0.543405	-0.0624238	-0.2446
TCGA_TCGA-DD-A4ND	-0.384907	-0.560737	0.340457	-0.259412	0.199105	-0.0741702	-0.312542	0.145136	0.262671	0.071716	0.172707	0.321966	0.0335918	0.0790969	0.0570763	-0.186774	-0.0246832	0.00418661	0.253059	-0.669807	-0.255189	0.00429728	-0.352813	-0.267855	-0.192628	0.189999	0.459867	0.462045	-0.100525	-0.207126	0.28019	0.253265	0.398888	0.343264	0.422608	-0.368897	-0.325337	-0.383142	-0.659124	-0.222257	-0.040941	-0.655863	-0.33367	0.277258	-0.464873	-0.485987	-0.551202	-0.122576	-0.366983
TCGA_TCGA-2Y-A9H7	-0.0182963	-0.153514	-0.0336478	-0.185711	0.102578	0.102605	-0.141564	-0.0416142	-0.128009	-0.158803	-0.333028	-0.102745	-0.15814	-0.119547	-0.410855	0.117605	0.255095	-0.466809	0.187197	0.172285	-0.0232454	-0.0495061	-0.24614	-0.341211	-0.0930771	-0.011672	-0.477963	-0.0103184	0.0507537	-0.111152	0.0700372	0.188181	-0.130917	-0.103503	-0.120626	-0.166149	-0.183316	-0.463495	-0.358214	-0.293618	-0.295038	-0.358492	0.0711969	0.574707	-0.428167	-0.254187	-0.113494	0.0222442	0.107605
TCGA_TCGA-RC-A7S9	-0.237014	-0.4286	-0.372412	-0.247216	-0.075583	-0.0730434	-0.262457	0.0455206	0.0952458	-0.242142	0.117514	0.0769526	-0.132117	0.279749	-0.56696	-0.140534	0.359073	-0.116025	0.0544317	-0.252757	-0.0969873	0.168701	-0.190756	-0.324196	0.369705	0.218569	-0.394949	0.101323	0.357231	-0.0884702	0.0824144	0.415633	-0.0756368	-0.204911	-0.0595389	-0.149488	-0.074161	-0.0233216	-0.0868893	0.137659	-0.0230395	-0.20753	-0.364954	-0.585578	-0.325717	-0.197317	0.404582	0.100865	0.145109
TCGA_TCGA-G3-A25S	-0.0550227	0.00571555	-0.307665	0.0586505	-0.486761	-0.319624	0.150792	-0.00582434	0.00303062	-0.0589407	-0.0327447	-0.123052	-0.311472	0.0359456	0.117272	-0.279695	0.232737	-0.0194555	0.074371	0.428887	0.00117286	0.444443	0.29196	0.145749	0.298284	0.371327	-0.22558	-0.281478	-0.37203	-0.11121	0.157879	0.0814999	-0.215769	-0.325337	-0.30919	-0.0526938	0.101457	0.248976	0.331438	0.183797	-0.197301	0.187433	-0.132765	-0.245685	0.125963	0.246415	0.607521	0.0943641	0.371191
TCGA_TCGA-BC-A217	0.161114	0.419242	-0.454894	-0.20532	-0.0971474	-0.213505	0.451397	-0.383155	-0.27399	-0.0986724	-0.235181	-0.237861	0.036765	0.028855	-0.138851	-0.0387102	-0.141573	-0.27671	-0.162551	0.145089	0.176961	0.0147522	0.321667	0.00168141	-0.297987	-0.414943	0.202927	-0.153821	-0.549608	-0.0725846	0.172859	0.396939	-0.25689	-0.232872	-0.28092	0.0491632	-0.221488	0.111657	-0.464051	0.0754079	0.0427743	-0.614106	-0.328042	-0.583542	-0.43476	-0.46635	-0.0925191	-0.144718	0.0887352
TCGA_TCGA-DD-AAW2	-0.0654372	-0.034054	0.0208906	0.198885	-0.0834646	0.021217	0.35044	-0.214562	-0.413726	-0.167102	0.153454	-0.420625	-0.15714	-0.428488	-0.0215769	0.275128	-0.467159	-0.03467	-0.17506	0.373477	0.280906	0.314659	0.0849179	-0.188545	-0.203755	0.375106	-0.282502	-0.0744779	0.245455	-0.286881	-0.318277	-0.502772	-0.172208	0.0985289	-0.160538	0.103496	0.448723	-0.0756611	0.438707	-0.30226	-0.113985	0.526724	0.471295	0.360568	0.704533	0.348451	-0.159985	-0.0537655	0.00469363
TCGA_TCGA-2Y-A9H6	-0.210242	0.122948	0.327682	-0.188866	0.0454553	0.163497	-0.362782	0.116454	0.354795	0.348488	0.387717	0.4997	-0.20721	0.0646298	-0.314481	0.401002	-0.390093	-0.229384	-0.318369	-0.412163	-0.29707	-0.180726	0.097489	-0.257171	0.231293	0.154272	-0.0673697	0.38327	-0.0140437	-0.157915	0.203497	0.422318	0.360995	0.241192	0.422614	-0.126496	-0.173654	-0.37704	-0.11873	-0.247633	-0.00248674	-0.106815	0.212441	-0.560753	-0.324293	0.00792022	-0.0822313	-0.144385	-0.452087
TCGA_TCGA-2Y-A9GW	-0.375223	-0.19749	0.19572	-0.168945	0.096579	0.190452	-0.489641	0.344263	0.481633	0.349218	0.514566	0.548188	-0.280346	0.272592	0.51989	0.311798	-0.192334	-0.133771	-0.178222	-0.537378	-0.28053	-0.434513	-0.0155808	0.0810795	0.106831	-0.202168	-0.0157689	0.302422	0.0451878	0.0526132	0.558037	0.477789	0.380124	0.221848	0.418159	-0.0756111	-0.228803	-0.0907499	0.30506	0.0054334	0.115938	0.306878	-0.504161	-0.190412	0.173053	0.340122	-0.349464	-0.146956	-0.338074
TCGA_TCGA-DD-A73D	-0.165979	0.188197	-0.349522	-0.00661585	-0.439372	-0.0872737	0.279477	-0.163704	-0.0430544	0.022553	0.438469	0.0549496	-0.061341	-0.0975511	-0.416959	-0.307309	-0.060753	0.105382	0.292812	0.3675	0.295931	-0.17297	-0.00585529	-0.130461	-0.346927	-0.319662	0.239402	-0.00396536	0.111896	-0.323074	-0.5623	-0.595151	-0.371304	-0.356382	-0.443517	0.131388	0.0616167	-0.136741	0.517227	-0.269243	-0.111422	0.661617	0.601538	0.220985	0.633935	0.541115	-0.0588577	-0.0956633	0.140367
TCGA_TCGA-DD-A115	0.398339	0.0286873	0.204156	0.143771	0.191795	0.24075	0.198326	-0.15221	-0.263817	0.0432057	-0.291174	-0.207077	0.138732	-0.00796347	0.0388191	0.0452282	0.0175014	0.246959	-0.130282	-0.446317	-0.324454	-0.457844	0.0312444	0.14703	-0.0581037	0.360721	-0.0392197	0.10972	0.306973	-0.0317559	0.165795	-0.0934176	0.114934	0.127523	0.0939936	0.204011	-0.305973	0.205078	0.090778	0.162372	-0.0298212	0.185123	0.246266	0.0809772	0.54241	0.0835458	-0.260886	-0.018847	0.0107909
TCGA_TCGA-XR-A8TF	-0.443888	-0.511646	-0.239646	-0.382493	-0.035303	-0.00815808	-0.18362	-0.0596382	-0.226266	0.0686521	0.325384	-0.100981	-0.297805	-0.059598	-0.44475	-0.322024	0.157911	-0.275633	-0.278265	0.462611	0.460733	-0.291162	-0.158548	-0.423338	-0.230116	-0.491903	-0.0878306	0.218832	0.0824205	-0.364541	-0.330157	-0.278974	-0.259998	-0.0751989	-0.349108	-0.157529	0.202527	-0.207034	-0.343779	-0.368285	-0.0468422	-0.301492	0.365912	-0.158293	0.424805	0.00332214	0.0236769	-0.0941476	0.1115
TCGA_TCGA-DD-AADU	-0.268872	0.00489295	-0.109724	0.298367	0.0428383	0.112704	-0.0884887	-0.0422092	-0.256822	0.203617	0.283191	-0.0750683	-0.233539	0.272675	-0.0332308	0.267947	-0.535175	-0.18945	-0.255048	-0.658903	-0.260321	-0.625303	-0.252796	-0.0644618	0.226851	0.576242	0.0902154	0.274382	0.447677	-0.418916	-0.3224	-0.420996	0.0331114	0.103531	-0.012863	-0.0658481	-0.392691	-0.343597	0.599469	-0.319281	-0.0445174	0.650552	0.441806	0.180448	0.705686	0.569733	0.290867	-0.164735	-0.371597
TCGA_TCGA-DD-AAE1	-0.218382	-0.089187	-0.141749	-0.0840067	-0.365317	0.103494	0.179201	0.0381091	-0.104899	0.0653467	0.340694	0.249024	-0.146883	-0.194225	-0.21355	-0.0933728	0.47797	-0.168509	0.0954068	-0.293077	-0.0175369	-0.133743	-0.357996	-0.184115	-0.105361	0.68735	-0.226409	0.21909	0.00222285	-0.112908	-0.0561823	-0.028449	-0.256543	-0.109062	-0.302465	-0.274461	-0.645755	-0.12143	-0.237673	-0.282118	-0.452994	-0.229263	-0.0802086	0.561995	-0.189564	-0.0352886	-0.316723	-0.0283018	-0.109936
TCGA_TCGA-2Y-A9HB	-0.429427	0.362868	-0.0259611	0.27787	-0.114844	0.31313	-0.228367	0.0566612	0.251592	0.0778593	0.393468	0.224234	-0.326335	-0.240807	-0.152363	-0.0448175	-0.092923	0.459454	0.231575	0.19402	0.115918	-0.248775	-0.147339	0.204539	0.0795744	0.186487	0.100092	-0.0110373	-0.159696	-0.263715	0.28722	0.402971	-0.141414	-0.260576	-0.135642	0.274798	0.723632	0.0692939	0.311993	-0.0814438	0.224383	0.464445	0.616081	0.38885	0.318782	0.294649	0.402729	-0.123087	-0.156382
TCGA_TCGA-BD-A2L6	0.143982	-0.0798767	-0.122584	-0.136065	-0.0996453	0.303265	0.0487111	-0.059579	-0.252373	0.05627	-0.0113828	-0.0279041	-0.0261177	0.0801647	-0.146921	-0.242775	0.0150578	0.175377	0.484929	-0.381482	-0.123436	-0.362353	-0.256868	-0.154687	0.14869	0.497335	0.130095	0.0254208	-0.209675	-0.257686	0.148572	0.309608	-0.292999	-0.323957	-0.251798	0.196659	-0.129816	-0.143071	0.401191	-0.182993	0.000750372	0.337059	0.42416	-0.308591	0.262223	0.171762	0.134391	-0.0610037	-0.0354394
TCGA_TCGA-DD-A3A9	0.151162	0.0551268	0.196464	0.00900748	0.251369	-0.178489	0.119761	0.0842029	0.0914242	-0.108613	-0.193141	-0.00845254	-0.013097	0.27285	-0.0224176	0.241148	0.251243	-0.138152	0.0555648	-0.186392	-0.124951	-0.417529	0.353887	0.0969434	0.436651	0.0930278	-0.0817756	0.144116	-0.143356	0.412675	0.164544	0.290738	0.385722	0.316663	0.386009	-0.298852	-0.114023	-0.147965	-0.65291	-0.182573	-0.189208	-0.624392	-0.392662	-0.52138	-0.519276	-0.41422	0.477849	0.111293	0.137975
TCGA_TCGA-KR-A7K2	-0.429833	-0.352752	-0.179894	-0.378443	-0.187923	0.0334491	-0.428221	0.272035	0.161849	0.250799	0.467992	0.195681	-0.372702	0.185651	-0.103227	-0.30521	-0.433152	-0.234656	-0.379066	-0.42445	-0.0425238	-0.629705	-0.1496	-0.308389	0.367097	-0.0261659	-0.388824	0.388822	0.155759	-0.190782	0.215355	0.159198	0.169688	-0.0344321	0.295642	-0.257017	-0.325356	-0.278004	-0.414621	-0.304211	-0.383766	-0.343502	-0.317266	-0.0786751	0.00454286	0.0375234	0.186709	-0.183426	-0.247514
TCGA_TCGA-ED-A66Y	0.285857	-0.271486	0.186076	-0.364397	0.164648	0.00787716	0.178781	-0.136002	-0.312117	-0.346947	-0.437599	-0.413564	0.222341	0.247823	-0.331709	-0.289796	0.35765	-0.400275	-0.106661	0.0440976	0.236465	0.439894	-0.155793	-0.200345	-0.22233	-0.321657	0.192172	0.0215996	-0.0619048	0.113162	-0.610469	-0.42644	0.099204	0.152589	0.101163	-0.477228	-0.328384	-0.411391	-0.62438	-0.209819	-0.367711	-0.631093	-0.626177	-0.695444	-0.739345	-0.657212	-0.567809	-0.00415959	0.172379
TCGA_TCGA-DD-AAE3	-0.352016	-0.168867	0.0222485	0.145684	-0.258	-0.0777747	-0.153835	-0.110885	-0.0581755	0.390803	0.478018	0.216046	-0.155005	-0.359155	0.0868163	-0.196758	-0.393221	0.351122	-0.248361	-0.197366	-0.274531	-0.555037	-0.221525	-0.098488	0.368928	0.240495	-0.349514	0.105037	0.429927	-0.308302	0.0834075	-0.4994	-0.0785158	-0.093744	0.00992923	0.335035	0.142857	0.0221613	0.403731	-0.0694221	0.252437	0.317315	0.502326	-0.0543203	0.703835	0.440096	0.560302	-0.0582529	-0.297492
TCGA_TCGA-G3-AAV6	0.0823878	-0.261843	0.0692126	-0.125979	0.199804	-0.303617	0.247382	0.154139	0.268251	-0.180276	-0.346048	0.0390393	0.0782724	-0.158527	0.00896301	-0.291195	0.540656	-0.252191	-0.43225	0.104557	-0.21085	0.232237	-0.0430076	-0.183321	0.215653	0.0529167	-0.693427	-0.172776	-0.275578	-0.0457081	-0.466122	-0.0934714	-0.0687452	0.036996	-0.154934	-0.31378	-0.299721	-0.0180129	-0.497247	-0.0284112	-0.260405	-0.630957	-0.491293	0.249552	-0.538249	-0.479451	0.362729	0.294233	0.269032
TCGA_TCGA-ED-A97K	0.00775482	-0.0574553	0.574403	-0.0191398	0.321003	-0.166629	0.0618526	0.109219	0.0692511	-0.122303	-0.243296	-0.0427319	0.292907	0.381297	0.266851	-0.177897	0.00136	-0.218123	-0.660015	0.0183659	0.0492637	0.280092	-0.0861976	0.0311346	-0.345242	-0.591227	0.506243	0.282342	-0.34762	0.16085	-0.206775	-0.0200845	0.234763	0.244086	0.300427	-0.196367	-0.56962	-0.164698	-0.654762	0.013183	-0.324402	-0.671705	-0.686788	-0.658606	-0.693341	-0.606101	-0.609769	-0.0647114	-0.160529
TCGA_TCGA-DD-AAVW	-0.148132	-0.205651	0.257077	0.0472321	0.161148	0.079659	-0.241839	0.121252	0.263357	0.252054	0.35362	0.271504	0.227595	0.153272	0.194816	0.0703219	-0.118479	-0.227921	0.0437289	-0.354291	-0.179495	0.202085	-0.24377	0.0814516	0.0882049	-0.222894	0.109282	0.236872	0.208343	0.156369	-0.24018	0.385417	0.448105	0.525504	0.495237	-0.281558	-0.274461	-0.244764	0.248865	-0.0875308	-0.151081	0.183256	-0.111265	0.174255	0.0902267	0.0941101	-0.424584	-0.0925617	-0.408761
TCGA_TCGA-EP-A3RK	0.11417	0.44831	0.281465	0.379413	0.131187	-0.0136541	-0.0753882	0.0839	0.0435407	-0.020317	-0.264815	-0.281279	0.26447	0.191103	0.593753	0.502452	-0.297102	-0.173892	-0.410158	0.217293	0.114455	0.359418	0.0660013	0.364802	0.0566162	0.247855	-0.565266	-0.163323	-0.144161	0.0408271	0.531981	0.669498	-0.0264169	0.00158943	-0.0205691	-0.00802398	-0.0371826	0.139796	0.170268	0.0435077	0.0991436	0.276486	-0.128245	0.135577	0.288811	0.19762	0.320457	0.101758	0.136544
TCGA_TCGA-FV-A496	0.353642	-0.393162	-0.201167	0.165936	-0.254616	-0.278824	0.0551366	0.0336866	-0.088872	-0.303152	-0.120685	0.251623	0.174286	0.167048	-0.413816	-0.496107	0.271446	0.350017	0.226791	-0.207535	-0.17998	-0.191034	0.30993	-0.0660164	-0.188037	-0.260276	0.389436	0.290514	-0.230047	-0.358067	-0.437929	-0.61804	-0.124561	-0.171024	-0.139087	0.239456	0.00633681	0.372907	0.177764	0.281719	0.259733	0.244282	-0.0196066	0.420317	0.182517	0.113886	-0.390532	-0.0946804	-0.0984139
TCGA_TCGA-CC-A3MB	0.242999	0.441053	0.0278669	0.302915	-0.045152	0.0903959	0.239098	0.0778523	-0.266589	-0.351142	-0.296099	-0.224627	-0.0216632	0.0327949	0.291851	0.00556917	0.441311	-0.00794283	0.2529	0.394528	0.196055	0.577247	0.364837	0.164896	-0.185396	-0.300663	0.460442	-0.264091	-0.157449	0.194669	-0.40835	-0.337341	-0.0137044	0.0202389	-0.12132	-0.115738	0.256085	0.160198	0.239547	0.114121	0.191124	0.164031	-0.124591	0.187007	-0.376856	0.121752	0.000329315	0.143826	0.343316
TCGA_TCGA-CC-A7IF	-0.450456	-0.185525	0.0123464	-0.201216	-0.18742	0.264434	-0.0421337	0.115405	0.201421	0.345276	0.446407	0.443553	-0.106995	0.10525	-0.215422	-0.239319	-0.450435	-0.222402	0.0179008	-0.487449	-0.419763	-0.363023	-0.333588	-0.385471	0.379115	-0.299731	-0.254191	0.463753	0.205097	-0.453947	-0.44957	-0.326065	0.0716597	0.0280315	0.129053	0.0285976	-0.369448	-0.218969	0.144547	-0.136721	-0.0461628	0.0120982	-0.12537	0.477963	0.408792	0.271658	0.130099	-0.108965	-0.156892
TCGA_TCGA-ZS-A9CD	-0.14448	-0.263285	-0.0295557	0.125067	0.204182	0.268127	-0.296773	0.318118	0.262943	0.358654	0.412733	0.373786	-0.24491	0.334896	0.400316	0.329075	-0.151906	0.141863	0.394253	0.0813232	-0.214965	-0.594322	0.0253437	0.0121252	0.280191	0.208303	0.0640979	0.0865874	0.398571	0.181023	0.393213	-0.0616953	0.278126	0.135505	0.274589	0.213049	0.413071	0.309402	0.318427	0.229244	0.308964	0.260637	0.405968	0.407523	0.529341	0.454023	0.124845	-0.000369396	0.0386565
TCGA_TCGA-G3-A7M6	-0.0653827	0.111759	0.031562	0.0137618	0.207342	-0.3171	0.27304	0.103355	-0.0603813	-0.419554	-0.438735	-0.228276	-0.0498954	0.116454	0.00800569	-0.0643395	-0.195505	-0.354836	-0.331252	0.123429	0.283884	0.159674	0.217499	-0.00588854	-0.162185	-0.522898	0.161911	-0.104722	-0.526581	0.302691	-0.481668	-0.0969548	0.173298	0.214648	0.211689	-0.438993	-0.609877	-0.211027	-0.648164	-0.237099	-0.403746	-0.601358	-0.656781	-0.636235	-0.781536	-0.587886	-0.442088	-0.0193694	-0.0609901
TCGA_TCGA-DD-A1ED	-0.428542	-0.345628	0.300826	-0.176201	0.184712	0.00248634	-0.505759	-0.184818	0.121355	0.274316	0.376598	-0.0590229	0.1076	0.243785	0.00984422	0.226341	-0.391839	0.291523	0.130486	-0.306864	-0.378157	-0.517534	-0.44245	-0.297273	-0.216332	0.27347	0.282187	0.239129	0.45788	-0.156249	0.623454	0.338173	0.289893	0.34955	0.290462	0.332233	0.128675	-0.27486	0.282862	-0.0207083	0.0588113	0.415271	0.564429	-0.619317	0.737332	0.191732	-0.511781	-0.23568	-0.431751
TCGA_TCGA-EP-A12J	0.0330372	0.174954	-0.0213092	0.356257	0.181502	0.0951392	0.00161063	-0.164553	-0.141283	-0.17173	0.118708	-0.118536	0.00227617	-0.288378	0.0181381	0.183825	-0.37965	0.0604405	0.0118024	0.27008	0.0538466	0.272855	-0.272496	-0.0591842	-0.242562	0.164567	0.131988	-0.144546	0.126343	-0.226227	-0.284207	-0.275434	-0.222966	-0.0516934	-0.221193	0.029932	0.377044	-0.141931	0.204701	-0.371899	-0.053479	0.396319	0.553475	0.422462	0.59959	0.263784	-0.198187	0.0151582	0.00462094
TCGA_TCGA-DD-A1EJ	0.4979	0.566185	-0.0524067	0.495895	0.0758237	0.282615	0.495716	0.0203634	0.0220194	-0.170341	-0.301521	-0.16354	0.179149	-0.124868	-0.0962789	-0.051796	0.486357	-0.0692408	0.391389	0.509174	0.327617	0.400501	-0.0277911	0.32507	-0.119967	-0.205079	-0.253892	-0.350958	-0.00939415	0.255255	-0.167744	-0.428283	-0.177558	-0.0823693	-0.221537	-0.0669596	0.207604	0.272193	-0.26294	0.376049	0.186403	-0.394387	0.15494	0.68605	-0.592603	-0.335578	-0.164137	0.191718	0.203795
TCGA_TCGA-G3-AAV2	0.101812	0.479996	-0.240265	0.485725	-0.0585818	0.0311931	0.0305365	-0.0504667	-0.325975	0.0367413	0.0677529	0.234534	-0.00715079	-0.32166	-0.106977	0.332657	-0.0762575	-0.0264475	-0.217232	0.213028	0.145672	-0.0791507	0.0100845	0.096934	-0.00381883	0.445826	0.0701239	0.150307	0.0584862	-0.271816	-0.11899	-0.588186	-0.116754	0.0407655	-0.070188	-0.106791	0.288659	-0.0555148	-0.0644691	-0.00831306	0.151919	-0.0894478	0.48869	-0.31376	0.614759	0.00277885	0.240541	-0.146853	-0.201978
TCGA_TCGA-DD-AADY	0.437423	0.141368	-0.0713421	0.130957	-0.167677	-0.100992	0.345882	-0.0762034	-0.284794	-0.311459	-0.35701	-0.202021	0.257676	0.101087	-0.0204314	-0.0127312	0.495825	-0.274918	-0.102051	0.315985	0.0791955	0.325518	0.10053	0.179429	-0.370405	0.0360429	0.359828	-0.279367	-0.0125963	-0.000292605	-0.258494	-0.459762	-0.0586737	0.175331	-0.013626	-0.250289	-0.0758038	-0.37196	-0.305306	-0.345699	0.0549593	-0.194025	-0.191318	-0.460691	-0.344451	-0.32759	-0.273683	0.00944536	0.119988
TCGA_TCGA-CC-5263	0.396378	0.219548	0.228233	-0.0960719	0.31774	-0.247432	0.408026	-0.216185	-0.28375	-0.414689	-0.47217	-0.322962	0.295524	0.140856	-0.169998	-0.180579	-0.100974	-0.469566	0.0567538	-0.0709817	0.346506	0.650014	0.262511	0.22664	-0.409886	0.0507895	0.587549	-0.181571	-0.640504	0.443966	-0.112255	-0.245214	0.0536571	0.23257	-0.00946299	-0.381044	-0.521816	-0.0833001	-0.334955	0.0743487	-0.0146549	-0.453756	-0.583101	-0.25437	-0.770101	-0.526414	-0.344521	0.0726564	0.15008
TCGA_TCGA-DD-AADP	0.223694	-0.396415	-0.312425	-0.101595	0.158772	-0.11961	0.174854	-0.137544	-0.183936	0.0378946	0.255223	-0.0337481	-0.13686	-0.1612	-0.281767	-0.244612	0.0222389	0.169909	0.187711	0.433723	0.0910046	0.13185	0.0500539	-0.26793	-0.0672124	-0.3993	0.36302	-0.00701092	0.253075	-0.209272	-0.20565	-0.0315512	0.19672	0.259437	0.170732	0.0279656	-0.0311972	-0.0472569	-0.519398	-0.0153841	0.0653747	-0.436024	-0.123049	0.483832	0.257481	-0.31658	-0.274841	0.00278569	-0.0318566
TCGA_TCGA-BC-A69I	-0.190167	0.00249278	0.00761394	0.39909	-0.0370061	0.0143135	-0.292643	-0.038673	-0.133927	0.347545	0.309317	0.221365	0.0487309	0.0176689	0.161823	0.231934	-0.388162	0.388418	-0.326016	-0.13027	-0.253129	-0.674751	-0.194373	-0.122552	0.14321	0.515801	0.173505	0.119092	0.253702	-0.319455	0.419054	-0.265297	0.0970608	0.206547	0.188019	0.171862	0.043528	0.137756	0.0479665	-0.0705184	0.411257	0.0939524	0.586914	0.353579	0.775519	0.320055	0.148683	0.0157258	-0.127486
TCGA_TCGA-5C-A9VG	0.0728568	-0.319499	-0.0282055	0.0489286	0.136037	0.0616656	-0.0782043	0.00285579	-0.114534	-0.332215	-0.384165	-0.254342	-0.412627	-0.378482	-0.421978	-0.118239	0.272962	-0.085704	-0.360222	0.566461	0.481662	0.3423	0.0595601	-0.257036	0.262941	0.046156	-0.186605	0.0637241	-0.0651902	-0.11154	-0.462364	-0.562288	0.0753037	-0.00915994	0.105919	-0.227668	0.55876	-0.253182	-0.6124	-0.153175	-0.0832489	-0.625281	-0.160619	-0.113631	-0.637752	-0.5079	0.3563	0.179808	0.232323
TCGA_TCGA-DD-A1EE	0.15788	0.398451	0.178462	0.0920827	-0.0634804	0.0789023	0.356978	-0.0342535	0.091585	-0.223189	0.184742	0.115945	0.167257	-0.29704	0.139096	-0.0852358	-0.0835752	0.172861	-0.348642	0.568356	0.134504	0.485032	0.112457	0.121926	-0.425901	-0.101989	0.375435	-0.212675	-0.277962	-0.188294	-0.319062	-0.507718	-0.215418	-0.100438	-0.230472	-0.0778741	0.468819	0.248749	0.332475	0.141844	-0.0595625	0.497494	-0.0473718	0.468751	0.437817	0.356203	-0.420686	0.0382996	0.231683
TCGA_TCGA-BC-A110	-0.525774	-0.563971	0.299363	0.198211	0.0806873	0.0754006	-0.615826	-0.150936	-0.010485	0.390217	0.382174	0.00670465	-0.0129086	0.250862	-0.158328	-0.11923	-0.437327	0.272741	-0.129582	-0.596752	-0.345314	-0.648605	-0.41796	-0.286595	0.145464	0.410018	0.291814	0.295753	0.199374	0.260256	0.609111	0.42149	0.428255	0.403079	0.462414	0.333944	-0.29127	0.0628304	0.120017	0.0165992	0.194326	0.139429	0.477584	-0.514297	0.403095	0.235889	-0.408731	-0.154171	-0.368268
TCGA_TCGA-GJ-A3OU	-0.120691	0.383153	0.313701	0.37386	0.347096	0.0413719	-0.347257	0.308755	0.225417	0.0496279	-0.248555	-0.0381217	0.239186	0.0864538	0.645816	0.480136	-0.0788619	-0.123202	-0.26503	-0.625673	-0.135447	-0.228265	0.284306	0.456948	0.185223	-0.348314	-0.409284	-0.175604	-0.167977	0.329427	0.444005	0.617333	0.407088	0.346945	0.443328	-0.275506	-0.507498	0.112006	-0.319592	0.153764	-0.0665305	-0.42176	-0.601519	0.0642737	-0.520022	-0.324835	-0.153534	0.0517654	-0.239808
TCGA_TCGA-G3-A25U	-0.0117	-0.268841	-0.172817	-0.436871	-0.298894	-0.0100086	0.337965	-0.339381	-0.298337	-0.0178254	0.0740362	-0.0690403	-0.163127	-0.0791852	-0.515394	-0.528504	0.0677204	0.198387	0.388258	0.249474	0.337298	-0.0137073	-0.21005	-0.426882	-0.284021	-0.222517	0.717723	0.266048	0.136602	-0.280858	-0.342102	-0.551423	-0.253469	-0.319893	-0.30615	0.201621	0.300851	0.0455106	0.319366	-0.0242323	-0.0173307	0.410226	0.539689	0.303366	0.526885	0.382373	-0.398447	0.154924	0.30967
TCGA_TCGA-DD-A4NL	-0.406473	-0.166342	0.247607	-0.283337	-0.179218	0.253979	-0.499771	0.0484243	0.361363	0.480595	0.558817	0.558192	-0.0850156	0.288758	0.0816436	-0.0466826	-0.537045	0.385456	0.227386	-0.510514	-0.41085	-0.54643	-0.543569	-0.421059	-0.302401	0.62602	-0.0666819	0.449255	0.389342	-0.31754	0.345979	-0.13048	0.331341	0.355336	0.367571	0.465015	0.186904	0.000536318	0.423941	0.171274	0.36959	0.505294	0.681061	0.444498	0.72918	0.471845	-0.608432	-0.227988	-0.461127
TCGA_TCGA-BC-A10Q	-0.129532	-0.284674	0.0357881	0.27151	0.145035	-0.460214	0.370321	-0.255145	0.0260629	-0.266267	-0.566973	-0.497928	0.0763794	-0.0288332	-0.038275	-0.120017	-0.406	-0.0816344	-0.462723	0.0856058	-0.161748	0.310943	0.330003	0.0230601	0.305096	-0.274985	0.313699	-0.105286	-0.158587	0.356026	-0.450784	-0.435153	0.193543	0.199516	0.166973	-0.153542	0.396878	-0.0539921	-0.617793	-0.0891141	0.179918	-0.731389	-0.633454	-0.805629	-0.716531	-0.524226	0.371001	-0.14186	-0.156332
TCGA_TCGA-2Y-A9GU	0.0678711	0.141291	0.207956	-0.0807757	-0.132637	0.115233	-0.22884	0.102396	0.372583	0.0518043	0.458714	0.651005	-0.136259	-0.107364	-0.268831	0.110598	0.0214753	0.11769	0.263468	-0.0761776	-0.0849242	-0.29765	-0.0554741	-0.196554	0.350511	-0.022096	0.422366	0.372622	0.395575	-0.391478	-0.304802	-0.337269	-0.119345	-0.199236	-0.0154312	0.336346	0.661499	0.0635812	0.0149014	0.0156399	0.325773	0.229379	0.586699	-0.356285	0.314756	0.173353	0.372318	-0.232747	-0.402436
TCGA_TCGA-ZP-A9CV	0.39278	0.405061	0.204828	0.392898	-0.347769	0.26092	0.278882	0.253218	0.266886	0.322709	0.496502	0.399185	-0.0938134	-0.118881	-0.302632	0.188311	0.120323	0.253602	0.243673	0.578675	0.0346942	0.0491292	0.243885	0.313299	-0.369334	-0.0872923	0.149678	-0.0814942	0.0220282	-0.155376	0.330124	0.338097	-0.0343305	-0.155639	-0.0801225	0.0752333	0.646629	-0.0625939	0.220702	0.00455889	-0.0557366	0.427641	0.497997	-0.0477823	-0.0161569	0.225017	-0.18952	0.0438145	0.0870005
TCGA_TCGA-DD-A113	-0.0880853	0.312934	0.0844426	-0.0404267	-0.256605	-0.0122778	0.213691	-0.130036	0.326462	0.0203198	-0.0123983	0.167976	-0.0837963	-0.328438	-0.0645828	-0.496274	0.114514	0.18484	0.0504591	0.245796	-0.254955	-0.174515	-0.0774906	0.100942	0.128433	-0.255375	-0.319082	0.211766	0.283855	-0.123035	-0.109893	0.13902	0.217657	0.263865	0.289096	-0.00846975	0.471171	-0.0182985	0.101992	-0.126207	0.176628	0.158279	-0.0059682	0.206466	-0.281194	-0.0167943	-0.0698943	0.122729	-0.061945
TCGA_TCGA-2Y-A9GT	-0.132406	-0.169517	0.296147	-0.393735	-0.248845	0.357834	-0.342078	0.228255	0.354753	0.327856	0.524394	0.637798	-0.0163722	-0.0976143	-0.0703615	-0.0502321	-0.284598	0.0622256	-0.170569	-0.660459	-0.298719	-0.374987	-0.242268	-0.143594	-0.373621	-0.147781	0.400355	0.457176	0.226053	-0.233248	0.552985	0.604611	0.0944249	0.0957614	0.22992	0.0839894	-0.230376	-0.19843	0.124152	-0.107967	0.084448	0.183682	0.423345	-0.375385	0.548017	0.273844	-0.637332	-0.207854	-0.368679
TCGA_TCGA-CC-A3MC	0.242206	0.538228	0.334992	0.145305	0.450159	0.260722	0.152446	0.168261	0.117799	0.173508	-0.0528774	0.285113	0.286725	0.331208	0.627838	0.245836	0.121502	0.0206788	-0.151601	0.118083	-0.179221	0.0246831	-0.136313	0.256596	0.483244	0.120972	0.175811	0.420755	0.189692	0.231358	0.226469	-0.0488737	0.434378	0.457477	0.501631	0.100316	0.491531	0.320502	0.341363	0.291573	0.200264	0.406027	-0.289526	-0.235168	-0.409795	0.0876446	0.380838	0.198223	0.217148
TCGA_TCGA-DD-A73A	-0.0972563	-0.55142	0.153323	-0.253201	-0.137692	0.39524	-0.446701	0.0648572	0.15738	0.25566	0.315179	0.249243	-0.112816	0.158057	-0.42008	-0.366269	-0.373656	-0.0508323	0.227418	-0.419791	-0.404781	-0.273547	-0.372166	-0.284388	-0.228811	0.289863	-0.2122	0.382121	0.341121	-0.261671	0.126429	0.296351	-0.00616189	0.0407206	0.0487245	0.185007	0.0128208	-0.168257	0.667219	0.0206057	0.0110927	0.735376	0.533804	0.0799436	0.339807	0.38359	-0.500108	-0.286703	-0.207677
TCGA_TCGA-DD-AADG	0.287512	0.379686	-0.0937694	0.401736	0.111562	0.0176625	0.314627	-0.279451	-0.441499	-0.276234	-0.00247409	-0.325546	-0.0125338	-0.137382	-0.317871	-0.0906062	-0.0476446	0.121598	0.271706	0.487553	0.0533822	-0.0103841	-0.0382428	0.00857059	-0.0395244	0.551941	0.530253	-0.0788349	-0.131037	-0.362787	-0.489066	-0.473531	-0.135508	-0.0535142	-0.195785	0.282708	0.290287	0.195515	0.203639	-0.154479	0.273101	0.327345	0.627083	0.290654	0.682895	0.306691	0.302611	-0.0181799	0.057563
TCGA_TCGA-FV-A2QR	0.610711	0.005332	0.160556	0.354653	0.204113	0.300583	0.384987	-0.00169589	-0.285035	-0.282475	-0.425089	-0.151448	0.163916	0.0031743	0.0798867	-0.15426	0.134387	-0.0305119	-0.0798553	-0.0388942	-0.115071	-0.215416	0.194734	0.324128	-0.0599479	-0.0243573	0.313105	-0.101397	-0.157419	0.277789	-0.333884	-0.537644	0.131376	0.102632	0.237486	0.13613	0.135259	0.0305618	0.160965	0.314843	0.346929	0.145844	-0.209225	0.431712	0.329347	0.0900843	0.226437	0.10099	0.0627152
TCGA_TCGA-G3-AAV7	0.387001	0.377791	0.158654	0.0437447	0.631678	-0.18282	0.226491	-0.0231455	-0.012251	-0.40088	-0.570083	-0.357323	0.367655	0.364883	0.486761	0.289134	0.236708	-0.135588	-0.0715995	-0.0579575	0.156154	0.170416	0.33315	0.310374	-0.284738	-0.313311	0.25907	-0.369389	-0.356604	0.357335	-0.201983	-0.136046	-0.0521203	0.0520842	-0.0796803	-0.295378	-0.0949461	0.0943028	-0.557742	-0.0141574	0.109262	-0.613766	-0.713169	-0.375752	-0.816304	-0.562135	0.00849874	0.167665	0.235465
TCGA_TCGA-2Y-A9H4	-0.30109	-0.576333	-0.239641	-0.165358	-0.168841	0.267423	-0.168303	-0.200213	-0.320274	-0.0320511	-0.211306	-0.385489	-0.389234	-0.149734	-0.252434	-0.0872859	0.240891	-0.0400846	0.144402	-0.188256	0.160035	-0.0473212	0.08947	-0.309198	0.19801	0.14985	-0.196831	0.109466	0.126843	-0.384943	0.279978	-0.137433	-0.2721	-0.390687	-0.343985	0.0424911	-0.0557436	0.274491	0.231551	-0.158707	0.0443748	0.303436	0.236103	0.0767734	0.58402	0.293285	0.237817	-0.014329	0.0378221
TCGA_TCGA-3K-AAZ8	0.277933	0.406285	-0.30852	0.160646	-0.158317	0.141801	0.356096	0.0385026	-0.102645	-0.110096	0.147628	-0.0499897	-0.125829	-0.255891	-0.374294	0.174056	-0.381698	0.296178	0.0862599	0.370865	0.171223	0.0415533	0.34138	0.145702	-0.32014	0.177769	-0.0450777	-0.0526485	-0.287725	-0.274387	0.290275	0.339858	-0.282237	-0.285659	-0.298222	0.193069	0.365119	0.0923681	0.335032	-0.108306	0.0439373	0.448014	0.514502	0.62091	0.582485	0.457571	0.185915	-0.0323422	0.178497
TCGA_TCGA-CC-5261	0.400143	0.14502	0.0814587	-0.284902	0.117514	-0.0496456	0.250336	-0.105006	-0.0755057	-0.354239	-0.504021	-0.444188	0.324921	0.324635	0.173221	-0.148119	0.0665235	-0.383563	-0.0607105	0.143069	0.345182	0.250053	0.137003	0.14883	-0.422858	-0.431261	0.31665	-0.161536	-0.381708	0.30724	-0.237147	0.49079	0.275461	0.309475	0.301243	-0.466873	-0.511044	-0.416624	-0.704089	-0.302058	-0.397857	-0.698455	-0.574264	-0.338591	-0.651694	-0.612868	-0.525766	-0.0546174	-0.101012
TCGA_TCGA-ZP-A9D2	0.435574	0.230086	0.0722305	0.0638042	0.23238	-0.368982	0.280659	0.0155311	0.101127	-0.424697	-0.416662	-0.291811	0.144073	-0.027496	0.102779	0.0733594	0.0718977	-0.301966	-0.338095	0.0679439	0.486515	0.274238	0.497863	0.39686	-0.380874	-0.451964	0.384681	-0.123181	-0.439822	0.309083	-0.478921	0.019107	0.00428919	0.0868545	0.0184551	-0.534053	-0.486906	-0.382943	-0.373792	-0.154339	-0.28802	-0.472718	-0.695696	-0.532117	-0.641001	-0.42501	-0.335211	0.0536504	-0.00493587
TCGA_TCGA-2Y-A9H5	-0.25714	0.0636986	-0.172746	-0.330206	0.0886835	-0.23581	-0.294202	0.110881	0.24706	-0.092868	0.131496	0.234587	0.191233	0.274123	-0.0352631	-0.48656	0.257329	-0.0959236	0.209816	0.0754564	-0.192498	-0.0249436	0.147314	-0.108533	-0.227974	-0.411724	0.487264	0.207265	0.0358474	-0.0782196	-0.407525	0.101981	0.355772	0.258855	0.356674	-0.21668	-0.473714	-0.433035	-0.484661	-0.182108	-0.408112	-0.49622	-0.113386	0.117815	-0.443247	-0.516617	-0.597134	-0.096019	-0.255229
TCGA_TCGA-G3-A25T	-0.174278	-0.418013	-0.0186878	0.277177	-0.0419832	-0.449096	0.210186	-0.0813302	0.0259369	-0.260997	-0.507378	-0.380749	-0.0246102	0.0398604	-0.265778	-0.279083	-0.368075	-0.0954784	-0.38205	0.0599013	-0.224394	-0.118106	0.239934	0.113201	0.44431	-0.422404	-0.137782	-0.159373	-0.16575	0.337807	-0.305789	-0.224099	0.0775561	-0.0908526	0.0427585	-0.259491	0.262619	0.0731032	-0.663812	-0.106376	-0.0627328	-0.732127	-0.415553	-0.734886	-0.690173	-0.529066	0.591624	-0.0328835	0.124229
TCGA_TCGA-DD-AAEA	-0.486884	-0.0481089	-0.242667	0.123053	-0.155321	0.131447	-0.127197	0.179416	0.101725	0.206376	0.464206	0.292239	0.0485334	-0.0483048	-0.160666	-0.310838	-0.0235354	-0.0936803	0.183421	-0.475103	0.0916785	-0.513944	0.0654313	-0.00456482	-0.216185	0.0667074	0.266038	0.318201	0.0573851	-0.368861	-0.0775973	0.487683	-0.37195	-0.359563	-0.407888	0.0568321	-0.391679	-0.0768912	0.0726282	-0.0565981	0.123202	-0.227826	-0.312805	0.573946	0.470987	0.316791	0.0179324	-0.237217	-0.0898493
TCGA_TCGA-RG-A7D4	0.0522535	-0.337334	-0.191775	-0.412966	0.149011	-0.361061	-0.159005	-0.0343521	-0.0573582	-0.146699	-0.0836914	0.0944235	-0.228528	-0.278554	-0.331421	-0.241358	0.0347764	-0.0718874	0.0651003	0.292053	0.18538	0.492714	-0.0616768	-0.19674	0.0426328	-0.452415	-0.318607	0.110846	-0.223204	8.79467e-05	0.309635	0.678147	-0.182533	-0.160007	-0.253784	-0.318323	-0.457765	-0.0637931	-0.436921	-0.269318	-0.34608	-0.520935	-0.340537	-0.105988	-0.591171	-0.375526	0.0132596	0.133378	0.173843
TCGA_TCGA-DD-AACD	-0.32907	-0.586402	0.128164	-0.122297	-0.0244617	0.0410458	-0.526043	0.137143	0.318232	0.423728	0.450788	0.206333	-0.323531	0.161292	0.369047	0.295603	-0.368744	0.0528008	-0.333635	-0.23148	-0.329602	-0.500192	-0.257443	-0.238577	0.429019	0.188578	-0.654114	0.249839	-0.0646387	-0.301309	0.51631	0.284339	0.0824884	0.0158338	0.0994582	0.133139	0.0854325	0.0683455	-0.0856395	0.0302795	-0.10569	-0.11741	0.0182729	0.35999	0.568912	0.271209	0.517817	0.0459747	-0.0855109
TCGA_TCGA-DD-AAD8	-0.313828	-0.269941	-0.420287	-0.417165	-0.426821	0.157772	-0.115779	-0.145909	-0.238162	-0.00465829	0.146477	0.0299141	-0.207199	-0.0426358	-0.377473	-0.496432	-0.167964	0.181174	-0.141848	-0.406365	0.079028	-0.325408	-0.108959	-0.386782	-0.201812	-0.159927	0.487783	0.329783	-0.177112	-0.295885	-0.25715	-0.23913	-0.064775	-0.225585	-0.203427	0.0842615	-0.342992	0.174851	0.34177	0.1006	0.222294	0.221306	0.289607	-0.606671	0.112971	0.188119	-0.377149	-0.246468	-0.0575823
TCGA_TCGA-5R-AAAM	-0.00517951	-0.0142817	0.432776	0.282468	0.231778	0.365446	-0.322265	0.024689	0.142645	0.456509	0.436784	0.253297	-0.0117563	-0.0184984	0.272515	0.177703	-0.389703	0.0881164	0.392765	-0.38672	-0.422236	-0.381755	-0.426749	0.0450629	-0.150902	0.125443	0.149837	0.38684	0.293622	0.0205933	0.558022	0.306319	0.361988	0.327315	0.418601	0.484745	0.383858	0.25345	0.562897	0.278261	0.436178	0.528913	0.555767	0.493565	0.583465	0.512619	-0.506594	-0.0300672	-0.337927
TCGA_TCGA-EP-A3JL	-0.453058	-0.32192	0.248729	-0.134881	-0.186493	0.015989	-0.543431	0.190849	0.184089	0.462744	0.448672	0.33711	-0.35833	0.234374	0.488258	0.256629	-0.369609	0.129037	-0.262043	-0.512646	-0.428298	-0.384706	-0.301271	-0.157739	0.295534	0.0890945	-0.686743	0.297111	0.220986	-0.0678532	0.641942	0.558731	0.208918	-0.0236916	0.231193	-0.020065	0.147009	0.00213896	0.350812	-0.0489479	-0.205112	0.368468	-0.21478	0.403871	0.314194	0.475431	0.146554	-0.015339	0.0191516
TCGA_TCGA-DD-A73G	-0.0803016	0.0379329	-0.0247774	-0.185129	0.0434781	0.135549	-0.180578	0.214224	0.151238	0.25787	0.276835	0.357121	-0.194685	0.0725457	0.162587	0.346324	-0.0773526	-0.291245	-0.305356	-0.188522	-0.420611	-0.273897	0.0716121	-0.0780621	0.499839	0.156514	-0.602241	0.0802555	0.141728	-0.15323	0.264671	-0.0496524	0.0810022	-0.223981	0.100294	0.1084	0.0497292	0.0880693	-0.331233	0.0911684	0.0262558	-0.356944	0.0824871	0.509876	-0.139364	0.124962	0.601489	0.0203752	0.0756568
TCGA_TCGA-G3-AAV4	0.27916	0.47885	0.0161015	0.355324	-0.290417	-0.145678	0.461058	-0.155946	-0.211554	-0.249344	-0.168053	-0.252751	0.297346	-0.370244	-0.20841	0.0664417	-0.301421	-0.136192	-0.128556	0.223613	0.336272	0.37329	0.172442	0.198848	-0.350052	0.0295024	0.478661	-0.183739	-0.0723224	-0.186951	-0.287492	-0.384184	-0.325436	-0.113025	-0.37511	0.101574	0.18747	0.142832	-0.0822235	-0.0741307	0.0178418	0.00345668	0.514606	0.304875	0.269225	0.00644123	0.114582	-0.0313793	0.186747
TCGA_TCGA-ED-A459	0.176961	0.0814132	0.233437	-0.176752	0.255225	-0.0635886	-0.218458	0.00235304	0.00884723	0.0268463	0.247196	0.261081	0.123778	0.436849	0.434534	0.187239	-0.35792	0.15833	-0.0170311	0.0389699	-0.0110558	0.0782588	0.214399	0.102568	-0.0174478	-0.330215	-0.146065	0.187024	-0.139626	0.319055	0.437985	-0.281652	0.0991696	0.190949	0.198026	-0.0565345	0.176375	0.466401	-0.404987	0.294571	0.291409	-0.577011	-0.572608	-0.184387	-0.264006	-0.239551	-0.0742619	-0.048755	-0.00521227
TCGA_TCGA-DD-A73C	0.178326	0.0608829	0.0146878	0.133257	0.00504666	0.13725	0.138797	-0.035429	-0.0630317	-0.0990086	-0.31941	0.15135	0.0793782	-0.295686	0.0816815	0.284562	0.0781715	0.0812578	0.226032	0.522752	-0.194804	0.0237962	-0.00770285	0.0652452	-0.0722766	0.0761134	0.244333	0.154522	0.0907797	-0.323937	-0.155608	-0.385221	-0.177606	-0.11338	-0.0966612	0.334367	0.743705	0.0884094	-0.528369	0.0800063	0.251512	-0.465517	0.662847	0.389834	0.536321	-0.295563	0.168376	-0.00851645	-0.191592
TCGA_TCGA-MR-A520	-0.22558	-0.210232	0.234893	-0.247647	-0.131355	0.332481	-0.254411	-0.150468	0.0663211	0.350515	0.492779	0.401743	-0.0233917	-0.112378	-0.30677	-0.379111	0.0878953	0.400373	0.547003	0.162926	-0.479773	-0.353317	-0.382269	-0.0972436	0.114379	0.535621	0.175472	0.335615	0.527985	-0.450832	-0.0916354	-0.279796	0.00711009	-0.113622	0.000431442	0.546691	0.737828	0.138878	0.598397	0.304734	0.361701	0.674909	0.708978	0.656905	0.785685	0.598373	0.216979	-0.196847	-0.343283
TCGA_TCGA-RC-A6M3	-0.351263	-0.141706	0.0393666	-0.470113	-0.0690387	-0.133174	-0.27856	0.0773464	0.10519	-0.239543	-0.170043	0.0430336	-0.144003	0.125293	-0.075645	-0.282152	-0.31385	-0.0877803	-0.566888	-0.0908732	0.265014	-0.0737243	-0.142222	-0.318339	0.235723	-0.429223	-0.0532847	0.409929	-0.0895134	-0.00513997	-0.310355	-0.173151	0.0720015	-0.164249	-0.000955344	-0.167935	-0.416199	0.0667326	-0.361278	-0.0165047	0.0690184	-0.499584	-0.722094	-0.650749	-0.718696	-0.335668	0.157809	0.211779	0.120829
TCGA_TCGA-DD-AACU	0.309497	0.586947	0.0793095	0.561186	0.302852	0.252154	0.195322	0.287333	0.217401	0.29282	0.289487	0.188256	0.215649	0.0153995	-0.0998123	-0.0301634	0.247759	0.255696	0.48929	0.490468	-0.0433256	0.365329	0.405745	0.365455	-0.366109	-0.0798144	0.0667094	-0.258835	-0.212869	0.264557	-0.113039	0.0361429	-0.179561	-0.023645	-0.198507	0.267952	0.49059	0.102738	-0.108416	0.0990729	0.0146727	-0.0770396	0.404376	0.435037	0.361802	0.0448376	-0.190911	-0.0717811	0.00763468
TCGA_TCGA-WX-AA47	-0.538063	-0.314739	-0.0255591	-0.133939	-0.607988	-0.0244517	-0.540084	-0.169905	0.0306651	0.0096844	0.120203	0.136391	-0.345891	-0.347851	0.0095677	-0.421195	-0.258128	0.0796813	-0.454688	-0.396756	-0.36348	-0.50315	-0.446644	-0.405685	0.495575	0.255629	-0.14537	0.478687	0.495533	-0.289016	-0.416809	-0.376859	0.0150758	-0.0523616	0.0915861	0.119242	0.0683327	-0.02727	-0.258268	0.0261289	-0.245715	-0.198992	-0.210963	-0.520771	0.114416	0.147268	0.43568	-0.167073	-0.336541
TCGA_TCGA-DD-A3A4	0.102125	0.516917	0.379915	0.431942	-0.389666	-0.108699	0.0379204	-0.290541	-0.0558407	0.0898106	0.312215	0.126132	0.115082	-0.101621	-0.0789191	0.598543	0.2843	0.422466	0.164731	0.0181813	0.158048	-0.475163	-0.352222	0.205724	-0.230708	0.411295	-0.370198	0.1726	0.580643	-0.148455	-0.383199	-0.52034	-0.0403418	-0.10585	-0.0267485	0.229406	0.196792	0.262207	0.608559	0.0340175	0.267382	0.66702	0.604956	-0.332829	0.151263	0.409109	-0.377027	0.210223	0.180189
TCGA_TCGA-DD-AADQ	0.106153	-0.425586	-0.115119	-0.211601	-0.354263	-0.223334	-0.432593	-0.00575259	0.179857	0.106568	0.0967545	0.0349529	-0.444133	0.0514073	-0.263079	0.0239626	-0.375618	0.0506488	-0.186382	0.169671	0.160425	-0.18606	-0.125513	-0.278337	0.0382595	0.0307213	-0.55326	0.115597	-0.228592	-0.316198	0.406054	0.0461187	-0.321574	-0.238718	-0.322812	0.072221	0.0303039	0.0313667	-0.12204	-0.0710876	0.0771315	0.184367	0.188426	-0.6063	0.512347	0.0834808	0.307525	-0.148867	-0.176136
TCGA_TCGA-CC-A8HS	-0.0577492	-0.495079	-0.155274	-0.531973	-0.0214952	-0.14323	0.0480266	0.0423978	-0.167833	-0.502138	-0.548813	-0.314796	0.0300608	0.180143	0.00894823	-0.386828	0.318545	-0.421321	-0.140557	0.332615	0.28262	0.232439	-0.0599965	-0.411195	-0.292104	-0.460551	0.162729	0.184749	-0.177781	-0.15844	-0.639904	-0.25661	-0.178077	-0.183062	-0.200494	-0.470911	-0.530959	-0.364576	-0.719701	-0.450527	-0.521929	-0.658048	-0.540193	-0.365399	-0.746705	-0.652453	-0.367872	-0.0621729	0.127583
TCGA_TCGA-DD-A1EL	0.319463	-0.018651	-0.205361	0.102916	-0.302486	-0.0638824	0.285339	0.0187662	-0.143266	-0.253002	-0.403378	-0.310915	0.141201	-0.118548	0.355246	0.400482	0.413525	0.178692	-0.158208	0.402286	0.391756	0.750564	0.22745	0.037383	-0.016526	0.0224778	-0.524528	-0.134559	-0.127556	0.0898081	-0.256184	-0.299744	-0.123677	-0.0351126	-0.208539	-0.0915441	0.151331	0.293873	0.354733	0.15845	-0.0909684	0.368859	-0.230122	0.0975598	-0.220195	0.0898238	0.0307153	0.243051	0.28235
TCGA_TCGA-WQ-AB4B	-0.503154	-0.319471	0.0432331	-0.397074	-0.267822	0.220504	-0.491663	0.216776	0.128503	0.488639	0.517956	0.442276	-0.418855	0.184711	0.392001	-0.0370519	-0.317031	0.0108096	-0.0598755	-0.432707	-0.247702	-0.534786	0.0380127	-0.256263	0.494576	0.0655568	-0.600145	0.327941	0.199006	-0.171719	0.291471	-0.0663178	0.196687	-0.0864742	0.15192	0.0912382	-0.101972	-0.29993	-0.0281994	-0.373925	-0.269424	0.138207	0.311118	0.261225	0.48142	0.452591	0.520875	-0.162124	-0.17959
TCGA_TCGA-DD-A11A	0.0924012	-0.177208	-0.040658	0.25735	-0.197253	-0.0172266	0.121532	-0.0690239	-0.222923	-0.158335	-0.0133297	-0.0935563	-0.00267884	-0.24632	-0.10064	-0.343488	0.193325	0.334942	0.305023	0.201647	0.322638	-0.0513194	-0.04263	0.0245812	-0.0329984	-0.0315108	0.288783	0.0925663	0.337797	0.10265	-0.411055	-0.506746	-0.175432	-0.0534919	-0.235729	0.198232	0.704828	0.433691	0.461977	0.229947	-0.0627017	0.495341	0.32956	0.665921	0.367471	0.171468	0.1794	-0.00403991	-0.00706281
TCGA_TCGA-DD-AAD0	0.205024	0.425956	-0.1487	0.296304	-0.37668	0.143436	0.333991	-0.052226	-0.238829	-0.0677839	-0.0805027	0.112883	0.42117	-0.301429	-0.29314	-0.133	0.0209891	-0.273672	-0.179217	0.232255	0.171398	0.404727	0.048811	0.13511	-0.452325	0.463997	0.467099	-0.209981	-0.140773	-0.199159	-0.393812	-0.367097	-0.318696	-0.102103	-0.315036	0.326662	0.0207756	0.221837	0.395705	0.152997	0.288901	0.520751	0.423125	0.242682	0.62677	0.235324	-0.0687168	-0.0888248	0.292223
TCGA_TCGA-DD-A3A6	-0.573792	-0.414758	0.103224	0.192347	-0.0443019	-0.15577	-0.522121	0.0374272	-0.240788	-0.0383349	-0.437804	-0.311245	-0.258599	0.0322548	0.285317	0.16888	-0.0803406	0.0931543	-0.464675	-0.594748	-0.233508	-0.557557	0.034951	0.029382	0.409548	0.111459	-0.0932439	0.334953	-0.107952	-0.00898276	-0.101245	0.281776	0.29809	0.264055	0.403042	-0.162114	-0.439067	-0.122534	-0.553283	-0.0971816	-0.0660991	-0.623251	-0.609841	-0.525404	-0.439016	-0.401021	0.284219	-0.0572062	-0.386945
TCGA_TCGA-DD-A114	0.312134	0.274858	0.253549	0.228995	0.488615	-0.223119	-0.068847	-0.224598	-0.270863	-0.308125	-0.504534	-0.426841	0.312854	0.101461	0.218279	0.00728048	0.385265	-0.0310324	0.000464144	0.0537888	0.172688	0.277598	0.273774	0.442849	-0.238625	0.203237	0.608351	-0.373873	-0.205221	0.352901	0.271958	0.652551	0.190219	0.322096	0.261656	-0.373558	-0.278369	0.152738	-0.181367	0.105135	0.0940544	-0.338998	-0.633415	-0.489113	-0.636911	-0.328551	-0.424573	0.163693	0.138879
TCGA_TCGA-5C-AAPD	0.0103895	-0.30912	-0.187549	-0.473602	0.126286	-0.0579496	-0.0013198	0.0551151	0.142484	0.214884	0.0823047	0.249502	-0.181251	0.217282	0.235726	-0.0476582	-0.145687	-0.13652	-0.235149	-0.381793	0.0480862	-0.185125	0.262074	0.0171354	0.220503	-0.369612	-0.418537	0.291247	-0.478521	0.214232	0.464528	0.595402	0.122954	0.0288929	0.216998	-0.140438	-0.319861	0.416821	-0.495899	0.287707	0.107724	-0.57354	-0.430158	-0.303785	-0.532154	-0.378474	0.157078	0.0595479	0.0985383
TCGA_TCGA-HP-A5N0	0.472745	-0.0769287	0.276597	-0.135274	0.418945	0.281315	0.158567	0.0118923	-0.145104	0.0405339	-0.0488299	-0.0963914	0.10168	-0.130351	0.133775	0.0337454	-0.12201	-0.0701497	-0.0157932	-0.147331	-0.408445	-0.375459	-0.190109	-0.0831677	-0.0326178	0.148334	-0.165872	0.229799	-0.126336	-0.314478	0.333514	-0.259535	0.265224	0.181743	0.319885	0.0211636	0.0107742	-0.0973141	0.053764	0.0952468	0.15384	0.0196813	0.346293	-0.347862	0.657463	0.0360982	-0.136107	-0.00727374	-0.221592
TCGA_TCGA-T1-A6J8	0.0322454	0.31017	0.32578	0.410563	-0.0273407	0.305148	0.0275695	0.000787029	-0.0789314	0.168523	0.032937	-0.107327	-0.0192427	0.307896	0.294753	0.172845	-0.226717	-0.0244326	0.0178103	0.493559	-0.165873	-0.252712	-0.0681687	0.252248	0.317901	-0.0932121	-0.074308	-0.0568103	0.425435	0.282192	0.113734	-0.411854	0.247273	0.33877	0.29385	0.483809	0.687615	0.513743	0.601609	0.30199	0.464519	0.52472	0.474211	0.0362186	0.154545	0.37123	0.483234	-0.0619355	-0.187103
TCGA_TCGA-XR-A8TC	-0.197642	0.478134	0.00615441	0.137142	-0.232077	-0.00158865	0.196108	-0.0549553	0.113701	-0.131263	0.118122	0.1886	0.205298	0.0989625	-0.203927	-0.22424	0.483371	-0.196846	0.0352238	0.0270778	0.15821	0.45905	-0.166025	-0.081015	-0.0533614	0.166687	0.465942	0.238438	0.269994	-0.0919957	-0.56612	-0.40941	0.0317348	0.0953918	0.06961	-0.0406729	-0.000434551	-0.331402	-0.419101	-0.314384	-0.0129197	-0.420978	-0.0702424	0.453326	-0.164909	-0.194752	-0.330414	-0.036196	-0.216726
TCGA_TCGA-DD-AACK	0.35487	0.35787	0.217805	0.292735	-0.176944	0.366961	-0.0609778	0.0202102	-0.0760884	0.0122234	0.282299	0.178015	0.103838	-0.205327	-0.275484	0.188731	0.219877	0.0841594	0.279436	0.540361	0.212217	0.150872	-0.317992	0.128509	-0.338518	-0.0192625	0.207324	0.0801333	-0.0763939	-0.0261248	-0.249145	-0.377097	-0.244122	-0.161261	-0.250472	0.39745	0.534476	0.523424	0.407491	0.210288	0.214909	0.587251	0.613168	0.705592	-0.0231623	0.392248	-0.207855	0.1804	0.299903
TCGA_TCGA-MI-A75C	-0.173606	-0.049566	-0.326527	-0.0586302	-0.457663	0.0186734	-0.184118	0.229021	0.42437	0.211411	0.40872	0.484305	-0.25952	0.192164	0.0288787	0.0036687	-0.282013	0.187308	0.0354294	0.250962	-0.331911	-0.368347	-0.0988295	-0.250175	0.215578	-0.0201316	-0.429538	0.198468	-0.26215	-0.188909	0.355959	0.328971	-0.163056	-0.296164	-0.19151	0.184258	0.109315	0.433189	0.439748	0.0333451	-0.157163	0.507121	0.210244	-0.114563	0.168603	0.415584	0.312073	0.0887756	0.268048
TCGA_TCGA-DD-AACP	0.377129	-0.128174	-0.0749102	0.167556	0.111104	-0.117461	0.216435	0.197666	0.208848	-0.0957941	-0.0464786	0.0689877	0.125182	-0.0620657	0.430877	0.00755334	0.214956	-0.281182	-0.205081	0.322065	0.150029	0.342423	-0.25704	-0.23439	0.168688	-0.0979858	-0.538606	-0.0366673	-0.276657	0.0718526	-0.550415	-0.202186	0.0252138	0.0660594	-0.034115	-0.206269	-0.292707	-0.00937551	-0.502019	0.0348139	-0.141569	-0.531177	-0.504533	0.434661	-0.466947	-0.39447	-0.123423	0.300585	0.32619
TCGA_TCGA-DD-AACT	0.117398	0.374681	0.177716	-0.188464	0.0712211	-0.00140929	-0.484238	0.335237	0.418462	0.313032	0.420545	0.347843	0.318165	0.399132	0.0966097	0.266828	-0.00907577	-0.0860147	-0.0190354	-0.113304	-0.319505	-0.554529	0.0881539	0.203057	-0.0889849	0.045682	-0.418005	0.0832986	0.115207	-0.11549	0.516157	0.591163	-0.00911969	-0.165277	0.0781214	-0.180129	0.11182	-0.305028	0.262412	-0.0321506	0.265255	0.143281	0.13455	-0.303821	-0.00301259	0.215458	-0.165344	-0.197882	-0.227644
TCGA_TCGA-DD-A73E	0.383555	0.419986	-0.203931	0.328132	-0.332752	-0.03548	0.428288	-0.236697	-0.231612	-0.293549	-0.174528	-0.173699	0.149886	-0.332889	-0.135817	-0.0137023	-0.380295	0.0182824	-0.147289	0.508899	0.254249	0.335667	0.112287	0.16714	-0.343485	0.497397	0.187655	-0.300861	-0.276742	-0.319926	-0.624125	-0.609211	-0.312084	-0.0652521	-0.28772	-0.00455292	0.245133	-0.0489023	0.343187	-0.0663265	-0.166853	0.468392	0.578576	0.0968697	0.511545	0.168046	0.11334	0.0250338	0.115094
TCGA_TCGA-BC-4072	-0.410941	-0.25139	0.17465	-0.157756	-0.066292	-0.0959187	-0.125278	0.0611811	0.306862	-0.120218	-0.093736	0.0142953	0.0794378	-0.20302	-0.0722275	-0.157225	-0.496107	0.0590038	-0.0847604	-0.292765	0.0573767	0.200488	-0.123533	-0.00875233	0.203438	-0.545951	-0.268258	0.0821036	0.0576744	0.226358	0.264289	0.427153	0.186049	0.167993	0.279788	-0.358315	-0.00129542	-0.0601143	-0.470871	0.0606861	0.0711228	-0.604923	-0.654792	-0.431557	-0.732103	-0.396499	-0.0412246	0.0382623	-0.114903
TCGA_TCGA-BC-4073	0.424148	0.278234	0.323017	0.0413624	0.43528	-0.149997	-0.206986	-0.116177	9.88495e-05	-0.350993	-0.514214	-0.248533	0.274572	0.296123	0.456277	0.475776	0.00730393	-0.172028	0.116823	-0.321891	0.139728	0.306583	0.0551647	0.32924	-0.202366	-0.337214	0.44762	-0.137766	-0.553567	0.409228	0.418826	0.50895	0.0991799	0.0544655	0.0925969	-0.214428	-0.222309	-0.14384	-0.110448	0.129193	0.112411	-0.197457	-0.589159	-0.442901	-0.577321	-0.397139	-0.331658	-0.0492924	-0.050363
TCGA_TCGA-XR-A8TG	0.242047	0.165028	-0.131402	-0.134875	0.207511	-0.0966353	0.18491	-0.275355	-0.145243	-0.0520364	0.0448617	-0.0663747	0.0197375	0.0916934	-0.11518	-0.12618	-0.165428	0.23189	0.356672	-0.213827	0.00672632	0.0513565	-0.11453	-0.235561	-0.404233	0.0448295	0.59563	-0.387817	-0.315355	0.014173	-0.092276	-0.448815	0.0454866	0.0213255	0.0180306	-0.036523	-0.259941	-0.326506	0.105007	0.000186018	-0.109706	0.143391	-0.149098	-0.0166839	0.0427667	0.0665944	-0.52266	-0.184841	-0.0769918
TCGA_TCGA-RC-A6M6	0.215359	0.557016	0.27469	0.135868	0.189512	-0.340826	0.0137277	0.0644512	0.215651	-0.117076	-0.227234	0.0824803	0.0690992	0.0280328	0.0504074	0.177494	0.00940721	-0.392808	0.000604508	0.184904	-0.0257501	0.307944	0.227868	0.352883	-0.0676128	-0.306798	-0.192326	0.078921	-0.516705	0.433461	-0.432109	0.013655	-0.0928436	-0.00912872	-0.0987988	-0.389807	-0.344377	0.0984326	-0.253973	0.00596707	0.136784	-0.37823	-0.662028	-0.531714	-0.710098	-0.37649	0.156814	0.149261	0.288607
TCGA_TCGA-BC-A69H	0.222006	-0.0700035	-0.159379	0.0161196	0.219016	-0.233765	0.0441178	-0.0237858	0.00367048	-0.0530284	-0.339791	-0.0917387	-0.149344	0.155875	0.0648522	-0.0462744	0.0541614	-0.109356	0.0247693	-0.223124	-0.258344	0.157198	0.102093	0.108709	0.304776	0.149821	-0.420376	-0.143782	-0.33304	0.28179	0.34561	0.235097	-0.105302	-0.15048	-0.188214	-0.135247	-0.431885	0.316649	0.123704	0.291885	0.21279	-0.209025	-0.510849	0.265776	-0.553337	-0.201684	0.467556	0.131059	0.261115
TCGA_TCGA-DD-AAC8	0.201038	0.310759	-0.177864	0.222527	-0.2896	-0.132953	0.212274	-0.083135	-0.398091	-0.42109	-0.596385	-0.597576	0.0943003	-0.365049	0.0846899	0.308881	0.174914	-0.071707	-0.409641	0.455039	0.368764	0.149862	0.37268	0.131063	-0.0413984	-0.357866	-0.233328	-0.0759484	-0.390024	0.193245	-0.15553	-0.506844	0.0498189	0.153795	-0.00695656	-0.219356	-0.0426795	-0.0708805	-0.25283	-0.0717062	-0.374287	-0.212096	-0.265883	0.169161	-0.388147	-0.222787	0.294867	0.0668931	0.0243266
TCGA_TCGA-DD-AADJ	-0.216771	-0.145153	-0.144521	0.0537774	-0.197113	0.36811	0.0219837	-0.0790167	-0.247935	0.264788	0.197353	0.102738	0.112354	0.30153	-0.0633014	0.177807	0.416507	-0.00209883	-0.196819	0.20501	-0.137319	-0.325869	-0.0552082	-0.175326	0.371389	0.334027	-0.146708	0.0679918	0.453373	-0.111207	-0.0131989	-0.0813739	-0.224717	-0.189636	-0.20161	0.361201	0.292742	0.230585	0.0683854	-0.0183553	0.20098	0.275775	0.489863	0.315996	0.353652	0.283198	0.536186	0.0275357	0.0709301
TCGA_TCGA-2Y-A9H9	0.179427	0.266008	-0.232331	-0.062151	-0.0977034	0.137346	0.0132948	-0.0584433	-0.0347582	0.0711698	0.296733	0.173343	-0.366115	-0.409711	-0.21173	0.0551447	-0.183673	0.162648	-0.132331	-0.226742	-0.27072	-0.208183	0.0121224	0.0102717	0.0911966	-0.213135	-0.0448232	0.281166	-0.0232346	-0.157813	0.045433	-0.339589	-0.227958	-0.159952	-0.186668	0.218544	0.484691	0.128572	-0.216366	0.0462023	0.250931	-0.0916758	0.37584	0.4867	0.479774	0.162916	0.234598	-0.0864789	0.0958537
TCGA_TCGA-ED-A5KG	-0.0141573	0.0971059	0.155746	0.179308	0.00799972	-0.324207	0.127238	-0.165953	0.0453598	-0.411131	-0.491851	-0.292867	0.10391	-0.237904	0.00822514	0.221534	-0.0764813	-0.335399	-0.423747	-0.169521	0.364636	0.554883	0.314915	0.185557	-0.247534	-0.403895	-0.194356	-0.0295784	-0.498239	0.178921	0.209537	0.773374	0.221596	0.193964	0.238885	-0.498966	-0.564265	-0.478082	-0.765035	-0.341375	-0.370417	-0.857484	-0.709394	-0.486002	-0.804989	-0.753646	-0.513808	0.0108902	-0.0458894
TCGA_TCGA-DD-AACO	-0.130161	-0.501775	-0.074876	-0.208045	0.0671702	0.185802	0.0892019	0.112667	0.0440252	0.458724	0.462833	0.390241	-0.235108	0.149794	-0.0551325	-0.365777	-0.105657	0.300507	0.407188	0.108141	-0.437654	-0.18258	-0.028107	-0.222616	0.430603	0.0818239	-0.364621	0.173484	-0.108227	-0.229455	0.24054	0.262899	-0.0877364	-0.168031	-0.114126	-0.0510084	-0.26556	-0.0661956	0.265522	-0.0449438	-0.430046	0.251791	0.240377	0.34511	-0.00670966	0.361256	0.5356	0.0179106	0.120506
TCGA_TCGA-G3-A25Z	-0.127134	-0.136246	-0.184125	-0.0607155	-0.0599608	0.0295731	0.150539	-0.142481	-0.1364	0.0523087	-0.0638505	-0.0448483	-0.215325	0.082316	-0.174409	-0.153154	0.362767	0.442478	0.229694	-0.143997	-0.0942069	-0.275505	0.0989982	-0.000351454	0.360495	0.149412	0.0728923	-0.141894	0.00956681	0.0337271	0.401963	-0.312248	0.0855842	-0.0317775	0.117022	0.29117	0.597809	0.477861	0.227442	0.265981	0.428649	0.00301037	0.455204	0.568838	0.269077	0.244661	0.561516	0.183994	0.254063
TCGA_TCGA-DD-A4NV	0.180577	-0.0962887	0.33081	0.263597	0.246906	0.254897	-0.240901	0.0809339	-0.0568544	0.145873	0.188989	0.197793	0.369706	-0.135554	-0.140565	0.173275	0.313483	0.1533	-0.0443206	-0.108757	-0.0336674	-0.00892086	0.0481359	-0.137603	-0.345707	0.141019	0.212398	-0.0224984	-0.0961961	-0.291408	-0.347932	-0.407238	0.208303	0.0460717	0.265608	0.26294	0.360475	0.0357608	-0.189975	0.186963	0.323963	-0.239234	0.428963	0.205796	0.444671	-0.0525056	-0.367461	-0.0989951	-0.2526
TCGA_TCGA-DD-A39X	-0.248767	0.0436079	0.0211662	0.0977447	-0.204207	0.140712	-0.192212	0.0500102	-0.0533232	0.401044	-0.195537	-0.133247	0.103528	0.440199	0.350081	0.153876	-0.0174564	0.0685055	-0.222245	0.261468	-0.466964	0.191082	-0.138573	0.055734	0.522251	0.4377	-0.633454	0.113614	0.376571	0.0644608	0.299839	0.189615	0.13845	0.0675796	0.196381	0.200782	0.184544	0.210331	0.408396	0.188724	0.110237	0.3549	-0.00716956	0.162675	0.0125215	0.213664	0.579788	0.212935	0.154306
TCGA_TCGA-EP-A2KA	-0.179362	0.32573	0.147629	0.382653	0.163507	-0.266087	0.235501	-0.0287247	0.163202	-0.111119	-0.0545804	-0.172544	-0.0705348	0.341578	-0.0957335	0.122516	-0.250315	-0.0419625	0.0459189	-0.0680449	-0.173132	0.420222	0.107633	0.0618257	-0.0678619	0.0943089	0.403621	0.0152113	-0.289726	0.311156	0.56803	0.674248	-0.193201	-0.315888	-0.237784	-0.190624	-0.374472	0.0420181	-0.273395	0.0736366	-0.341159	-0.247129	-0.453133	-0.196118	-0.643591	-0.238929	0.0263558	0.0910716	0.176974
TCGA_TCGA-DD-A1EC	0.0743448	0.177076	0.383886	0.137684	0.177115	-0.127638	-0.251406	-0.0148747	0.220281	-0.307571	-0.276152	0.0630091	0.162479	-0.241777	-0.297793	-0.0585806	0.137322	0.227314	-0.447999	-0.22478	0.212998	0.0211618	0.285633	0.374474	-0.0648368	-0.106796	0.12759	-0.064763	0.0226716	0.187643	0.242323	0.610768	0.052299	-0.0837026	0.147338	-0.31376	-0.15669	-0.182888	-0.401759	-0.113108	-0.0224342	-0.465876	-0.650505	-0.640061	-0.640553	-0.486178	-0.219181	0.0180739	-0.0843441
TCGA_TCGA-DD-AAD3	0.190575	0.315705	0.23368	0.349414	0.156853	0.148146	0.279052	-0.120368	-0.0302433	0.199216	0.00399364	0.00221509	0.141983	0.00568816	0.0196949	0.14379	-0.11996	-0.153071	0.106825	0.116745	-0.175062	0.0693349	0.0834679	0.296956	-0.271649	0.354638	0.540015	-0.0409	-0.152951	-0.11942	0.314733	0.360123	0.383915	0.436655	0.439444	0.0644636	0.0435278	0.131763	0.220829	0.0528919	0.391241	-0.0858204	0.163889	-0.124882	0.138896	-0.0313904	-0.535424	-0.162693	-0.344776
TCGA_TCGA-DD-AACS	0.116204	0.23903	0.0413261	0.323449	-0.358369	0.257481	0.417095	-0.0758574	-0.215255	-0.12153	0.142327	0.062588	0.203258	0.16008	0.293441	-0.210009	0.315909	0.295914	0.0489081	0.264163	0.280471	0.258617	0.368842	0.140958	-0.36134	0.0569225	0.134327	-0.0430935	0.0196888	0.0806044	-0.491158	-0.528438	-0.26018	-0.22443	-0.255214	-0.136672	0.086672	0.29354	0.0138085	0.0109403	0.125597	-0.0812676	0.273839	0.0726624	0.192197	-0.0582691	-0.255118	0.000710772	0.206161
TCGA_TCGA-BD-A3ER	-0.258967	-0.449168	0.264704	-0.199269	0.326992	0.37291	-0.708705	-0.0316505	0.144526	0.386483	0.249281	0.366886	-0.202109	0.392829	0.171877	0.318003	-0.17046	0.0727274	0.084547	-0.403456	-0.377885	-0.595368	-0.435761	-0.279281	0.0346737	0.265537	-0.14661	0.346747	0.451759	0.0519004	0.397388	-0.0675445	0.332493	0.323349	0.382287	0.415675	0.095862	0.18953	0.627718	0.0287025	0.223504	0.728038	0.549258	-0.364864	0.271435	0.478823	-0.491385	-0.132822	-0.330832
TCGA_TCGA-GJ-A6C0	0.340718	0.625692	-0.325874	0.207279	0.200135	-0.0866742	-0.467287	-0.0295218	0.207204	0.0400031	-0.222092	-0.0826256	0.470114	0.0551631	0.374477	0.34517	0.312093	0.119843	0.240305	-0.4727	0.00138178	-0.471134	-0.146533	0.404676	-0.195488	-0.200585	0.608411	-0.0124181	-0.283096	0.256325	0.372545	0.157201	0.0574122	-0.043437	-0.0147309	0.183091	-0.420472	0.227407	-0.0276716	0.360555	0.523834	-0.209485	-0.396538	-0.505212	-0.0751651	-0.151267	-0.403713	-0.0379442	0.00117677
TCGA_TCGA-2Y-A9GS	0.117648	0.41745	-0.276055	0.155416	-0.116264	-0.0183682	0.0179078	0.0138383	-0.149067	-0.0291192	-0.275981	-0.174155	-0.107677	-0.312173	0.136376	-0.0528863	-0.102162	0.0427296	0.41209	0.198521	0.183198	0.439036	0.320611	0.286307	-0.377797	-0.28456	-0.132318	-0.305641	-0.451623	0.357225	0.11468	-0.304791	-0.0895132	0.0705774	-0.127277	0.207279	0.216644	0.507781	0.383572	0.275244	0.248569	0.371442	0.257142	-0.498343	0.248661	0.0408035	-0.333556	0.0892262	0.20082
TCGA_TCGA-BC-A8YO	0.234631	-0.240389	-0.18082	-0.293023	-0.20903	0.0966252	0.127136	-0.150162	-0.203273	-0.325978	-0.360822	-0.221657	0.18725	-0.413434	-0.210219	-0.384619	0.246548	-0.253661	0.35134	0.537186	0.214303	0.459899	-0.093674	-0.122331	-0.406174	-0.389256	0.696705	-0.133262	-0.308185	0.0994215	0.316363	0.474544	-0.168226	-0.109222	-0.190838	0.195748	-0.0594993	0.385085	0.51999	0.355254	-0.106817	0.579146	-0.0278827	-0.380516	-0.441129	0.0976419	-0.500922	-0.0530629	0.0291449
TCGA_TCGA-CC-A9FW	0.189372	0.230101	-0.210206	0.0446364	-0.27113	-0.2684	0.0545061	0.107641	0.115516	-0.241948	-0.371097	-0.197376	0.43327	-0.507744	0.130864	-0.0392519	0.438594	-0.0793093	0.075184	0.09235	0.0437392	0.472317	0.307292	0.23149	-0.268142	0.404301	-0.4438	-0.192991	-0.330337	-0.245994	-0.343128	0.126089	-0.213363	-0.0895256	-0.302428	-0.105213	0.0166507	-0.152631	-0.597634	-0.144335	-0.392185	-0.554499	-0.41829	0.72051	-0.355669	-0.473087	-0.0966393	0.06534	0.0923428
TCGA_TCGA-CC-A5UD	0.325112	0.230412	-0.129779	0.510327	0.079173	-0.054476	0.314793	0.27789	-0.0293993	-0.229204	-0.35084	0.0344722	0.218005	-0.326073	0.230094	0.0922396	-0.137554	-0.031365	-0.429433	-0.203751	0.312433	0.600222	0.153181	0.318742	0.188859	-0.149258	0.122899	0.061733	-0.248756	0.261016	-0.431734	-0.252509	0.178488	0.171113	0.137697	-0.408824	-0.277079	0.0631412	-0.248197	-0.188671	-0.301006	-0.277307	-0.414715	-0.283167	-0.655516	-0.340978	0.24489	0.0793289	0.263624
TCGA_TCGA-DD-A119	-0.141661	-0.43155	-0.179273	-0.325447	-0.00472525	-0.024629	-0.0756326	0.0269516	0.125217	0.439701	0.41788	0.140391	-0.0982902	0.283358	0.123147	0.305654	-0.0905864	-0.0288459	-0.144731	-0.303889	-0.152196	-0.658613	0.0795924	-0.039064	0.543409	0.00514342	-0.527228	0.235758	0.286602	-0.248037	0.184067	-0.0605881	0.0707974	-0.0473127	0.0325866	0.230343	0.254385	0.139357	0.310183	0.229693	-0.0959429	0.206277	0.216763	0.60279	0.405016	0.404461	0.673979	-0.0714954	0.0302286
TCGA_TCGA-DD-AACB	0.043967	0.304158	-0.324898	0.286136	0.272234	-0.260043	0.0803187	0.11916	0.078736	-0.0910922	-0.0535121	-0.0736285	-0.14119	-0.139729	0.421453	0.457588	-0.114468	-0.207021	0.249765	0.104847	0.117052	0.256518	0.0717755	0.0747978	0.250859	-0.17525	-0.238771	-0.0547071	-0.074714	0.0245779	0.411326	0.638397	-0.0943921	-0.12979	-0.192053	0.0552471	-0.165992	0.158703	0.263117	0.0829776	0.0994774	0.126915	-0.121191	0.312107	-0.0396837	0.0410422	0.30984	-0.0324263	0.0487769
TCGA_TCGA-FV-A495	-0.216757	-0.318573	-0.143396	0.0213629	0.281875	0.124568	-0.307769	-0.0652245	-0.151712	0.378805	0.178728	0.0245683	-0.335235	0.372542	0.371013	0.0824391	-0.210498	0.136935	-0.248479	-0.248254	-0.437695	0.101684	-0.0186173	-0.113905	0.492906	-0.171996	-0.356994	-0.0327386	-0.0419352	0.0531983	0.469813	0.460645	0.246925	0.0314625	0.274283	0.202964	-0.185138	0.0834696	-0.211503	0.0494382	0.220885	-0.218001	0.285096	0.0512069	0.194542	0.0919669	0.488784	0.203985	0.153103
TCGA_TCGA-DD-A1EH	0.396077	-0.0445153	0.0126517	0.0584652	-0.0354572	-0.218862	0.363789	-0.169881	0.0536236	-0.466341	-0.44733	-0.0664822	0.17174	-0.141843	-0.402363	-0.295863	0.513545	-0.241432	-0.175095	0.243745	0.269872	0.272579	0.151383	-0.042958	-0.376582	-0.0665404	0.648376	-0.216146	-0.198353	0.0257808	-0.297401	-0.241993	0.181042	0.265712	0.154998	-0.31169	-0.478016	-0.414941	-0.455632	-0.245105	-0.243319	-0.436998	-0.464071	-0.300083	-0.600562	-0.530653	-0.549923	0.0367351	0.0664778
TCGA_TCGA-DD-AAEH	-0.318655	-0.321491	0.0602964	-0.260234	-0.0990049	0.133002	0.0255526	0.0476154	0.181796	0.415341	0.538279	0.121272	-0.0825807	-0.124662	-0.145424	0.030481	-0.291776	0.0324007	0.182477	-0.197142	-0.0122166	-0.417649	-0.340918	-0.24024	-0.0220997	0.517063	-0.423585	-0.0454106	0.259392	-0.224753	0.568369	0.684855	-0.0146196	-0.112092	0.0323038	0.282481	0.261129	-0.15868	0.530985	-0.0338365	-0.0738775	0.624205	0.449471	-0.220939	0.580339	0.499218	0.115997	-0.0646327	-0.129483
TCGA_TCGA-DD-A4NE	-0.0814243	0.0484323	-0.1204	-0.176921	0.0434047	0.119442	0.129011	-0.100417	0.0338302	-0.216485	-0.21427	0.129517	0.153165	-0.0988902	-0.330462	-0.497763	-0.173501	0.0982003	0.173003	0.409102	0.101375	-0.037636	-0.0350304	-0.280326	-0.190214	-0.178235	0.376441	0.289424	0.101718	0.00570316	-0.443599	-0.558451	0.0775043	0.0452512	0.122702	0.409057	0.36942	0.136284	0.367396	-0.0329943	0.078965	0.403952	0.361913	0.315621	0.200487	0.240478	-0.373247	-0.0423319	0.00212322
TCGA_TCGA-DD-AADV	0.00933651	0.00509527	-0.204526	-0.198018	-0.348991	0.00823168	0.201885	-0.341251	-0.274167	0.0616996	-0.153442	-0.403766	-0.21405	-0.401727	-0.155864	-0.333661	-0.418203	-0.258322	0.161345	0.157303	0.366846	0.465543	0.114089	-0.0342106	-0.320443	-0.0198996	0.421499	0.0644439	0.00317757	-0.152392	0.165927	-0.358108	-0.128782	-0.0152447	-0.0612449	0.0273014	0.198462	0.276925	0.274125	-0.0667055	-0.0145272	0.0659298	0.240767	-0.543281	0.367813	-0.0289243	-0.333552	-0.0516104	-0.0881272
TCGA_TCGA-DD-AACX	-0.0458009	0.704431	-0.0891471	0.638516	-0.487322	-0.126713	-0.174579	-0.187185	-0.127973	-0.165443	-0.263722	-0.324765	0.392722	-0.0965705	-0.0115284	0.281734	0.0099412	0.320426	-0.321042	0.314924	0.177848	0.177194	0.0560675	0.464044	-0.312678	0.197929	0.230404	0.088295	-0.0457049	0.0881782	-0.227609	-0.259447	-0.221802	-0.187655	-0.271725	0.303794	0.173638	0.419597	0.477903	0.313283	0.115418	0.490236	0.240938	-0.255534	0.441897	0.457027	-0.142095	0.10116	0.25385
TCGA_TCGA-DD-AACC	-0.156896	-0.151407	0.325561	-0.198371	0.334707	0.0243066	-0.441053	0.162841	0.209739	0.407983	0.356578	0.407924	-0.224332	0.320801	0.0440095	0.387718	0.143708	0.139215	0.287837	-0.533783	-0.196082	-0.439048	0.0489101	0.0881734	0.154152	0.252677	-0.084003	0.280339	-0.168934	0.0985888	0.647744	0.828654	0.118468	-0.12969	0.219517	-0.0775152	-0.563538	-0.12197	-0.565363	0.0366035	0.100116	-0.668611	-0.0720907	0.407964	-0.295273	-0.332646	-0.255437	-0.0346729	-0.104404
TCGA_TCGA-G3-A5SK	-0.240785	0.015438	0.142815	-0.0142665	-0.314092	0.240301	-0.110227	-0.0886711	0.107999	0.34337	0.484413	0.316103	0.0664281	0.00619703	-0.35975	-0.226012	0.147578	0.446843	-0.0894842	-0.623813	-0.204479	-0.561736	-0.315274	-0.11645	-0.122633	0.273102	-0.0354264	0.337865	0.540093	-0.221202	0.41112	0.222467	0.00423728	-0.122114	-0.0246735	0.213404	-0.169966	-0.146768	0.644902	0.102145	0.1625	0.695072	0.546634	-0.552644	0.645278	0.518144	-0.459661	-0.237046	-0.307861
TCGA_TCGA-DD-AACV	0.230982	-0.136481	-0.40127	-0.202234	-0.387516	0.119956	0.42209	-0.210867	-0.288689	-0.0736421	0.0179001	-0.212701	-0.349653	-0.332526	-0.438268	-0.419869	0.00760852	0.0871068	0.355384	-0.19196	0.25852	0.410106	0.226433	-0.175881	-0.416794	0.327565	0.418768	0.0566209	0.0147713	0.0297864	-0.319975	-0.41155	-0.384826	-0.318611	-0.421207	0.0270482	0.217667	0.304684	0.105307	0.0395543	-0.11704	0.0476816	0.200925	0.408751	0.447899	0.108278	-0.335528	-0.0640426	0.220827
TCGA_TCGA-CC-5264	0.331929	-0.113762	-0.110803	-0.0815728	0.0724748	-0.102832	0.255816	0.0640826	-0.157849	-0.327756	-0.316993	-0.342648	0.211716	-0.278588	0.023746	-0.309559	0.347954	0.0817627	0.281498	0.0800635	0.475277	0.202037	0.277329	0.109175	-0.337336	-0.0653207	0.281398	-0.223636	-0.462021	0.442762	-0.318905	0.102174	-0.160705	0.0229695	-0.220724	-0.341312	0.0330804	0.1065	-0.277375	0.0717291	-0.247659	-0.300053	-0.53796	0.345979	-0.434736	-0.298359	-0.122122	0.0211356	0.17688
TCGA_TCGA-G3-A7M7	-0.144876	-0.0682603	0.1139	-0.264148	-0.21554	0.301184	-0.251424	0.228079	0.252151	0.321579	0.35594	0.202815	-0.0246147	0.263629	0.475717	0.216183	-0.164168	0.176811	0.0669783	0.437084	-0.278688	-0.438028	0.10981	0.116411	0.226297	-0.185743	-0.363452	0.303338	0.497982	0.159091	-0.168643	-0.43539	0.0537451	-0.0911703	0.0898655	0.278104	0.628209	0.393361	0.304246	0.23048	0.196074	0.441237	0.4755	-0.263263	0.562373	0.474473	0.459976	0.0303456	-0.0633002
TCGA_TCGA-G3-AAUZ	-0.400936	-0.473568	-0.0972256	-0.104377	-0.197228	0.317257	-0.129875	0.127234	-0.0680988	0.546616	0.429289	0.315131	-0.194309	0.234141	0.0387138	-0.299645	-0.138063	0.144271	0.413962	-0.585108	-0.387653	-0.303181	-0.371334	-0.212962	0.36268	0.338899	-0.318415	0.174374	0.0266194	-0.286961	0.411405	0.469305	-0.0994449	-0.252047	-0.137424	0.261015	-0.29726	0.0342717	0.250522	-0.0353967	0.0185489	0.317819	0.462701	0.456594	0.563479	0.423556	0.41848	0.19372	0.241953
TCGA_TCGA-RC-A7SK	-0.168271	0.323571	-0.306	0.124102	-0.187973	0.0209542	0.172994	0.0547971	0.00315657	0.0842579	0.122245	0.181158	-0.248952	-0.159784	-0.391357	-0.405799	-0.421398	0.170348	0.45	0.416821	-0.288894	0.145001	0.119944	-0.0106117	0.334388	-0.0762393	-0.095313	0.251059	0.0824233	0.0868936	-0.490138	-0.25769	0.0928047	0.100639	0.0789846	0.277461	0.410245	0.218485	0.463564	-0.195238	-0.127751	0.511575	0.503603	-0.0763075	0.431374	0.303518	0.320314	-0.0851427	-0.0297713
TCGA_TCGA-DD-AACI	-0.110122	-0.109384	0.0101644	-0.0367116	-0.394746	-0.160015	-0.174262	0.148682	0.182128	0.39993	0.22463	0.0959926	-0.2249	0.229408	0.298919	0.0831004	0.221388	0.279317	-0.17781	0.123047	-0.381566	-0.447058	0.308382	0.200587	0.509659	0.168205	-0.55201	-0.0520818	-0.162316	0.195236	0.577004	0.595705	0.206707	-0.0735437	0.160526	-0.156935	-0.138157	-0.149949	-0.191959	0.150993	-0.214753	-0.223362	-0.301296	-0.423104	-0.321697	0.0202189	0.568659	0.0424321	0.00168549
TCGA_TCGA-2V-A95S	0.00734639	-0.342076	-0.017686	-0.14237	-0.0732273	-0.38815	-0.24448	-0.131464	-0.11952	-0.291701	-0.413446	-0.227691	-0.0815385	-0.0524835	-0.249804	0.0100183	0.0100812	-0.000109335	0.102013	-0.306756	0.192743	0.375536	0.365826	0.106274	0.087785	-0.355459	-0.184403	0.0517991	-0.41123	0.171817	0.259756	0.731699	-0.0208667	-0.151681	-0.0448789	-0.508772	-0.629169	-0.441441	-0.448053	-0.240529	-0.315253	-0.448996	-0.596482	-0.495056	-0.700758	-0.413699	0.0679102	0.0501411	0.151191
TCGA_TCGA-DD-A4NH	0.216933	0.330725	0.147317	0.436756	0.305781	-0.230672	0.211319	0.163055	0.160122	-0.256205	-0.369891	-0.0362588	0.413511	0.44489	0.466161	0.471676	0.459458	-0.155754	0.170539	-0.673375	0.204477	-0.00400406	-0.0114597	0.292229	-0.132963	0.0879355	0.0447322	0.0368257	-0.278321	0.242631	-0.477974	-0.337192	0.25778	0.0721019	0.138344	-0.489599	-0.647824	-0.454542	-0.63625	-0.120238	0.000545101	-0.643316	-0.770008	-0.404366	-0.711401	-0.580962	-0.251692	-0.101743	-0.166738
TCGA_TCGA-WX-AA46	-0.47471	-0.501188	-0.0165337	-0.138556	-0.41134	0.113092	-0.524407	-0.0902257	0.0865287	0.364668	0.537891	0.39679	-0.105491	-0.190779	-0.676454	-0.412889	-0.149966	0.367419	0.359558	-0.298437	-0.255204	-0.560906	-0.418885	-0.491863	-0.261581	0.115885	0.174461	0.223703	0.197247	-0.014012	0.234948	-0.428709	0.172936	0.0433814	0.198573	0.459221	0.262252	-0.045392	0.518493	-0.183672	0.0884867	0.571878	0.713644	-0.470498	0.837073	0.415958	-0.450231	-0.163091	-0.327269
TCGA_TCGA-2Y-A9H2	-0.410911	-0.488893	0.0959269	-0.306604	0.287034	-0.318369	-0.07957	0.0796343	0.00495129	-0.166888	-0.26818	0.057075	-0.281041	0.0824236	0.0175012	-0.446323	-0.343669	-0.267541	-0.60732	-0.143013	-0.00297186	0.37414	0.191969	-0.230245	-0.0895522	-0.565124	0.345092	0.325834	-0.289123	0.112783	-0.248747	0.210347	0.0835043	0.121296	0.162989	-0.330652	-0.464463	-0.418385	-0.675758	-0.286424	-0.372296	-0.640634	-0.645854	-0.703982	-0.656697	-0.53772	-0.344695	-0.123622	0.0320863
TCGA_TCGA-DD-AAW3	0.0757018	0.0947714	-0.328671	0.350889	-0.037738	-0.183812	0.045897	-0.0515848	-0.273011	-0.0979813	0.32076	-0.0610425	-0.240256	-0.244241	-0.333178	-0.121112	-0.412719	0.289272	-0.171871	0.645076	0.329344	0.0626383	0.0521149	-0.186248	-0.193434	0.506356	0.324496	-0.267427	0.0228297	-0.262968	-0.461488	-0.536518	-0.181613	-0.203097	-0.280398	-0.00297651	0.348733	-0.286129	0.359105	-0.356455	-0.335941	0.514802	0.507568	0.224802	0.487106	0.37	0.0233641	-0.00799187	0.169136
TCGA_TCGA-ED-A82E	-0.0792311	-0.279193	0.00483373	-0.0317781	0.349149	-0.339767	0.253608	-0.0845965	-0.0473839	-0.423101	-0.621578	-0.406395	0.0297354	0.0943265	-0.000980319	0.0307771	-0.156636	-0.203738	-0.608572	0.169338	0.173163	0.427913	0.389883	-0.0475062	0.16365	-0.611508	-0.0543129	-0.137686	-0.216903	0.159041	-0.355404	-0.379664	0.0826828	0.120686	0.128028	-0.2861	0.239818	-0.263738	-0.722865	-0.266896	-0.279352	-0.719605	-0.67277	-0.729952	-0.797444	-0.5983	0.282254	0.0165745	-0.0611461
TCGA_TCGA-DD-A4NP	-0.233051	-0.115476	0.0992129	0.319014	-0.00382861	-0.106564	-0.196066	-0.00838927	0.190532	0.25586	0.395877	0.190793	0.0235898	0.132338	-0.106422	0.289549	-0.276245	0.321702	0.264435	0.147458	-0.234538	-0.479783	-0.321715	-0.182544	0.0238251	0.482274	-0.430657	0.223403	0.290154	-0.441562	0.129718	-0.378998	0.0657275	0.100012	-0.000777709	0.257269	0.344259	-0.106332	0.160865	-0.0926883	0.147113	0.363028	0.632826	-0.511567	0.80117	0.41112	0.0582703	-0.232549	-0.296015
TCGA_TCGA-G3-A6UC	-0.00371509	0.377342	-0.152554	0.314315	-0.143228	-0.0104875	0.352582	-0.0788145	-0.136426	-0.082528	0.321877	0.0408361	0.0855761	-0.304364	-0.177024	0.0350197	-0.236799	-0.00228255	-0.095984	0.191816	-0.0482092	0.0726402	-0.0644209	-0.0757971	-0.495473	-0.149886	0.256724	0.144033	0.0257703	-0.488297	-0.341961	-0.510064	-0.392328	-0.338427	-0.388594	0.188028	0.352426	-0.243164	0.242944	-0.180889	0.165613	0.319794	0.530935	0.458166	0.849817	0.362216	-0.348834	-0.286565	-0.257068
TCGA_TCGA-FV-A2QQ	-0.137427	0.138828	0.0324981	-0.27572	0.0936885	0.393644	-0.326205	0.15182	0.0220779	0.3865	0.131763	0.143733	-0.190091	0.156596	0.540844	0.481514	0.277449	0.084455	-0.0857527	0.653245	-0.183001	-0.173355	0.150455	-0.131146	0.214814	0.222941	-0.50727	-0.0205044	0.262378	0.198523	0.449667	0.361242	-0.175014	-0.210099	-0.159437	0.417505	0.635748	0.347806	0.506282	0.344468	0.0720741	0.616312	0.63119	0.0430025	0.573237	0.464945	0.406245	-0.0401546	0.0230604
TCGA_TCGA-ZP-A9D4	-0.232632	0.0632581	-0.163905	-0.357768	-0.269448	-0.125972	-0.251955	-0.206305	-0.050947	0.00693904	0.365446	0.0745253	0.0551536	-0.365812	-0.103224	-0.11664	-0.418853	0.249461	0.0355304	-0.237517	0.198494	-0.0521329	-0.12032	-0.282778	-0.43058	0.0498786	0.415204	0.280218	-0.146009	-0.348535	-0.342241	-0.502235	-0.331921	-0.186727	-0.346571	-0.041697	-0.0277999	-0.233978	0.523276	-0.325048	-0.241721	0.60354	0.481455	0.0196738	0.758637	0.486663	-0.42259	-0.244547	-0.215832
TCGA_TCGA-DD-AAE6	0.124312	0.382473	-0.00874963	0.345981	0.129875	0.20864	0.346124	0.212623	-0.15944	-0.0135004	-0.0450396	0.11785	-0.097288	-0.0595105	-0.000807371	0.117489	0.0792528	0.0745493	0.243698	0.355665	-0.113349	-0.232254	0.0543274	0.00198043	0.155303	0.176872	0.219765	0.154342	0.299821	-0.235485	-0.53036	-0.444264	-0.35142	-0.351404	-0.388453	0.143607	0.340421	0.194788	-0.0976762	-0.00333646	-0.279271	-0.135933	0.0600838	0.387243	-0.21664	-0.23063	0.332434	0.0208838	0.239966
TCGA_TCGA-DD-AACG	-0.134192	-0.438664	-0.202312	-0.353916	-0.391435	0.073284	-0.217549	0.07657	0.10553	0.230642	0.188401	0.125035	-0.22771	-0.0305993	-0.263137	0.0885504	0.28188	0.30634	0.293721	-0.40317	-0.11146	-0.0245877	-0.141844	-0.21955	0.369497	-0.208442	-0.582001	-0.0525441	-0.108476	0.149915	0.320877	0.243134	-0.189012	-0.170815	-0.286792	0.276331	-0.305856	0.313513	-0.126301	0.0539342	-0.203281	-0.135171	0.0978808	0.346461	-0.323402	-0.124881	0.446827	0.0559016	0.0818309
TCGA_TCGA-G3-A5SI	0.383458	-0.244397	-0.275779	0.00131245	-0.0799474	0.0614194	0.492132	-0.18225	-0.262248	-0.0734928	0.147912	-0.285924	-0.165654	0.151334	-0.303954	-0.527113	0.512314	-0.0289943	-0.0284767	0.0920546	0.504639	-0.220506	-0.0914461	-0.14699	0.131471	-0.183888	0.0328856	0.323354	0.165652	-0.0755631	-0.296162	-0.585585	-0.326215	-0.236735	-0.270969	-0.139167	0.19182	0.0077356	-0.0398956	0.0572359	0.143308	-0.0316111	-0.113863	-0.328219	0.208852	0.115612	0.506263	0.0280462	0.251493
TCGA_TCGA-ED-A7PY	-0.419477	0.0267815	-0.211701	-0.400894	-0.563152	0.14412	0.0318661	0.117056	0.0764313	0.145304	0.351454	0.192723	0.141378	0.018681	-0.251252	-0.545607	0.54924	-0.104749	0.0346656	-0.410062	-0.168829	-0.302699	-0.188768	-0.258381	0.231784	-0.168129	-0.330296	0.348686	0.307306	-0.129091	-0.502981	-0.474047	-0.116517	-0.194442	-0.0958979	-0.114885	-0.429427	-0.272512	-0.419221	-0.399927	-0.404042	-0.34043	0.211612	-0.20191	-0.0253292	-0.167305	-0.0507158	-0.113963	-0.130247
TCGA_TCGA-EP-A2KC	0.0456607	0.57731	-0.18837	0.182329	-0.278194	0.00433637	0.292016	0.102869	-0.0537845	-0.163241	0.23739	0.0697806	0.0849469	-0.346605	-0.240408	-0.0529951	0.0358347	0.347953	-0.0189635	-0.132041	-0.0030388	0.242315	0.363699	0.0186271	-0.206051	0.291477	-0.0504038	-0.0317367	-0.0218273	-0.3775	-0.322798	-0.111736	-0.11919	-0.096899	-0.174501	-0.331376	-0.477273	-0.166401	0.244954	-0.432077	-0.294779	0.386208	0.237102	-0.120805	0.503866	0.348372	-0.273077	0.0181927	-0.00950899
TCGA_TCGA-BC-A10X	-0.507404	-0.336016	0.344249	0.254487	-0.0331595	0.140349	-0.487037	-0.114515	0.150012	0.404409	0.404441	0.139923	0.0359185	0.191315	-0.274173	-0.353992	-0.206701	0.267756	0.240236	-0.482154	-0.378206	-0.380402	-0.421818	-0.28593	-0.124991	0.345193	0.37693	0.128248	0.393012	-0.0234991	0.421903	0.0495863	0.258543	0.322401	0.325955	0.504935	0.347511	0.0209557	0.429845	0.123631	0.334463	0.490529	0.660388	-0.49249	0.630224	0.274916	-0.488801	-0.0896387	-0.292572
TCGA_TCGA-CC-A7IH	-0.0244494	0.138362	0.0294041	0.0340435	-0.241381	-0.0252496	0.236049	0.0215197	-0.0761037	-0.10174	0.274445	0.0825007	0.0301282	-0.136302	-0.203342	-0.0922066	-0.131822	-0.0184508	-0.00168118	0.196718	0.204537	-0.0135005	-0.028454	-0.160789	-0.130094	0.366772	-0.07289	0.0428132	-0.0115885	-0.160866	-0.35571	-0.546725	-0.0735288	0.0227542	-0.0553696	0.0465834	0.0425457	-0.0898778	0.235126	-0.324948	-0.332884	0.25486	0.598219	0.284726	0.519374	0.334362	-0.000631786	-0.0755034	-0.214076
TCGA_TCGA-DD-A3A8	-0.0400593	0.293008	-0.200279	0.346932	0.0958832	0.117917	0.278306	-0.01077	-0.184172	0.0688964	0.276892	0.0371927	0.0583726	-0.0844016	-0.0145223	0.256439	-0.456181	0.126525	0.0597539	0.427803	-0.226168	-0.18531	-0.268521	-0.0225125	0.23286	0.678007	-0.214164	0.216929	0.449105	-0.368764	-0.358121	-0.359237	0.0866592	0.172269	0.0527624	0.378778	0.530914	-0.152407	0.39847	-0.0990047	0.249986	0.459321	0.66887	0.485206	0.69684	0.548569	0.323483	0.028977	-0.143921
TCGA_TCGA-DD-AACL	0.0723806	0.224538	-0.184864	0.238923	0.403897	-0.046564	-0.159672	0.0947053	0.00335162	-0.168599	-0.290652	-0.272721	0.0518799	0.132403	0.0952681	0.401325	0.455822	-0.155163	-0.00762732	-0.343265	0.364184	-0.32989	-0.0612008	0.197008	0.170143	0.362305	-0.395639	0.0147284	-0.43073	0.325733	0.364447	0.505175	-0.0860092	-0.118476	-0.0460117	-0.22517	-0.348945	0.220793	-0.585793	-0.0155946	0.106999	-0.650037	-0.671427	-0.206874	-0.690332	-0.465902	0.358212	0.1584	0.229559
TCGA_TCGA-DD-A116	-0.427138	-0.465028	-0.25751	0.13005	-0.00968053	0.0366257	-0.247377	0.109125	-0.080885	0.298876	0.229746	0.00612096	0.0379535	0.177582	0.349152	0.128537	-0.586702	0.101594	-0.111748	-0.541233	-0.178044	-0.105962	-0.152312	-0.160885	0.447732	0.424376	-0.205194	0.0328232	0.355443	-0.0848747	0.0753558	-0.147841	0.187605	0.215683	0.177088	0.225876	-0.292489	0.108527	0.191377	0.0101541	0.292638	-0.00261925	0.244802	0.324639	0.611672	0.273218	0.444482	-0.0118345	-0.144215
TCGA_TCGA-CC-A7IG	0.0649488	0.263394	-0.1241	0.106432	0.220842	0.0652134	-0.00846065	-0.0444442	-0.134233	-0.134281	-0.451214	-0.253122	-0.0067248	0.261289	0.24243	0.0997654	-0.224983	-0.125164	-0.0638133	0.0329164	-0.0912259	0.234369	0.203919	0.139489	0.412156	-0.32999	-0.388526	0.149112	-0.297581	0.238666	-0.194649	-0.290473	-0.0126501	-0.0342216	0.0570732	-0.331671	-0.436141	0.115751	-0.417355	0.0756566	-0.148566	-0.438576	-0.580186	-0.291676	-0.666914	-0.376033	0.538142	0.110083	0.170201
TCGA_TCGA-DD-AAE9	0.257685	0.411457	-0.0168899	0.483413	-0.0466818	0.204231	0.407555	0.186612	-0.146303	0.0778606	0.297335	-0.122805	0.211489	0.134809	0.281106	0.224863	-0.128045	-0.0125378	-0.0919001	-0.032825	-0.179366	-0.207376	-0.12549	0.273515	0.140983	0.538183	-0.550262	0.174342	0.254213	-0.161124	-0.0236436	-0.434562	-0.0995841	0.000488101	-0.0308478	0.0638596	0.10708	0.124382	0.527723	-0.0082704	0.178469	0.503514	0.450768	0.334671	0.541054	0.452039	0.423447	-0.0615168	-0.0143076
TCGA_TCGA-DD-AAVP	-0.0163685	0.36919	-0.0762946	0.213673	-0.328446	0.181331	-0.115144	0.0824695	-0.255318	0.138311	0.0686961	0.0438897	0.00892737	0.165359	0.265376	-0.0300971	0.223473	-0.160238	-0.197162	0.361556	0.0418431	-0.179948	-0.0674395	0.0752876	0.506414	0.429615	0.0306449	-0.131399	0.198694	-0.32593	-0.0812727	-0.232163	0.102694	0.10418	0.115924	0.287337	0.383013	0.0118175	-0.0105071	0.326943	0.392902	-0.00531222	0.533325	0.295971	0.465339	0.142688	0.605636	0.0389184	0.0768125
TCGA_TCGA-G3-AAV5	0.368474	0.559702	-0.388405	0.517189	-0.0794177	-0.165382	0.281354	-0.106654	-0.339913	-0.202416	-0.189126	-0.130345	-0.0522472	-0.0887989	-0.23707	0.122682	0.127685	0.225873	-0.185929	0.603379	0.229049	0.472042	0.298502	0.240009	0.0359502	0.401066	-0.381714	-0.165693	-0.239839	-0.170058	-0.400544	-0.324064	-0.292253	-0.345357	-0.350918	-0.167128	0.35592	0.393295	0.374864	-0.134371	-0.103721	0.354843	0.306075	0.066888	0.0631495	0.276333	0.53813	0.21968	0.367659
TCGA_TCGA-G3-A3CG	0.332574	0.0534445	0.205509	0.389961	-0.161509	0.318044	0.299692	-0.0717073	0.00254939	-0.238041	0.0294514	-0.172598	-0.0373871	0.0666988	0.0765437	0.30302	0.062058	0.246468	0.0994813	0.432208	0.0141542	-0.360765	0.245061	0.193399	-0.0512124	0.0299558	0.690467	-0.0379718	-0.0410976	0.0910358	0.185127	-0.0531379	-0.0205685	-0.0664783	0.0333373	0.314615	0.655966	-0.120638	0.164152	0.0394528	0.259374	0.33242	0.286726	-0.0992568	0.292456	0.213903	0.213359	-0.0347246	-0.00571135
TCGA_TCGA-CC-5260	0.152255	0.0778344	0.394033	0.198819	0.482951	-0.380535	0.452744	-0.080106	-0.0344591	-0.491058	-0.700573	-0.467496	0.321762	0.341439	0.0202122	0.274151	-0.272393	-0.440719	-0.517816	0.208985	0.116886	0.522258	0.294794	0.27485	-0.0899239	-0.569049	0.25395	-0.14795	-0.274488	0.30033	-0.383201	-0.18312	0.262515	0.173613	0.316703	-0.526821	-0.294066	-0.373441	-0.68499	-0.273947	-0.0763368	-0.71767	-0.736842	-0.634926	-0.796671	-0.657597	-0.378205	-0.0136202	-0.0157973
TCGA_TCGA-CC-A7IJ	-0.11424	-0.208935	0.0450086	0.20215	0.489728	-0.160848	-0.309107	0.021323	-0.0387221	-0.466819	-0.5676	-0.28785	-0.0519906	-0.242347	0.201464	0.44404	-0.250436	-0.378593	-0.502155	-0.214231	0.350025	0.285968	0.167044	0.2287	-0.0942588	-0.603513	0.443712	0.0717629	-0.60659	0.272288	0.134984	0.384338	0.119818	0.0928822	0.190479	-0.438928	-0.398975	-0.0442432	-0.715697	-0.389265	-0.194654	-0.775649	-0.704672	-0.581917	-0.772936	-0.685337	-0.202928	0.101121	0.152945
TCGA_TCGA-DD-A4NK	-0.205895	-0.0530109	-0.150379	-0.0494355	-0.290966	0.19275	-0.218959	0.0300919	-0.0685469	0.189094	0.466539	0.297831	-0.243327	-0.198419	-0.437119	-0.390791	-0.33889	0.229691	0.120685	0.351778	-0.317303	0.044509	-0.0240154	-0.237882	-0.396695	0.458358	0.273492	0.237811	0.156827	-0.462084	-0.197632	-0.478474	-0.0478042	0.0299492	-0.0166333	0.343047	0.516068	0.0292961	0.348097	-0.165063	0.1764	0.324232	0.509439	0.647352	0.60519	0.322763	-0.369934	-0.11948	-0.175537
TCGA_TCGA-DD-A3A5	0.0261018	-0.103942	-0.261844	0.0254464	0.00149989	0.0867838	0.189362	-0.119633	-0.323242	0.140438	0.038497	-0.00123238	-0.161231	-0.179977	0.171108	0.364234	-0.381779	0.150202	0.00716417	-0.448727	0.00630987	-0.0120956	-0.0012195	-0.0435487	0.305658	0.177632	0.202795	-0.0118294	0.253297	-0.0216645	0.271024	-0.170822	-0.0911781	-0.0886689	-0.0497193	0.250981	0.283508	0.401081	0.411052	-0.0740789	-0.00524989	0.284251	0.322735	0.401655	0.656301	0.281821	0.414148	0.0259416	0.00965868
TCGA_TCGA-NI-A4U2	-0.398484	-0.157183	0.19962	-0.0368661	-0.449433	0.155797	-0.363809	-0.0710302	-0.00889099	0.343017	0.328546	0.378924	-0.149547	-0.118082	0.0206957	0.0110682	0.0679919	0.163473	-0.105759	-0.582266	-0.400596	-0.584282	-0.384653	-0.21158	0.314711	0.0409789	0.00642567	0.377691	0.486954	-0.346325	-0.192978	-0.425459	0.109195	-0.0915028	0.128771	0.359719	0.382308	-0.040635	0.19662	-0.241378	0.194834	0.238324	0.597538	-0.526887	0.758763	0.34898	0.384557	-0.24086	-0.385875
TCGA_TCGA-DD-A4NF	-0.210372	0.373184	0.0284562	0.164937	-0.296699	0.189394	0.229982	-0.163117	-0.241194	-0.256802	0.054842	-0.391813	0.173562	-0.178247	0.0157267	0.310895	-0.133183	0.0362795	0.0278516	0.182602	0.405252	0.0904247	-0.273263	-0.131222	-0.114192	0.559185	0.228295	-0.0559788	0.217818	-0.298496	-0.391818	-0.582992	-0.0241201	0.138576	-0.0398603	0.110364	0.500467	-0.304945	0.370524	-0.16804	0.080362	0.546219	0.618193	0.30733	0.548098	0.409225	-0.185229	-0.0759224	-0.250463
TCGA_TCGA-DD-AADI	0.0501476	-0.222549	-0.0165537	-0.163732	-0.441601	-0.251853	0.248484	-0.106624	-0.0732721	-0.0177345	-0.134905	-0.250373	-0.0518947	0.143976	0.0255899	-0.128535	0.48989	-0.246742	-0.0868094	-0.208476	-0.0149844	0.00959634	0.136965	-0.0181634	0.37587	-0.219438	-0.395246	-0.0962245	-0.196139	0.11991	0.387914	0.541419	0.175679	0.0311985	0.120655	-0.291073	-0.431519	-0.384299	-0.729984	-0.268872	-0.244791	-0.66621	-0.42243	-0.657142	-0.62407	-0.602654	0.498194	0.086464	0.0435691
TCGA_TCGA-DD-A4NA	0.0770045	-0.107785	0.232094	-0.145157	0.074224	-0.432151	0.194606	-0.121604	0.0396092	-0.529082	-0.531944	-0.365724	0.228035	-0.000840689	-0.162607	-0.204608	-0.260571	-0.153768	-0.350873	-0.296817	0.267029	0.201919	0.388511	0.151102	-0.0188619	-0.367099	0.324889	0.137333	-0.416492	0.267264	-0.147434	-0.178424	0.188988	0.245471	0.186938	-0.358615	-0.134219	-0.119616	-0.71878	-0.0448567	-0.20334	-0.802816	-0.714624	-0.603948	-0.744218	-0.643424	-0.158918	-0.205841	-0.238099
TCGA_TCGA-BC-A10T	-0.211507	-0.547448	0.0109164	-0.416299	0.134428	0.032022	0.20957	-0.199886	-0.192161	0.255151	-0.00983369	-0.063846	-0.125072	-0.347562	-0.208613	-0.27238	-0.181078	0.106452	0.174099	-0.215544	-0.393262	-0.159444	-0.292319	-0.430376	0.188418	0.156029	-0.0180222	0.0951768	0.412295	-0.044033	-0.0135791	-0.332252	0.376174	0.385795	0.395957	-0.00314482	0.359211	-0.0264338	0.13374	-0.210318	-0.0749115	0.0435125	-0.11387	0.630916	0.607599	0.14455	-0.18227	0.149561	-0.0405226
TCGA_TCGA-RC-A7SH	-0.175194	-0.370804	-0.212137	-0.233024	-0.109524	-0.124061	-0.049224	0.193172	0.0763918	-0.351532	-0.152396	0.154467	-0.152724	0.3863	-0.209614	-0.312343	0.232544	-0.39294	-0.279096	-0.238542	-0.132619	-0.0546262	0.267756	-0.203725	-0.0662788	-0.458711	0.515338	0.137642	-0.426223	-0.0207125	-0.646761	-0.245859	-0.148207	-0.195351	-0.0780336	-0.360512	-0.715744	-0.34121	-0.664742	-0.0451767	-0.249278	-0.651801	-0.572566	0.0617862	-0.679451	-0.507801	-0.15086	-0.151974	-0.0179823
TCGA_TCGA-WJ-A86L	0.0365474	-0.423379	-0.112531	-0.317646	-0.0224052	0.211573	-0.0280257	0.125202	0.0275414	-0.249852	-0.137706	0.281956	0.32529	0.320692	-0.0437026	-0.172365	0.398785	-0.224459	0.0873165	-0.530144	-0.298692	-0.31468	0.0578856	-0.222417	-0.351975	-0.303813	0.436908	0.382424	-0.482782	-0.211827	-0.429927	-0.152413	-0.200222	-0.249465	-0.240732	-0.377897	-0.665421	-0.241046	-0.208219	-0.198812	-0.344201	-0.0825234	-0.497792	0.38959	-0.273246	-0.0737854	-0.594002	-0.322684	-0.371598
TCGA_TCGA-DD-AA3A	-0.12516	-0.418532	0.0875473	-0.055537	0.390604	-0.381611	-0.0619392	-0.161661	-0.0392371	-0.347849	-0.415895	-0.389698	-0.189697	-0.0151393	-0.252599	-0.0735295	-0.317902	-0.519011	-0.575666	-0.0316369	0.335735	0.559565	0.359603	-0.255937	0.044496	-0.389733	-0.0909184	0.145446	-0.327337	0.175082	-0.508606	-0.383877	-0.0762587	0.0515927	-0.00944634	-0.509995	-0.445296	-0.385783	-0.395391	-0.2082	-0.296701	-0.565542	-0.711173	-0.684457	-0.724543	-0.539808	0.0535566	0.159818	0.132697
TCGA_TCGA-CC-A7IE	0.183844	-0.456152	-0.216748	-0.0417362	0.42469	-0.270968	-0.11465	0.187692	0.415252	-0.0259581	0.0760713	0.249156	-0.0786904	0.258743	0.0566243	-0.120553	0.3424	-0.268048	-0.271039	-0.19961	0.0910701	-0.132187	-0.425185	-0.249141	0.137521	-0.181778	-0.535571	0.331928	0.0395223	0.137173	0.106609	0.454832	0.024732	0.102934	-0.0142059	-0.274197	-0.619924	-0.321849	-0.496541	-0.0896804	-0.178859	-0.525131	-0.592983	-0.0590317	-0.642882	-0.358988	-0.253041	0.0993511	-0.0875567
TCGA_TCGA-DD-AAVS	0.121987	0.087158	-0.0187938	0.0367151	-0.237782	0.0421121	0.249439	0.0686704	0.216875	-0.14012	-0.106755	-0.00485398	0.110155	-0.0201121	0.0557263	-0.361599	0.327237	-0.431712	-0.0613333	0.347724	0.123067	0.545947	0.190437	-0.0387631	-0.00601906	-0.189101	0.164326	-0.0415586	0.30916	0.107757	-0.451629	-0.187557	0.127285	0.227061	0.079925	-0.144832	-0.163213	-0.190584	-0.196358	-0.217404	-0.266481	-0.120264	-0.098479	-0.39936	-0.155884	-0.283874	-0.121434	-0.0645612	-0.0436944
TCGA_TCGA-DD-AAE7	-0.487041	-0.536586	0.212251	-0.236848	0.194934	0.19657	-0.428864	-0.0615273	0.130843	0.343785	0.475911	0.331521	-0.415259	0.0650684	-0.268456	-0.230736	-0.10776	0.370571	0.332452	-0.268599	-0.482136	-0.528472	-0.422155	-0.458598	0.0248045	0.358826	-0.0217442	0.403986	0.231454	-0.361762	0.409066	0.352072	0.185682	0.0308436	0.246649	0.181994	-0.0911994	-0.332023	0.374956	-0.210919	-0.00948322	0.470078	0.649013	-0.371896	0.12319	0.189543	-0.414458	-0.185436	-0.318487
TCGA_TCGA-BC-A3KG	0.260308	0.0258541	-0.25112	-0.50844	-0.520592	0.0977917	0.103836	-0.288922	-0.339927	-0.42913	-0.412228	-0.240083	-0.0838513	-0.287364	-0.477852	-0.541611	-0.00381723	-0.450347	-0.272886	0.324878	0.452186	0.325656	-0.282748	-0.39436	-0.285061	-0.648718	0.289641	0.0407104	-0.482642	-0.119915	-0.573227	-0.399215	-0.352816	-0.236286	-0.389493	-0.157362	-0.102395	-0.269947	-0.392998	-0.0100497	-0.04111	-0.394338	0.0703411	0.0932128	-0.499879	-0.32638	-0.131939	-0.128005	0.0217955
TCGA_TCGA-DD-A3A2	-0.457741	-0.233779	0.125606	-0.0468365	-0.263257	0.231398	-0.40227	-0.24996	-0.241755	0.236551	0.280132	0.137797	0.00370698	-0.262438	-0.252863	-0.073044	-0.243289	0.139195	0.0680906	-0.101099	-0.431751	-0.462859	-0.306351	-0.317552	0.149586	0.0845858	-0.0656273	0.39494	0.202167	-0.516088	-0.149033	-0.310396	-0.17148	-0.230476	-0.136787	0.465201	0.600382	0.0114752	0.105813	0.0853623	0.160661	0.129466	0.733873	0.37256	0.653536	0.331042	0.311874	-0.233922	-0.307625
TCGA_TCGA-DD-AAVR	-0.244674	-0.275467	0.150231	-0.112439	-0.158463	0.0383781	-0.411769	-0.0824234	0.117165	0.402956	0.456679	0.214387	-0.314642	-0.00856218	-0.310651	-0.0999579	-0.341984	0.0623264	0.285416	-0.253245	-0.184654	-0.437252	-0.00593962	-0.193617	0.464749	0.158338	-0.455014	0.0976145	0.432537	0.398204	0.605589	0.677568	0.304797	0.263175	0.319844	0.27051	0.37395	0.0128746	0.358485	-0.161419	0.112799	0.423933	0.445108	-0.50223	-0.208876	0.18283	0.421179	-0.0104379	-0.120154
TCGA_TCGA-CC-A7II	0.160457	-0.604344	0.0843784	-0.470996	0.271673	-0.352922	0.113963	-0.32323	-0.315839	-0.5111	-0.672045	-0.565642	-0.310775	-0.191728	-0.085319	0.0802593	-0.212564	-0.466431	-0.435419	0.362274	0.426073	0.389422	-0.00762316	-0.395213	0.0726024	-0.586339	-0.489667	-0.0284668	-0.588107	0.0825354	-0.530272	-0.425633	-0.288909	-0.233742	-0.276852	-0.36735	-0.503648	-0.205013	-0.722345	-0.160414	-0.269372	-0.730075	-0.769691	-0.531792	-0.754478	-0.709866	0.0830696	0.202986	0.234847
TCGA_TCGA-DD-AACN	-0.0559788	-0.222524	0.0130059	-0.157845	-0.188604	-0.288244	0.0638023	-0.149606	-0.0590645	-0.176377	0.0258022	-0.290555	0.0244143	-0.280057	-0.615474	-0.402213	0.516417	0.129758	0.0689805	0.20257	0.124464	0.17099	0.33536	-0.315115	-0.354756	-0.428379	0.495009	-0.160841	-0.232314	0.184415	-0.0651535	0.157224	0.217679	0.308515	0.225454	-0.33863	-0.536823	-0.423808	-0.59072	-0.373366	-0.355988	-0.450969	-0.323663	-0.523995	-0.473663	-0.486977	-0.455672	-0.0327314	-0.156611
TCGA_TCGA-2Y-A9GX	-0.369702	0.037698	0.464749	0.068721	0.367558	-0.0102272	-0.548985	-0.18846	0.0643659	0.120239	-0.0900563	-0.0843171	0.0779666	-0.0233283	0.235436	0.253832	0.0385406	0.180365	-0.158507	-0.373052	-0.297412	-0.391218	-0.107712	0.102294	-0.251853	-0.207294	0.370929	-0.0429781	0.117139	0.153859	0.38275	0.566007	0.462704	0.397097	0.478731	0.0814902	-0.215821	-0.132528	0.234135	-0.123754	0.0687557	0.404	-0.0791882	-0.674608	0.139626	-0.0692174	-0.646834	-0.164766	-0.372983
TCGA_TCGA-CC-A3MA	-0.157667	-0.521851	0.0451719	-0.376499	0.381897	-0.192245	0.12691	0.0496308	-0.12758	-0.465601	-0.463843	-0.351153	-0.200358	0.0947793	0.0460151	-0.451744	-0.272059	-0.326372	-0.706849	-0.139164	0.213824	0.38549	0.24843	-0.173726	-0.0760386	-0.403981	-0.148826	0.0838778	-0.289724	0.306675	-0.433097	-0.314749	0.25632	0.346894	0.329989	-0.384571	-0.584016	-0.40184	-0.741926	-0.259756	-0.244714	-0.774464	-0.672612	-0.652161	-0.735395	-0.681977	-0.216781	0.0398367	0.0366283
TCGA_TCGA-DD-AACQ	0.0090456	-0.186723	-0.397298	-0.0518668	-0.029898	0.347662	0.340751	0.32272	-0.167831	0.145041	0.0589125	0.245765	0.128689	0.102448	-0.480341	-0.421662	0.12229	0.281096	0.200741	0.240007	-0.111043	-0.0211997	0.314529	-0.203308	-0.401482	-0.271325	0.37363	0.18053	-0.448656	-0.41651	-0.594873	-0.529592	-0.356152	-0.439947	-0.395627	0.0847733	-0.307908	0.188206	0.341378	0.203144	-0.0514027	0.412803	0.28955	0.0821242	0.23909	0.327797	-0.457724	-0.0995729	0.240896
TCGA_TCGA-RC-A7SF	-0.409417	-0.309248	-0.243873	-0.210003	-0.350997	0.0294362	-0.432624	0.00705319	0.0428628	0.345484	0.419794	0.299556	-0.136931	-0.0294687	-0.183818	-0.463101	-0.275134	0.0265358	0.22254	-0.577285	-0.454526	-0.285258	-0.509953	-0.367596	0.124699	0.356054	-0.0845919	0.379924	0.20013	-0.298125	-0.250027	-0.0148883	0.06431	-0.0830552	0.0178859	0.0335179	-0.659336	-0.0324294	0.479542	-0.0871827	-0.163347	0.527702	0.0664023	0.249373	0.409574	0.557865	-0.164554	-0.134589	-0.183916
TCGA_TCGA-DD-AADW	0.222752	0.0734699	-0.047544	0.129694	0.224772	-0.0509541	0.15398	-0.138766	-0.0865797	-0.516077	-0.433129	-0.287714	0.16426	0.0637734	0.0275123	-0.275468	0.469238	-0.0912412	-0.0973723	0.137498	0.148924	0.413332	-0.121267	0.104529	-0.336426	-0.343473	0.521884	0.0851235	0.0977248	0.115977	-0.544837	-0.342182	0.0908407	0.216915	0.148996	-0.393284	-0.361985	-0.338569	-0.637131	-0.306846	-0.00515771	-0.655692	-0.596798	0.277129	-0.717762	-0.581446	-0.419355	0.09797	0.112738
TCGA_TCGA-G3-A3CH	-0.400751	-0.61002	0.320692	-0.243263	0.0436965	0.225297	-0.287304	0.0308942	0.160684	0.301719	0.439643	0.285741	0.0224396	0.416533	-0.0206793	-0.32079	-0.249109	0.00457181	0.255034	-0.525282	-0.348372	-0.169065	-0.50952	-0.328912	0.0277533	0.301864	-0.0275872	0.308175	0.296017	-0.114626	0.300945	0.493465	0.392125	0.406833	0.386737	0.151988	-0.0960505	0.0836828	0.12713	-0.12278	0.0885621	0.176766	0.255158	0.270944	0.55488	0.321551	-0.463192	0.0780024	-0.0130612
TCGA_TCGA-DD-A1EI	0.236195	-0.172504	0.260003	0.234225	0.327404	0.101554	-0.112856	0.0266096	-0.0429697	-0.0410124	-0.0762371	-0.111877	0.155303	0.374075	0.352433	0.0899498	0.12037	-0.0253446	0.472058	-0.375432	-0.203799	0.0956847	0.102588	-0.0998071	-0.0665744	-0.295144	0.0852308	-0.0611431	0.118952	0.360624	-0.25806	-0.161973	0.351417	0.35723	0.394047	-0.284887	-0.311581	0.0654431	-0.191701	-0.17433	0.146891	-0.155038	-0.243493	-0.0781381	-0.418294	-0.179127	-0.311826	0.179433	-0.0221404
TCGA_TCGA-ZP-A9CZ	0.000937881	0.217825	-0.0572035	-0.0679662	-0.171088	0.201147	0.155199	-0.0886542	0.0823894	0.0483131	-0.129168	-0.0388147	0.14967	-0.0474597	0.232564	-0.249353	0.0744952	-0.0426984	0.293488	0.305593	-0.0266416	0.369408	-0.0302528	-0.0452862	0.0967109	0.0584234	-0.107357	0.0901106	0.113784	-0.208225	0.207749	0.589109	0.0101064	-0.0114511	0.117421	0.352383	0.382653	0.0137349	0.0842731	0.312126	0.0359714	0.0168282	0.00703016	0.514887	0.209061	-0.0212152	0.069238	0.0471507	0.134937
TCGA_TCGA-KR-A7K0	-0.21664	0.484734	0.0993198	0.0619023	-0.259973	0.229234	-0.282489	0.0203125	-0.0736589	0.307324	0.340782	0.312394	0.18319	0.0993425	0.328851	0.343923	0.0268374	0.391642	0.0455654	-0.536281	0.105087	-0.210452	-0.410053	0.0953413	-0.0252444	0.360872	0.34498	0.372422	0.161348	-0.211235	0.160576	-0.344165	0.189712	0.171466	0.244625	0.12952	-0.188592	0.0119341	0.678248	-0.0317831	-0.074898	0.696974	0.451271	-0.065641	0.440202	0.516165	-0.181593	-0.121289	-0.354984
TCGA_TCGA-BC-A10Y	0.223844	-0.304531	-0.184881	-0.426375	0.0693204	-0.145057	0.396686	-0.189871	0.0326161	0.107862	0.206465	0.159415	-0.212775	-0.226077	-0.138613	-0.241575	0.0969633	-0.403327	-0.00570525	0.0924008	0.274437	0.32907	0.183514	-0.271925	-0.211584	-0.106091	0.0146283	0.00844308	-0.0928218	-0.0551682	0.26042	0.13685	-0.298353	-0.193731	-0.292285	-0.0465629	0.104608	-0.029569	-0.449287	0.0660754	-0.149688	-0.537607	-0.0312951	0.35043	0.361758	-0.312639	-0.29263	-0.0357303	0.13628
TCGA_TCGA-ED-A8O5	-0.0535113	0.057073	-0.243405	-0.0314385	-0.269918	-0.23046	-0.0387089	0.021834	0.123275	-0.258036	-0.170395	-0.0158192	-0.0392782	-0.335164	-0.265942	-0.4249	0.347654	-0.335192	0.019697	0.209964	0.219072	0.525246	-0.154931	-0.240592	-0.244015	0.20686	0.0313508	-0.0251087	-0.158724	-0.172542	-0.473952	-0.159689	-0.060697	0.151242	-0.140536	-0.176786	-0.275192	-0.33181	-0.530429	-0.3006	-0.306765	-0.513486	-0.251051	-0.419366	-0.561376	-0.505475	-0.554445	-0.096975	-0.161826
TCGA_TCGA-CC-A9FS	-0.237662	-0.19427	-0.222901	-0.347711	0.117624	-0.108653	-0.374618	-0.186176	-0.0947186	0.21337	0.425458	0.0219803	0.150182	-0.123811	0.123984	-0.347022	0.0840299	-0.213262	-0.0161477	-0.346832	-0.0654104	-0.41943	-0.335687	-0.254188	-0.0659715	-0.0473769	-0.28405	0.272581	0.33745	-0.0801695	-0.0122893	-0.248615	-0.136905	-0.106693	-0.0382175	-0.286501	-0.330652	-0.144826	-0.141138	-0.242761	0.0526499	-0.125149	-0.263652	-0.037692	0.354891	0.18613	-0.134094	-0.00175406	-0.192671
TCGA_TCGA-UB-A7MB	0.24987	0.0707496	-0.47208	-0.0205252	-0.0774114	0.230661	0.183372	-0.223351	-0.301671	-0.273608	-0.176665	-0.114731	0.0443994	0.276833	0.0997385	-0.553635	0.178811	0.253931	0.377609	0.463834	0.0509777	0.485686	-0.187115	-0.126322	-0.167664	-0.307643	0.579507	0.301325	-0.0666393	-0.0193628	-0.501348	-0.55546	-0.231432	-0.170309	-0.225238	0.255416	0.541108	0.323782	0.239317	0.301021	0.23643	0.166624	0.201631	0.211672	0.288857	0.296482	0.0124108	0.172102	0.335216
TCGA_TCGA-ED-A627	-0.409222	-0.420573	0.463828	0.331639	0.520626	-0.149199	-0.472739	-0.0869423	-0.0254197	0.14828	-0.0928213	-0.255996	0.105002	0.298712	0.329318	-0.00407346	-0.195493	0.122173	-0.0726198	-0.343052	-0.248956	-0.248751	0.0900096	-0.0308639	-0.188175	-0.234015	0.394571	-0.0871522	0.014804	0.328104	0.576987	0.589236	0.44304	0.460356	0.505548	0.102774	0.0561504	-0.0604108	-0.570758	0.0512491	0.0109078	-0.542594	0.355799	-0.654808	0.210829	-0.480344	-0.621618	-0.0484641	-0.267214
TCGA_TCGA-XR-A8TE	-0.177387	0.498888	-0.107191	0.418944	0.261543	-0.0506102	0.042913	0.134413	-0.0808544	-0.161607	0.0593514	0.15176	0.325106	-0.0175869	-0.260402	0.190734	0.0903576	-0.0472255	0.0246748	0.329116	0.233929	-0.26643	-0.0613297	0.0967323	-0.335899	0.387819	0.576419	0.0472291	-0.0982069	-0.104214	-0.273396	-0.394641	0.281269	0.333531	0.20452	-0.221986	-0.183326	-0.187929	-0.373481	-0.264683	-0.143477	-0.379944	0.0624885	0.549245	-0.15895	-0.204629	-0.547204	-0.0622136	-0.191216
TCGA_TCGA-DD-AACF	0.334807	-0.129328	-0.131172	-0.157652	-0.261678	-0.0370951	0.356242	-0.229029	-0.214927	-0.0602519	0.164498	-0.414737	-0.132212	-0.0898273	-0.266971	-0.493196	0.347824	0.26265	-0.282883	-0.23234	0.251955	0.098058	0.258983	0.0416969	0.233532	-0.223213	-0.271764	0.0778195	0.0466652	0.0301627	0.521464	-0.109571	-0.170679	-0.191262	-0.158599	-0.126552	0.275607	0.114602	-0.32887	0.281553	0.179151	-0.437256	-0.305887	-0.297979	0.29408	0.00621485	0.404533	0.0375235	0.316649
TCGA_TCGA-K7-A5RF	-0.329392	-0.142537	0.486517	0.25368	0.355401	0.305654	-0.4971	-0.0447405	0.0636074	0.38733	0.38955	0.145979	0.0959844	0.388005	0.163953	0.122483	-0.300723	0.39945	0.269163	-0.499728	-0.507204	-0.657921	-0.347138	0.0233689	-0.0126941	0.34779	0.124768	0.277612	0.399579	-0.120327	0.496137	0.528322	0.305338	0.220579	0.368173	0.438716	0.204901	-0.0499684	0.477526	-0.0344549	0.369076	0.504465	0.662167	-0.259797	0.764139	0.378162	-0.397247	-0.187295	-0.431132
TCGA_TCGA-ZP-A9D1	0.0842392	0.0491473	0.179479	-0.192178	-0.282718	-0.0509778	-0.299042	-0.0127195	0.144984	-0.121565	0.112554	0.180392	-0.0483525	0.0777252	0.361088	-0.101045	0.276166	0.0897272	-0.444652	-0.0278468	0.104276	-0.112532	-0.0822638	-0.1896	-0.0788535	0.024364	0.261896	-0.0291203	0.0233384	0.195601	-0.0759419	0.121824	0.272804	0.129521	0.317294	-0.0962548	0.171758	-0.208098	-0.150186	-0.190213	0.055893	-0.0925437	-0.300932	-0.532318	-0.258679	0.0364851	-0.270328	-0.0312297	-0.209171
TCGA_TCGA-DD-A3A7	-0.307589	-0.386779	-0.148194	-0.0682983	-0.281431	-0.0860746	-0.421129	0.0668815	-0.137397	0.196365	-0.100084	0.0540343	-0.277362	0.26386	0.198081	0.13914	0.00898326	0.0994267	-0.251203	-0.0650137	-0.184172	-0.365823	-0.0154536	-0.126496	0.378777	0.0965839	-0.346464	0.0234453	-0.179599	-0.277261	-0.388608	-0.0244185	-0.0903098	-0.328971	-0.168559	-0.00370893	-0.223502	0.199644	0.175724	0.119612	0.0155031	-0.00296417	-0.271862	-0.355466	-0.108144	0.284806	0.575903	0.0698072	0.094669
TCGA_TCGA-DD-AACE	-0.0175121	-0.068065	-0.176044	-0.133273	-0.0938231	-0.202941	-0.28036	-0.295972	-0.329166	-0.167433	0.223877	0.156647	-0.159753	0.0706273	-0.58907	-0.326043	-0.135605	0.0382613	0.394123	-0.0226405	-0.0825434	0.281564	-0.0830277	-0.114819	0.070586	0.267746	0.653067	0.268901	0.0789311	-0.178739	-0.367359	-0.304154	-0.07205	-0.151319	0.00629068	0.161983	0.207674	0.115701	0.318357	0.0917462	0.163648	0.224104	0.300431	0.379701	0.370221	0.306482	-0.00180654	-0.212204	-0.227956
TCGA_TCGA-2Y-A9H3	-0.411101	-0.196303	0.269739	-0.287113	0.0971877	-0.0246554	-0.537854	0.20094	0.219091	0.290939	0.249274	0.149497	-0.332044	-0.00400972	0.138654	0.0767871	-0.0290904	0.0762468	-0.230453	-0.418471	-0.423535	-0.28742	0.0416584	-0.0555385	0.526044	0.358199	-0.318444	0.335834	0.0916423	-0.194542	0.368817	0.558895	0.118732	-0.137609	0.21302	-0.0790857	0.0968956	0.00937173	-0.427112	0.0769475	0.0755411	-0.534223	-0.337354	-0.511569	-0.324057	-0.118613	0.553023	-0.022933	-0.352557
TCGA_TCGA-DD-A4NB	-0.265729	-0.27282	0.475741	-0.0055957	0.28372	0.0621939	-0.235464	-0.0290684	0.157049	-0.0408764	-0.183188	0.0924287	-0.13991	0.00307465	0.12376	0.28149	-0.0126224	-0.0388145	-0.40017	-0.406157	-0.13195	-0.292608	-0.28491	-0.0602151	0.0063963	-0.387216	0.0661009	0.281867	0.230112	0.0322977	0.0827213	0.186301	0.395499	0.294284	0.439506	0.000573945	0.324137	0.183906	-0.230286	0.152538	-0.161136	-0.156441	-0.212925	-0.597534	-0.415899	-0.138992	-0.374448	-0.0432468	-0.345127
TCGA_TCGA-EP-A26S	-0.157552	0.050037	-0.0835008	-0.122793	-0.212881	0.174136	-0.0206939	-0.234087	-0.168194	-0.171096	0.177067	-0.192572	-0.113058	-0.226685	-0.314838	-0.0822682	-0.0307463	0.0306574	0.0897997	0.310582	0.125244	0.43373	-0.0772852	-0.335311	-0.33224	0.245602	0.550727	0.141003	-0.203029	-0.433521	-0.445829	-0.526713	-0.115066	0.0765353	-0.22217	0.111632	0.333712	-0.385313	0.218677	-0.232607	-0.010496	0.35999	0.672646	0.195223	0.574795	0.327379	-0.143087	-0.0668433	-0.0532201
TCGA_TCGA-DD-AAVX	-0.358383	-0.327784	0.298815	-0.255745	0.295201	-0.202536	-0.431539	-0.0629267	0.210501	0.142111	0.299471	0.172877	-0.0136253	0.0704411	0.0601575	0.134514	-0.195974	0.50088	0.0741994	0.118693	-0.17961	-0.473179	-0.277834	-0.353261	-0.166424	-0.0497617	-0.412669	0.287934	0.120435	-0.241761	0.548469	0.540201	-0.291299	-0.0896369	-0.24489	0.197248	0.106392	0.20453	0.0338919	-0.0745814	0.127662	0.0802629	0.27781	-0.37318	0.592562	0.272332	0.0463734	0.01142	-0.152877
TCGA_TCGA-ED-A7PZ	-0.14681	0.444379	-0.169934	0.190751	-0.248947	-0.18328	0.389246	0.0747901	0.12481	-0.0953643	-0.118307	0.198218	-0.179609	-0.329653	0.230892	-0.00289983	-0.0937314	0.00332851	-0.00580923	0.463695	0.0315132	0.357233	-0.0928161	0.222654	0.479291	-0.0970296	-0.546528	-0.04063	0.0812325	-0.282624	-0.446843	-0.49409	-0.113191	-0.149692	-0.191793	0.3197	0.496902	0.222389	-0.458358	0.173472	-0.0690014	-0.371125	0.15522	0.345061	-0.312539	-0.247172	0.690162	0.0628481	0.161902
TCGA_TCGA-LG-A6GG	0.516133	0.238758	0.139682	0.190051	-0.0967254	0.0793926	0.103081	0.0408593	-0.089835	-0.129644	0.126397	0.078565	0.235554	0.28943	0.0274066	0.183513	0.412746	0.366651	0.158303	0.388599	0.358475	0.285946	0.147052	0.265502	-0.18248	0.0134347	0.565431	-0.0453551	0.196016	-0.00340703	-0.114775	-0.482012	-0.150445	-0.122294	-0.221241	-0.0586976	0.315299	0.0305956	0.0897307	0.0998343	0.0525073	-0.0202533	0.0766399	-0.111165	-0.136492	-0.0466569	-0.17406	-0.115642	0.119066
TCGA_TCGA-UB-A7ME	0.15109	0.161577	-0.140395	-0.285285	-0.257177	-0.153997	-0.113939	0.0585827	0.171558	0.148349	0.175776	0.0944567	0.105126	-0.157043	0.0765129	-0.300953	-0.331998	-0.437094	-0.398409	0.305186	-0.259323	0.336935	0.272684	0.0466007	0.0430903	-0.508697	-0.106943	0.256326	-0.290735	0.135702	0.295762	0.632002	0.0969575	0.259105	0.195135	-0.234121	0.025633	-0.36302	-0.540266	0.000460547	-0.167241	-0.618267	-0.037865	0.611726	-0.448027	-0.569264	-0.170604	-0.0900506	-0.138178
TCGA_TCGA-G3-A7M9	0.134059	-0.504813	0.133902	-0.515207	0.378825	-0.190168	-0.118185	-0.141483	-0.0353839	-0.387295	-0.545572	-0.327246	-0.113333	0.190088	0.0927213	0.0306506	0.314252	-0.559687	-0.271549	0.450142	0.523116	0.481044	-0.12877	-0.281896	0.00617959	-0.536942	-0.357418	0.176236	-0.66738	0.0326399	-0.508255	-0.112284	0.0808277	-0.0149475	0.0182036	-0.369984	-0.178101	-0.0751263	-0.707906	-0.195239	-0.0318178	-0.709844	-0.715173	-0.501246	-0.837021	-0.701187	-0.181303	0.239388	0.200071
TCGA_TCGA-DD-AACJ	0.0132095	0.271067	-0.414859	0.0705613	-0.473257	0.0187485	0.153051	0.0166082	-0.143965	0.208517	0.00646884	-0.0718398	0.00302403	-0.0060109	-0.075716	-0.11315	0.200055	0.291983	0.219957	0.00814802	0.14359	0.115341	0.0413074	0.17745	0.3481	0.127498	-0.277247	0.0334403	0.234938	-0.376569	-0.161032	-0.446169	-0.317432	-0.240585	-0.348464	0.241405	0.193563	0.218503	0.393682	-0.00539862	-0.0435358	0.563293	0.484487	0.497654	0.496304	0.474305	0.555739	0.0185958	0.0894737
TCGA_TCGA-LG-A9QD	-0.284124	-0.22832	0.0840285	-0.192755	-0.169229	0.112022	-0.419236	0.00496225	0.0358331	0.310437	0.572973	0.282293	-0.209517	0.226695	-0.0639627	0.258634	-0.533347	0.527041	0.311327	-0.348841	-0.274702	-0.496126	-0.323274	-0.422398	-0.185762	0.475457	-0.424012	0.381888	0.112029	-0.206735	0.466309	0.348673	0.0321228	-0.201156	0.0207378	0.205457	0.279925	-0.135671	0.181848	-0.112413	-0.161626	0.226855	0.580617	-0.00458874	0.446323	0.409977	-0.243774	-0.15347	-0.20092
TCGA_TCGA-ZS-A9CG	-0.365348	0.146934	-0.201395	0.251869	-0.148782	0.0281814	-0.0646238	-0.196251	-0.224733	0.0526351	0.134465	-0.141521	0.109298	-0.000573647	0.0585109	0.0538574	-0.250512	0.218612	0.0286986	0.195591	-0.215531	0.056287	-0.198006	-0.0363453	0.265799	0.708866	0.238847	-0.0382535	0.267877	-0.31425	-0.219296	-0.507406	0.0110972	0.0570782	-0.025819	0.277761	0.526726	-0.0893832	0.465843	0.047633	0.271067	0.488106	0.609862	0.304177	0.704745	0.460579	0.344197	-0.160407	-0.175404
TCGA_TCGA-K7-A6G5	0.333884	0.337588	0.23803	0.385292	0.309546	0.340238	0.162624	0.361682	0.337206	0.49465	0.439859	0.360771	0.190255	0.327452	0.384145	0.357969	0.137224	0.268031	0.388284	-0.243103	-0.44576	-0.376782	-0.200277	0.411958	0.179522	0.393434	-0.183794	0.0912965	0.391025	-0.0928876	0.556596	0.328753	0.124669	-0.0445993	0.108187	0.447876	0.574351	0.381682	0.599007	0.33529	0.338274	0.561619	0.638916	0.110657	0.646061	0.572807	0.544853	0.00579381	0.0468868
TCGA_TCGA-DD-AADS	-0.501361	-0.459252	0.00149115	-0.019155	-0.0994565	0.186229	-0.414089	0.126493	-0.0984468	0.418602	0.319327	0.145451	-0.296257	-0.00953117	0.127831	0.111402	-0.135161	0.285418	-0.0580205	-0.536388	-0.476759	-0.538315	-0.192098	-0.192997	0.302946	0.0531603	-0.563219	0.320294	-0.168213	-0.278543	0.330772	0.487086	-0.140819	-0.300619	-0.149366	0.293533	-0.0260704	-0.0518869	0.108517	-0.0337419	-0.138164	0.108239	0.329134	0.0927627	0.580735	0.399749	0.496999	-0.115827	-0.180683
TCGA_TCGA-DD-AAW1	-0.228392	-0.0190845	-0.0459139	0.299408	-0.464688	0.0990565	-0.273085	-0.212328	-0.121926	0.181213	0.458365	0.322461	0.0235168	-0.162051	-0.00747923	-0.0206588	-0.341435	0.0945534	-0.264898	-0.384794	0.100305	-0.0211646	-0.294441	-0.0331291	-0.16283	0.586058	0.312338	0.219372	0.30754	-0.240884	-0.152012	-0.483764	0.0469569	0.149024	0.0285738	-0.011657	-0.0621198	-0.125906	0.344308	-0.215516	0.213001	0.527554	0.559657	0.347888	0.66965	0.461883	-0.198382	-0.219681	-0.257658
TCGA_TCGA-DD-A118	0.395897	0.111174	0.36927	0.169535	0.168835	0.329643	0.238734	-0.0735837	-0.0629938	-0.241149	-0.136309	0.00676488	-0.00560602	-0.304782	0.0838354	0.170413	0.172519	-0.151928	0.130369	0.253308	0.0120371	-0.593061	-0.108099	0.077371	0.432447	0.227863	-0.125627	0.117547	-0.0062566	0.20041	0.0111353	-0.535973	0.119003	0.167775	0.252837	-0.0216874	0.573181	0.198895	-0.302774	0.131009	0.204272	-0.413273	-0.101474	-0.0568382	-0.222554	-0.113315	0.53309	0.0201518	-0.101877
TCGA_TCGA-DD-AADA	-0.360397	-0.509398	-0.0926844	-0.356034	-0.184779	-0.0716378	-0.421929	0.0230246	0.232664	0.107569	0.325579	0.265581	-0.391521	-0.0217181	-0.489502	-0.339465	-0.0561022	-0.490041	-0.104572	-0.360958	-0.0906857	-0.66471	-0.260946	-0.427731	-0.0409843	0.0378976	-0.172252	0.291679	-0.0378365	-0.127954	0.0495922	0.589915	0.20042	0.0358199	0.233166	-0.175597	-0.613302	-0.464533	-0.199947	-0.289352	-0.149282	0.000702194	0.0114883	-0.416456	-0.297601	-0.170573	-0.447066	-0.255402	-0.452584
TCGA_TCGA-G3-AAV1	0.10547	0.138898	0.0906169	0.159007	0.0917051	0.0297036	-0.33794	-0.0199613	-0.0675078	-0.0316837	0.134255	-0.0657456	0.0991187	-0.208868	0.287127	0.25617	-0.199695	-0.176726	-0.326777	0.551133	0.162811	0.326717	-0.250429	-0.0236735	-0.234666	0.0890238	0.136807	0.170612	0.380932	-0.161806	-0.433349	-0.535022	-0.0440922	0.183549	-0.100669	0.106378	0.323081	0.243072	0.436223	0.109863	0.257957	0.440979	0.240322	-0.019623	0.507715	0.337452	-0.360526	0.0403708	0.00918012
TCGA_TCGA-O8-A75V	0.134683	0.51158	-0.118758	-0.0784703	0.072669	0.276073	0.000272147	0.171902	0.222179	0.492278	0.526025	0.312854	-0.180656	0.232627	0.329983	0.355889	-0.21176	0.173073	0.138346	-0.139775	-0.477163	-0.132669	0.0353923	0.224238	0.337851	0.342612	-0.61251	0.0749778	0.194327	0.0823099	0.60242	0.502321	0.118456	0.161812	0.150626	0.0585901	-0.15986	-0.0635229	0.283892	0.135857	0.275086	0.380716	0.0106082	0.617116	0.484768	0.378442	0.291983	0.0220754	-0.0105713
TCGA_TCGA-ZP-A9CY	-0.0313623	0.188807	0.44581	0.357117	-0.0486385	0.337726	-0.00382917	0.0628496	0.399028	0.478724	0.538652	0.452532	0.28682	0.187326	0.0018947	-0.0113018	0.044037	0.522948	0.261135	-0.210429	-0.252608	-0.478404	-0.340672	0.189036	-0.356803	0.555236	-0.325938	0.207732	0.292835	-0.19926	0.40445	-0.280457	0.16475	0.143867	0.217906	0.421691	0.22793	-0.0195169	0.465704	0.0127757	0.25689	0.488037	0.680605	-0.0387657	0.561388	0.410623	-0.476339	-0.165025	-0.234673
TCGA_TCGA-G3-A7M8	-0.20127	-0.435924	0.253933	-0.232122	0.443772	0.331676	-0.317069	-0.187073	0.00503629	0.325213	0.369256	0.108409	-0.0889241	0.0424672	-0.271614	-0.245768	-0.0979109	0.184167	0.515245	-0.139761	-0.454924	-0.426444	-0.207049	-0.162812	0.0819326	0.350085	0.0147442	0.312067	0.442644	-0.236555	0.209329	-0.512962	0.0478261	0.0472758	0.18882	0.396563	0.332229	0.0242492	0.570532	0.319657	0.452646	0.652985	0.669682	-0.524628	0.610438	0.434412	-0.0736474	-0.0953279	-0.271588
TCGA_TCGA-DD-AAE0	0.246857	-0.274342	0.101548	-0.248298	0.279072	-0.333025	0.125119	0.0371701	0.0540477	-0.285952	-0.522989	-0.373099	-0.0799633	0.111887	0.358486	-0.3742	-0.13407	-0.324883	-0.37299	-0.23332	0.162876	0.24968	0.260708	0.0181161	0.403964	-0.560333	-0.448808	0.0643574	0.0155844	0.207102	-0.33545	-0.185531	0.291357	0.182194	0.269374	-0.489607	-0.651067	-0.42574	-0.7124	-0.366736	-0.517756	-0.781618	-0.730255	-0.427764	-0.877799	-0.605114	0.283089	0.057978	0.0945605
ICGCFR_CHC051T	-0.107542	0.228715	-0.147712	0.0769938	-0.42704	-0.255422	0.0278467	-0.107907	-0.177284	-0.0605519	0.156944	-0.0312551	-0.0757401	-0.539186	-0.435808	-0.0493896	-0.414352	-0.244366	-0.30663	0.0491657	0.116513	0.0220076	0.00266913	-0.0629585	-0.00761171	0.531286	0.115624	-0.251788	-0.0412177	-0.0886335	-0.417351	-0.451612	0.155201	0.165899	0.126482	-0.06422	-0.501837	-0.390447	-0.0197896	-0.294557	-0.182609	0.220682	0.487882	-0.47186	0.26203	0.0796794	0.0151875	-0.0497483	-0.173806
ICGCFR_CHC1041T	-0.0346564	-0.00177629	-0.323619	-0.112352	-0.292092	0.0099049	0.107417	-0.0879106	-0.178382	-0.186812	-0.0447886	-0.105064	0.207395	-0.180687	-0.495601	-0.115699	0.139819	0.0769043	-0.168665	0.582531	0.33263	0.629025	0.100387	-0.0680794	-0.0134881	0.418724	0.274198	-0.268289	0.0566768	-0.257425	-0.609291	-0.50026	-0.0138627	0.139982	-0.0791796	-0.0494461	0.34832	-0.129115	0.411225	0.0151622	-0.0287946	0.507196	0.395128	0.0300251	0.381768	0.25101	0.0919074	0.056606	0.00576078
ICGCFR_CHC1052T	-0.271627	-0.0163839	-0.0184762	-0.0896983	-0.426306	0.192554	-0.263125	-0.0413903	-0.0279432	0.128609	0.485665	0.346759	-0.0981934	-0.136769	-0.407733	-0.200399	-0.0699105	0.112131	-0.170675	-0.32539	-0.301166	-0.125268	-0.539527	-0.301933	-0.238441	0.116893	-0.0136231	0.0672462	0.258312	-0.46117	-0.220057	-0.457168	0.072761	-0.0161197	-0.0545807	0.17171	0.0238097	-0.170218	0.329452	-0.188602	0.180034	0.357058	0.455317	0.27966	0.592602	0.471471	-0.427717	-0.187864	-0.220794
ICGCFR_CHC1053T	0.288773	0.574243	0.0614879	0.532598	0.130642	0.123921	0.082604	0.109342	0.131788	0.383918	0.310661	0.400302	-0.12995	0.138781	0.0813629	0.0221635	0.201042	0.508367	0.37061	0.438099	-0.300032	-0.0882693	0.0243642	0.2977	0.331822	-0.32199	-0.482988	-0.321334	0.119198	-0.042404	0.439263	0.295904	0.05667	0.0108818	-0.000940961	0.276123	0.278778	-0.0211824	0.100555	-0.0511901	0.434952	0.252912	0.444707	-0.0188486	0.306085	0.1539	0.496468	-0.00863385	0.0957884
ICGCFR_CHC1055T	0.247469	0.0132315	-0.150907	-0.167477	0.115543	-0.157939	0.090899	-0.0369534	0.0735449	-0.195909	-0.323745	-0.118713	0.254317	0.0243438	0.109549	0.00946484	0.383747	-0.141912	0.130037	0.0421086	0.290414	0.18537	0.433456	0.379693	-0.342385	-0.0517693	0.0235376	-0.150514	-0.631086	0.330726	0.607819	0.641769	-0.242354	-0.213859	-0.241259	-0.45637	-0.340371	-0.488518	-0.524655	-0.0655037	-0.105926	-0.594834	-0.608714	-0.325407	-0.789726	-0.605531	-0.159851	-0.0588883	0.081892
ICGCFR_CHC1061T	0.172421	0.319667	0.0869117	0.0113969	-0.0677334	-0.0657803	0.0816342	-0.179784	-0.254614	0.0532209	-0.277147	0.157939	0.380745	-0.127192	0.187256	-0.132326	0.220802	0.188545	0.0983011	-0.195271	-0.15913	-0.232741	-0.233168	0.234494	0.308815	0.424678	0.52513	-0.0188186	0.287739	-0.0909631	-0.341715	-0.527654	0.0895112	0.0296312	0.0478484	0.276142	0.59113	0.0836529	-0.29046	-0.0663198	0.32022	-0.312662	0.551824	0.2142	0.548416	-0.309587	0.472396	-0.094248	-0.250886
ICGCFR_CHC121T	0.163764	-0.42464	-0.200226	-0.196944	-0.370135	0.0945207	-0.0282278	-0.0630091	0.166505	0.16741	0.268996	0.45142	-0.180776	-0.454174	-0.548045	-0.369545	-0.136251	0.268425	0.134671	0.313209	-0.252951	-0.112014	-0.160835	-0.253959	-0.0807687	0.107704	0.0545615	-0.0649051	-0.0590327	-0.271024	-0.0922712	-0.00855592	-0.285837	-0.222901	-0.337447	0.0285583	-0.223365	-0.30782	0.322332	-0.259889	-0.221851	0.53362	0.544132	0.441319	0.273766	0.280219	0.216566	-0.0839943	0.193198
ICGCFR_CHC253T	0.184497	-0.301943	0.261037	-0.0441912	0.493662	-0.390434	-0.019488	-0.00492249	0.0653566	-0.327883	-0.506401	-0.108719	0.0825917	-0.0459674	0.286279	0.318842	-0.133384	-0.118087	-0.502617	-0.147342	0.463754	0.0496093	0.265979	0.185659	0.00909436	-0.582215	0.0607954	-0.152104	-0.586337	0.353725	0.0311662	0.0787229	0.174586	0.0199403	0.170954	-0.242341	-0.426824	0.142157	-0.636973	-0.0392236	0.0797445	-0.724949	-0.744637	-0.653276	-0.865515	-0.645683	0.151888	0.201465	0.197591
ICGCFR_CHC302T	-0.352097	-0.304738	-0.0681069	-0.298343	-0.110501	-0.181493	-0.437758	0.231212	0.390604	0.374659	0.435065	0.502453	-0.279432	-0.33473	0.092171	0.0963451	-0.395874	0.277536	-0.284444	0.0667873	-0.268396	-0.00823693	-0.266814	-0.175307	0.193856	0.209269	-0.569292	0.0841372	0.0663068	-0.121408	0.246107	0.438103	0.128615	0.0229481	0.134476	0.234286	0.414305	-0.109311	-0.36362	-0.0101032	-0.293378	-0.173831	0.17047	0.235031	0.361605	-1.90922e-05	0.0399503	0.0767414	-0.0723749
ICGCFR_CHC304T	0.140182	0.441164	0.247727	0.581411	0.0985532	-0.0672873	-0.191935	0.108096	0.132116	-0.239249	-0.229642	-0.110043	0.412283	0.194382	0.588336	0.17837	0.0461476	0.18877	0.313845	-0.0873269	0.0665728	0.122303	-0.0919828	0.383919	-0.139356	-0.324689	-0.0424128	-0.195096	-0.173304	0.216466	-0.273886	-0.299492	-0.0999875	0.0126074	-0.225327	-0.0623767	0.161519	0.0896677	-0.0843704	0.196092	0.28154	-0.315855	-0.576147	0.610129	-0.628002	-0.310467	-0.0843375	0.0450709	0.0198864
ICGCFR_CHC313T	0.369753	-0.0737171	-0.169757	-0.208528	-0.0143979	0.202563	-0.0356877	0.229005	0.254347	-0.0936402	0.156625	0.41499	0.41344	0.182241	-0.25407	-0.477322	0.269705	0.149397	0.209192	0.088233	0.0940089	0.0369863	-0.0456045	0.0936236	0.0279778	0.100076	0.431804	-0.259229	-0.163888	-0.0737509	0.235719	-0.27405	0.126294	0.0376074	0.116214	0.154493	0.182586	0.143517	0.0107303	0.384446	0.284801	-0.334196	0.00572762	0.595439	0.108259	-0.160375	0.198998	0.0507256	0.114651
ICGCFR_CHC314T	-0.116817	-0.405325	-0.13584	-0.271459	-0.176398	0.00596666	-0.0452508	-0.139992	0.0267307	0.169666	0.382192	0.0286023	-0.0183057	-0.298904	-0.525873	-0.580927	0.111412	0.114932	-0.124813	-0.327316	-0.102779	0.287087	-0.271644	-0.309712	-0.172499	0.13115	0.219349	-0.0975181	0.176523	-0.00480783	0.109948	-0.434001	0.207711	0.167651	0.100601	0.0997056	-0.0511615	-0.244884	-0.133295	0.161937	0.155172	-0.156388	0.138816	0.29747	0.532247	0.121533	-0.464116	-0.0738913	-0.240989
ICGCFR_CHC320T	-0.257704	-0.248233	0.0329085	0.247504	-0.13553	0.00958821	-0.225279	-0.00022346	0.233861	0.278931	0.378357	0.438477	0.286192	-0.247052	-0.288797	0.271781	-0.0829943	0.128194	-0.195024	-0.256258	-0.0104914	-0.0334637	-0.237695	-0.043114	-0.125007	0.533277	0.0165757	-0.229467	0.185147	-0.232188	-0.0103303	-0.280221	-0.0129626	0.116053	-0.120766	0.00836332	-0.236446	-0.429622	-0.13084	-0.0718004	-0.0653222	0.0155691	0.434994	-0.435743	0.466014	-0.00487894	-0.381172	-0.0980854	-0.258409
ICGCFR_CHC322T	-0.397513	-0.429603	0.0961669	-0.3639	-0.229691	0.0639873	-0.539975	-0.0314556	0.0559579	0.358581	0.294017	0.230314	-0.317153	-0.173001	0.148955	-0.0330353	-0.181304	-0.171545	-0.218383	-0.537468	-0.151148	-0.263631	-0.328828	-0.413107	0.36167	-0.211879	-0.261675	0.266907	0.173342	-0.249667	0.373682	0.193536	0.354835	0.163786	0.328669	0.0727758	-0.15402	-0.358193	-0.0234561	-0.0224461	-0.215817	0.233094	-0.1475	-0.228074	0.311179	0.351002	0.0129801	-0.18517	-0.398751
ICGCFR_CHC327T	0.225922	-0.199411	0.0206314	-0.0913705	0.401683	0.0574552	-0.110092	0.217853	0.0588857	0.250173	0.292005	0.218682	-0.0926573	0.232076	0.082578	0.173076	0.147952	0.239906	0.367971	0.00512333	-0.155503	0.0603826	-0.114762	0.0471293	0.239178	-0.0424505	-0.542279	-0.20219	-0.279912	0.150112	0.0112703	-0.210029	0.00513698	0.0202841	-0.077842	-0.0926411	-0.186423	0.0825759	-0.21521	-0.219858	0.139273	-0.410563	-0.362638	0.65996	-0.191582	-0.102535	0.128123	0.142143	0.0607766
ICGCFR_CHC429T	-0.109632	-0.0461832	-0.287609	-0.0696672	-0.567221	-0.26584	0.180389	-0.196653	-0.102115	-0.0515521	0.308955	0.11416	-0.00594683	-0.312054	-0.545703	-0.458603	-0.256128	0.0148319	-0.305848	0.515622	0.246509	0.374667	-0.0388805	-0.204957	-0.405957	0.0660515	0.38962	-0.116323	-0.0857957	-0.348406	-0.468962	-0.41379	-0.216279	-0.0804044	-0.33251	-0.110478	-0.052323	-0.382156	0.211508	-0.244749	-0.384203	0.303707	0.382044	-0.0293225	0.573925	0.244028	-0.347175	-0.0983329	0.0212993
ICGCFR_CHC433T	-0.289876	0.0153698	-0.079917	0.042128	-0.4526	-0.254294	0.153965	-0.117528	-0.051906	0.0606349	0.338004	0.160289	0.164917	-0.265084	-0.284449	-0.0630905	-0.27407	-0.190361	-0.422549	0.221474	0.156672	0.171284	-0.281111	-0.114361	-0.346575	0.250632	0.364994	-0.202712	-0.122612	-0.471312	-0.390375	-0.493978	-0.140913	-0.0309614	-0.221694	-0.284899	-0.188282	-0.491874	0.297384	-0.317446	-0.290961	0.286639	0.20796	-0.0899922	0.632872	0.3767	-0.339952	-0.164303	-0.222216
ICGCFR_CHC609T	0.234596	0.333012	-0.188106	0.255602	-0.559475	-0.0695548	0.401357	-0.045997	-0.118264	-0.00347792	0.279377	0.17783	0.075089	-0.461065	-0.361387	-0.199368	0.139737	0.312527	0.107161	0.582484	0.101953	0.311466	-0.00747912	0.199727	0.137637	0.431855	-0.371349	-0.300264	0.216075	-0.36321	-0.533833	-0.615038	-0.123644	-0.0458625	-0.250715	0.15039	0.614183	-0.188295	0.469084	-0.29259	0.115733	0.544434	0.526603	0.222966	0.622402	0.382861	0.432283	0.0329965	0.27932
ICGCFR_CHC614T	-0.207314	-0.111518	0.0629018	-0.226902	-0.228322	0.230851	0.128343	0.169664	0.317094	0.427531	0.543678	0.502485	-0.0392845	0.031408	-0.464153	-0.356945	0.129567	0.49163	0.231651	0.116722	-0.340677	-0.403803	-0.360464	-0.122338	0.187549	0.0997314	-0.464121	0.152968	0.413173	-0.0650108	-0.0307036	-0.519842	-0.124203	-0.234607	-0.1811	0.376445	0.651637	0.373439	0.669274	0.214998	-0.00919166	0.678529	0.716812	0.42948	0.59779	0.604825	0.30621	0.10206	0.107708
ICGCFR_CHC736T	-0.390176	-0.442197	-0.215587	-0.427648	-0.513466	-0.161625	-0.637801	0.0208275	0.286355	0.317949	0.336316	0.3169	-0.436212	-0.132706	-0.422483	-0.426024	-0.0860336	-0.013756	-0.00722826	0.171778	-0.34922	-0.236914	-0.435823	-0.294385	0.333766	-0.0901195	-0.338103	0.270204	-0.117187	0.120311	-0.202851	-0.0130814	-0.0283065	-0.109463	-0.113891	0.365243	0.0132494	0.3404	0.339585	0.233575	0.107098	0.19657	-0.033975	-0.54847	-0.266078	0.0315021	0.0411348	-0.0971209	-0.299006
ICGCFR_CHC793T	-0.0997886	0.363962	-0.25453	0.280786	0.0183799	-0.0652868	-0.373453	0.131769	0.187666	0.203312	0.290067	0.271957	0.28978	0.281093	0.418989	0.0691862	0.238125	0.314071	0.19448	-0.59389	-0.000467871	-0.17678	-0.128922	0.343734	0.244453	0.0789762	0.319081	-0.157171	-0.00590587	0.31562	0.436321	-0.164849	0.0753245	-0.193334	-0.0302061	0.07771	-0.280403	0.332235	0.289072	0.375242	0.18161	0.0441095	-0.355304	0.312618	-0.365653	0.123177	0.140138	-0.160425	-0.0736784
ICGCFR_CHC794T	0.290492	-0.112	-0.0125507	-0.289026	0.225501	0.0287636	0.13946	0.136804	0.15418	-0.336817	-0.245999	0.0567371	-0.175699	-0.31308	-0.237154	-0.0291796	0.0292747	-0.261578	-0.232951	0.40154	0.37189	0.59208	0.19646	0.034284	0.342446	-0.354724	-0.322742	-0.186008	-0.103289	0.153684	-0.219589	0.00729184	0.0881157	0.103427	0.126795	-0.396306	0.118535	-0.109247	-0.438601	-0.152051	-0.258847	-0.145634	-0.442249	-0.342552	-0.401213	-0.352367	0.349692	0.142215	0.19208
ICGCFR_CHC796T	0.111175	0.160921	0.00143974	0.394783	-0.405134	-0.169449	0.0459822	-0.0829575	0.105636	0.0767801	0.424447	0.347712	0.257453	-0.319499	-0.00405706	0.271743	-0.294532	0.0227569	-0.138233	-0.30939	-0.122983	-0.268663	-0.357699	0.00448737	0.138359	0.466047	-0.329886	-0.212515	0.19271	-0.117329	-0.2043	-0.567673	0.187629	0.297721	0.143705	-0.0389055	-0.0180853	-0.255396	0.299686	-0.233031	-0.0983141	0.37099	0.337055	0.552644	0.538274	0.412766	0.0784981	0.0725852	-0.105634
ICGCFR_CHC884T	-0.180477	0.038266	-0.0656206	-0.263063	-0.586726	-0.277452	-0.283216	-0.235395	-0.165408	-0.249681	-0.0733368	-0.323196	0.0888297	-0.2239	-0.292905	-0.204472	-0.158999	0.176007	-0.558811	0.0376794	0.0429497	0.469612	-0.395154	-0.197391	0.0643068	0.305466	-0.296685	-0.00935296	0.0939221	-0.354795	-0.347878	-0.446642	-0.0376477	-0.022409	-0.105917	-0.106768	-0.143703	-0.174346	0.333499	-0.081163	-0.146231	0.457016	0.326755	-0.584444	0.343411	0.254303	0.190384	-0.126554	-0.207079
ICGCFR_CHC912T	-0.350115	-0.148856	-0.134132	-0.0205632	-0.146515	-0.309742	-0.33841	-0.0637602	0.130096	-0.0389394	0.0423495	0.274642	0.049131	-0.0735524	0.12517	-0.363966	0.0655685	-0.397567	-0.578583	-0.308862	0.312253	-0.00828886	0.00272772	-0.00130869	-0.0966531	-0.198295	-0.140664	0.0442785	0.284023	-0.319155	-0.0861514	-0.374152	-0.12844	-0.0725828	-0.14874	-0.120464	-0.551308	-0.164168	-0.218355	0.0108319	-0.330601	-0.0811464	-0.300621	0.12454	0.274399	0.133589	-0.234782	-0.208759	-0.279389
ICGCFR_CHC961T	0.169336	-0.260128	0.133223	-0.130921	0.143723	0.115855	0.29929	-0.185812	-0.169338	-0.00739424	-0.0634396	-0.147987	0.171725	-0.332337	0.0799169	0.0159052	-0.168077	-0.452796	-0.426985	-0.405357	-0.010285	0.220307	-0.322784	-0.130541	-0.136366	0.0583839	-0.0195331	-0.258773	0.290345	-0.376232	-0.260396	-0.543539	-0.203388	-0.102377	-0.228328	-0.00193136	-0.35505	-0.0135955	-0.0642208	-0.165606	-0.100668	-0.308351	-0.0767272	-0.0758188	0.0980149	-0.0972425	-0.331048	-0.0269447	-0.0457397
ICGCFR_CHC1744T	0.0503282	-0.341851	0.0733454	0.367726	0.400602	-0.0827294	0.0176101	0.258457	0.231377	-0.139173	-0.127415	0.0440437	0.174842	-0.0461479	0.191672	0.0507472	0.617358	0.235573	-0.343467	0.0113355	0.138209	-0.228533	0.0837617	0.279964	-0.0864033	-0.400685	-0.0507781	-0.0992553	-0.0467732	0.376864	0.176081	0.242367	0.149275	0.219466	0.111493	-0.406994	-0.177199	-0.264379	-0.672783	-0.329205	-0.278048	-0.721466	-0.454566	-0.254836	-0.704137	-0.5893	-0.206357	0.190864	0.135742
ICGCFR_CHC1010T	0.266173	-0.253309	0.409112	-0.286086	0.475173	0.00788009	-0.196925	0.10743	0.367837	0.28284	0.411483	0.463651	-0.171355	0.263355	0.111212	0.424722	-0.296387	-0.0940474	0.106565	-0.0210139	-0.306764	0.223466	-0.0237582	-0.267851	0.223483	0.0892633	-0.403025	0.200311	0.264025	0.274008	0.0431086	0.626843	0.226354	0.205008	0.350634	-0.175432	0.0859431	-0.170168	-0.306333	-0.035272	0.0161676	-0.238014	0.114715	-0.298521	-0.105533	-0.087742	-0.130307	-0.0177786	-0.257163
ICGCFR_CHC1040T	0.28608	0.405481	0.228938	0.458624	0.133754	0.0449965	0.110617	-0.0535492	-0.159267	0.22245	0.0861612	-0.0202524	0.334482	0.186848	0.296422	0.167351	0.285229	0.0669597	0.0590649	0.25055	-0.303276	-0.535997	0.0221759	0.308219	0.099312	0.220661	-0.0618463	-0.0821676	0.310079	-0.0690456	-0.268365	-0.533567	-0.088707	0.0935834	-0.0886911	0.53174	0.637999	0.506047	0.577004	0.382559	0.467917	0.602882	0.578045	0.300729	0.682314	0.516996	0.37868	0.0484135	0.0144954
ICGCFR_CHC1137T	-0.197182	0.174483	-0.306309	0.420043	-0.133223	0.18454	-0.0750882	0.0745781	-0.0667343	0.214396	0.329913	0.183307	-0.179036	0.0260174	-0.162637	-0.0584332	-0.301193	0.400262	-0.0322203	0.166648	-0.148925	-0.263723	-0.0993005	-0.0819322	0.0426926	0.538909	0.140875	0.0934632	0.127714	-0.167646	-0.0330976	-0.124753	-0.359511	-0.387422	-0.356395	0.167897	0.350883	0.168495	0.44222	0.17482	-0.130931	0.536615	0.695271	0.275901	0.669037	0.492832	0.315188	-0.0451273	0.0422533
ICGCFR_CHC1148T	0.376557	0.362804	0.0327971	0.442307	0.0636711	0.0862029	0.25235	0.00703268	-0.138809	-0.141733	-0.112662	-0.240137	-0.131639	-0.129963	0.161641	0.195804	0.198562	0.31258	0.26066	0.679809	0.128502	0.36049	0.207887	0.290043	-0.0652577	-0.28806	-0.184908	-0.392236	0.0445035	-0.217435	-0.44838	-0.504398	-0.408555	-0.351443	-0.429215	0.316196	0.692814	0.180633	0.408386	0.0266265	-0.0491797	0.463837	0.522507	0.497606	0.565203	0.432285	0.523087	0.202443	0.504519
ICGCFR_CHC1180T	0.0261766	0.239085	0.525297	0.239748	0.599088	-0.290943	-0.0358428	-0.0328659	0.0147968	-0.335526	-0.566846	-0.35673	0.274565	-0.0343124	0.43567	0.428169	0.0413794	-0.280545	-0.37296	-0.39174	0.349853	0.173601	0.423525	0.451421	0.00579754	-0.559197	-0.0354199	-0.187522	-0.658513	0.412691	0.261797	0.595097	0.308163	0.162658	0.3071	-0.307075	-0.590046	-0.0893595	-0.633669	0.0588413	0.0327186	-0.701636	-0.773307	-0.417589	-0.874254	-0.690306	-0.250422	0.0122424	0.232227
ICGCFR_CHC1183T	0.0366925	0.368737	-0.346049	0.326583	-0.344679	0.0865485	0.302979	0.179698	-0.114876	0.0756337	0.376518	0.239503	0.160112	-0.202924	-0.139652	0.0257344	-0.18872	0.161022	-0.0605932	0.112893	-0.106231	0.154622	0.143971	0.07209	-0.236217	0.513742	0.24186	-0.103977	-0.0967292	-0.319446	-0.394046	-0.476136	-0.356933	-0.301582	-0.381863	0.127544	0.283097	-0.0650347	0.326185	-0.100331	-0.00939802	0.409717	0.518458	0.263207	0.814899	0.450998	0.312628	-0.0705736	0.0428613
ICGCFR_CHC1207T	0.34062	0.105937	-0.0583573	0.366807	-0.140105	-0.0206221	0.042793	-0.171646	-0.124284	-0.00482197	0.149715	-0.282052	0.0656217	-0.170645	-0.0845016	0.246962	-0.437889	0.182072	-0.046867	0.168619	0.0502177	0.240701	0.056656	-0.0419699	-0.131644	0.332457	0.289676	-0.215075	-0.00693329	-0.283538	-0.588893	-0.598632	-0.222472	-0.052094	-0.299247	0.118613	0.318894	0.0374649	0.375197	-0.00869203	0.307086	0.408347	0.473006	-0.283843	0.818874	0.370749	0.270596	-0.0850129	0.0420831
ICGCFR_CHC1210T	-0.0278376	0.097528	0.210882	0.276501	0.208526	-0.120349	-0.25134	-0.0905231	-0.04209	-0.3224	-0.397553	-0.223148	0.249194	-0.1191	0.290608	0.183872	-0.13317	-0.172002	-0.321409	-0.304839	0.270362	0.235271	0.319491	0.4171	-0.215762	-0.561495	0.54633	-0.0614737	-0.504776	0.302548	0.47231	0.673037	0.245153	0.217483	0.313638	-0.450041	-0.635759	-0.204171	-0.520117	-0.151786	-0.153164	-0.618245	-0.645892	-0.760097	-0.634291	-0.541067	-0.497689	-0.0403034	-0.110164
ICGCFR_CHC1211T	0.180451	-0.170887	0.0349301	-0.259728	0.282073	-0.326367	0.0579941	-0.053464	-0.168615	-0.423278	-0.55977	-0.432453	0.190726	0.242843	0.125137	-0.257234	0.18492	-0.222845	-0.414314	0.418896	0.218076	0.431671	0.252609	-0.133235	0.269474	-0.562248	0.264039	0.0638707	-0.155025	0.260038	-0.451164	-0.245716	0.19734	0.254796	0.172448	-0.492002	-0.297314	-0.317178	-0.674967	-0.423014	-0.32265	-0.67327	-0.678103	-0.609767	-0.851523	-0.62233	0.162161	0.0791996	-0.0289328
ICGCFR_CHC1534T	0.314401	0.517707	-0.0200828	0.424362	0.473737	0.0293932	0.24381	0.055464	0.0517781	-0.075384	-0.263759	0.139637	0.242487	0.213788	0.145822	0.0926844	0.244427	0.23647	0.198582	0.365884	-0.0820718	0.185346	0.0032922	0.460827	-0.391569	-0.406688	0.532338	-0.31293	-0.312721	0.448929	0.375236	0.558901	-0.212378	-0.14941	-0.271045	0.194726	0.256899	0.251016	-0.0128782	0.231064	0.493376	-0.319495	-0.19858	0.498337	-0.507066	-0.343944	-0.268898	0.0496057	0.238896
ICGCFR_CHC1737T	-0.272507	-0.0604321	0.349725	-0.0119151	0.199052	-0.216224	-0.509613	0.00420196	0.162496	-0.0165575	-0.0929623	0.126969	-0.124916	-0.222486	0.258837	0.401373	-0.315871	-0.101087	-0.533631	-0.43563	-0.0894216	0.249323	0.00251698	0.282432	-0.246645	0.146831	0.167284	0.00828168	-0.511027	0.260133	0.571653	0.71732	0.210016	0.0837679	0.258068	-0.249811	-0.32383	-0.00691887	-0.370333	-0.0784251	-0.0655313	-0.479617	-0.570441	-0.335472	-0.441655	-0.434373	-0.4365	-0.0827128	-0.171986
ICGCFR_CHC1747T	0.18949	0.440143	-0.0752985	0.205773	0.00194371	0.211942	0.137201	-0.0566541	-0.333617	0.1345	0.307049	-0.131533	-0.0836424	-0.27613	-0.0271135	0.0973873	-0.254936	0.30736	0.372523	0.534645	0.293769	-0.197188	-0.0268365	0.110725	-0.145033	0.419538	-0.302155	-0.241372	-0.0555348	-0.110044	-0.117441	0.216223	-0.168928	-0.0587304	-0.193314	0.0989096	0.336191	-0.165616	0.379465	-0.352797	0.259659	0.444181	0.573028	0.497975	0.634546	0.33561	0.183557	0.0602199	0.275249
ICGCFR_CHC1749T	0.423925	0.369776	-0.138518	0.183811	0.308362	0.242051	0.207205	0.0310948	0.168142	0.0673203	0.0894968	0.264927	0.463335	0.296895	0.513327	-0.354593	0.370207	0.21772	0.279514	0.0668698	-0.309896	0.261486	0.0878531	0.382514	0.0396438	-0.494597	0.454671	-0.430572	0.156646	0.348469	-0.181129	0.117695	-0.0402744	-0.0888302	-0.0246299	0.360847	0.467707	0.357194	0.442725	0.555392	0.488635	0.265178	0.197246	0.570177	-0.111125	0.237875	0.179605	0.185907	0.38827
ICGCFR_CHC1754T	0.341989	0.296581	-0.0197435	0.205551	0.21114	-0.070809	0.28954	0.0176242	0.0108078	-0.331838	-0.440279	-0.177674	0.210741	0.152321	0.102827	-0.0849966	0.519626	-0.324082	0.322788	0.358153	0.299611	0.0778141	0.107463	0.22151	-0.283418	0.0530936	0.260032	-0.22648	-0.405006	0.0723212	-0.433858	-0.43382	-0.284958	-0.119095	-0.325925	-0.267885	-0.347539	-0.0173475	-0.518631	0.0414095	0.150032	-0.55279	-0.431996	0.59367	-0.684354	-0.588844	-0.0313706	0.0705405	0.177146
ICGCFR_CHC1756T	0.296204	0.0986409	0.131826	0.278025	0.181637	0.0215366	0.40849	-0.15616	-0.154462	0.193738	0.293297	0.0683693	0.341427	0.212811	0.0785472	0.357623	-0.361693	0.312518	-0.287352	-0.329639	-0.150024	-0.0119542	-0.179855	-0.0236726	-0.108977	0.420419	0.0652923	-0.34831	0.200306	0.170998	0.104857	-0.309293	0.053896	0.192735	0.067487	0.155156	0.0106009	0.055095	0.298537	0.067761	0.254168	0.351409	0.357616	0.268891	0.63891	0.371903	-0.243757	0.056136	0.117116
ICGCFR_CHC1757T	0.271846	-0.409641	0.266347	-0.125082	0.163543	0.307088	-0.133734	-0.0304742	-0.0555502	0.36771	0.406119	0.283584	0.128865	0.227306	-0.245108	-0.191734	0.211271	0.333004	0.345361	-0.104107	-0.379287	-0.414006	-0.26938	-0.237953	-0.178949	0.472619	0.0985298	0.0436713	0.398934	-0.0633815	0.0173004	-0.339165	-0.00936127	-0.103783	0.086586	0.456327	0.382044	0.175906	0.380718	0.0540745	0.382709	0.461524	0.673817	0.266168	0.785081	0.501459	-0.1757	-0.0926043	-0.205449
ICGCFR_CHC1763T	-0.350166	-0.0570974	0.237718	-0.249313	-0.0659595	0.243802	-0.213402	0.040934	0.0756047	0.342364	0.501829	0.202047	0.0105614	0.0767126	0.242858	0.232807	-0.211184	-0.0935295	-0.203882	-0.625083	-0.279381	-0.449173	-0.344817	-0.0821001	0.0869065	0.182162	-0.13535	0.175581	0.291828	-0.151657	0.434108	0.315917	0.115872	0.226815	0.143552	0.0509775	-0.153983	-0.275947	0.259327	-0.149728	-0.0802158	0.370469	0.376644	0.700895	0.570805	0.40642	-0.110684	-0.22631	-0.325976
ICGCFR_CHC432T	-0.279965	0.201822	0.0336797	0.36447	-0.0225154	0.503361	-0.173441	0.342512	0.296636	0.419256	0.258154	0.323455	0.0522176	0.0681059	0.251692	0.303955	-0.38936	-0.0395974	0.0906014	0.386158	-0.383134	-0.327377	-0.207241	0.24464	0.217351	0.555493	-0.352242	0.139308	0.338082	-0.150558	0.470244	0.0395773	0.337109	0.243881	0.371804	0.303212	0.555301	0.133781	0.509337	0.0359037	0.281815	0.5065	0.603878	0.577127	0.679972	0.495464	0.204987	0.127004	-0.0245461
ICGCFR_CHC891T	0.28376	0.170817	0.0233736	0.118737	0.234519	-0.206719	0.365006	0.0291679	0.126071	-0.385725	-0.484676	-0.0782671	0.262376	0.251068	0.198843	-0.0841172	0.66583	-0.299276	0.187218	-0.223785	0.15714	0.367229	0.169025	-0.000938809	0.0617289	0.104625	0.0120641	-0.048915	0.0127566	0.374879	-0.126546	0.304583	0.206842	0.307448	0.19972	-0.428932	-0.374518	-0.340882	-0.593865	0.0849327	-0.265005	-0.622439	-0.605021	0.253029	-0.895066	-0.598736	-0.106273	0.0896576	0.0708386
ICGCFR_CHC898T	-0.0488825	0.013889	-0.078928	0.120852	-0.299649	-0.150629	0.247983	-0.127522	-0.160869	-0.034636	0.196526	0.074605	-0.274575	-0.183162	-0.336679	-0.0828387	-0.30947	-0.39343	-0.34448	-0.390555	-0.0458877	0.0610561	-0.424461	-0.256632	-0.0182258	0.590672	0.0769357	0.361437	0.0326689	-0.239951	-0.371935	-0.386973	0.00267282	0.157894	-0.0385693	-0.0403171	-0.390154	-0.471816	0.166585	-0.42555	-0.0315267	0.300427	0.472015	-0.0899673	0.58417	0.292541	-0.268256	-0.296669	-0.377221
ICGCFR_CHC1530T	0.200278	-0.254707	0.0799902	0.24053	0.501026	0.0232289	-0.140988	0.0913843	0.278386	-0.0790137	-0.377385	0.0523641	-0.0794689	0.30533	0.493189	0.254748	0.0649048	-0.232101	-0.374312	0.224603	0.194624	0.37469	0.190882	0.252584	0.404452	-0.459462	-0.498979	-0.376839	-0.414273	0.460602	0.0833159	0.580165	0.329576	0.292046	0.373411	0.0256256	0.250315	0.48319	-0.0945784	0.248666	0.0580973	-0.143143	-0.557092	-0.022927	-0.468845	-0.394329	0.101374	0.27112	0.271403
ICGCFR_CHC1545T	-0.33324	0.12095	-0.152983	0.200455	-0.196516	-0.131266	-0.0862611	-0.0651047	-0.261726	0.241563	0.374803	0.194025	0.00869238	-0.238675	-0.214402	-0.134513	-0.293159	0.35224	-0.0264324	-0.140946	-0.20366	-0.315256	-0.14916	-0.129519	-0.290237	0.0239917	0.0407969	0.0532502	0.137964	-0.311916	0.075803	0.0298717	-0.276397	-0.219619	-0.304019	0.118014	0.459216	-0.0808001	0.0611065	-0.188203	0.0343051	0.232673	0.586796	-0.320412	0.717392	0.310228	-0.121826	-0.20024	-0.14604
ICGCFR_CHC1568T	0.20299	-0.0187348	0.187687	0.246623	0.114063	0.374771	0.015692	-0.0964869	-0.0431897	0.315453	-0.0560042	-0.0721918	0.124652	-0.0624253	0.214398	0.366924	0.169567	0.384348	0.356009	0.193688	-0.152038	-0.413334	-0.295431	-0.012125	0.151626	0.15251	-0.367089	0.109784	0.163511	0.201727	0.139313	-0.110941	-0.034821	-0.0782198	-0.115415	0.544226	0.482921	0.470419	0.273287	0.336857	0.4471	0.340575	0.447014	0.398628	0.679402	0.363515	0.283064	-0.0436415	0.00775474
ICGCFR_CHC1594T	0.357896	-0.0141765	0.179097	0.134345	0.186635	0.10298	0.237038	0.0395201	0.174817	0.328954	0.292636	0.148482	0.212664	-0.0735173	0.0380135	0.397553	0.272159	-0.0768624	0.186692	-0.0769909	-0.261101	-0.500671	0.226865	0.305161	-0.16871	0.196685	0.25669	-0.348807	0.0764256	0.0990967	0.288926	0.248692	-0.27703	-0.197137	-0.285721	0.302961	0.260891	0.219105	0.0478553	0.393151	0.306302	0.0110381	0.372009	0.665958	0.4663	0.00931258	-0.0297075	-0.115002	-0.232564
ICGCFR_CHC1600T	0.310969	0.215685	0.292379	0.421938	0.00868914	0.257199	0.358689	0.122961	0.0495985	0.122973	0.0866691	-0.0241423	0.151294	-0.219802	0.374218	0.460467	0.0347038	0.13743	-0.155561	-0.274041	0.0232294	-0.177171	0.218866	0.251886	0.173331	0.410916	-0.308867	-0.390881	0.000885711	-0.132715	0.530287	0.647527	0.133776	0.219536	0.244569	0.0743315	-0.065351	-0.401085	-0.392797	-0.201202	0.189688	-0.411359	0.217676	-0.610196	0.637734	-0.24885	0.220981	-0.0650143	-0.231191
ICGCFR_CHC1602T	0.27591	0.078321	0.178288	-0.0594287	0.579885	0.0830782	0.144207	0.202433	0.0921617	-0.196168	-0.1865	-0.205676	0.177285	0.115319	0.462538	0.235234	0.465216	-0.156984	0.393106	0.112884	0.186889	0.19166	0.197823	0.191364	-0.326602	-0.0271419	0.34126	-0.465999	-0.155603	0.185306	-0.269211	0.232738	-0.250288	-0.156417	-0.29236	-0.0275671	-0.188483	-0.108849	-0.207325	0.00251658	-0.0273477	-0.191276	0.0270378	0.180269	-0.104748	-0.280779	-0.247096	-0.0918302	-0.0834174
ICGCFR_CHC1603T	0.242578	0.279238	-0.155501	0.406109	0.0507013	0.0793473	0.511275	0.0346163	-0.0266613	-0.0950037	-0.111881	0.113942	0.00937831	0.04384	-0.136525	0.233195	0.0816816	0.264905	0.422508	0.238746	-0.14399	0.458573	0.314962	0.225414	-0.182738	-0.0693001	0.0521234	-0.26141	-0.212398	0.307354	-0.424239	-0.332297	-0.0526749	0.0301624	-0.139947	0.219044	-0.000433947	0.255245	0.136355	-0.01633	0.194604	0.000176194	0.373181	0.482817	-0.349039	-0.146049	-0.0150763	-0.0149226	0.166918
ICGCFR_CHC1604T	0.211398	0.148918	0.108822	0.0206047	0.368792	-0.251864	0.0737431	-0.160142	-0.200413	-0.365607	-0.552136	-0.47585	0.0986589	0.052737	0.340059	-0.0710374	0.0412883	-0.309541	-0.351349	0.147798	0.372886	0.146274	0.275782	0.365999	-0.0367451	-0.583818	-0.0169062	-0.122424	-0.323593	0.288654	-0.343945	0.386901	0.0960539	0.190774	0.153846	-0.307952	-0.218952	-0.136422	-0.12608	-0.100936	-0.0788429	-0.1919	-0.648278	-0.276939	-0.636403	-0.212216	-0.101563	0.0421018	0.135336
ICGCFR_CHC1616T	0.328298	0.286395	0.0086253	0.375429	0.154568	8.74639e-05	0.131573	-0.112058	-0.0893792	-0.335258	-0.430569	-0.1686	0.411323	0.0816899	0.347523	0.116962	0.403035	0.123217	0.254845	0.244028	0.0739124	-0.179935	0.234378	0.351032	-0.252348	-0.20278	0.486938	-0.219189	-0.519459	0.211475	0.142914	-0.350588	-0.10649	-0.11877	-0.15975	-0.0459621	0.234044	0.336467	0.00333743	0.228865	0.260174	-0.206908	-0.173655	0.545746	-0.546815	-0.0889191	-0.131439	-0.102475	-0.0836659
ICGCFR_CHC1626T	0.328361	0.205531	-0.343645	0.306038	-0.325755	-0.0700908	0.239589	-0.0638515	-0.0550765	-0.12181	-0.409237	-0.220733	-0.205281	-0.169389	0.139105	0.189879	0.0209625	0.0029823	-0.0939844	0.532332	0.396278	0.410763	0.263057	0.156686	-0.300545	-0.29688	0.238828	-0.389589	-0.451952	0.272483	0.174339	0.112822	-0.366974	-0.326583	-0.413904	0.264751	0.116226	0.612297	0.230108	0.311529	0.338408	0.199761	-0.0459342	-0.109168	-0.0181731	-0.108321	-0.0559014	0.0672856	0.390647
ICGCFR_CHC1629T	0.353884	0.330755	-0.00341903	0.429551	-0.117396	0.132965	0.333019	-0.0425725	-0.13184	-0.0271721	-0.00749444	-0.272768	-0.0732393	0.0133638	0.150351	-0.033031	0.0955782	0.114923	-0.147019	0.358707	0.198549	0.101503	0.169568	0.186366	0.196776	0.551169	-0.209932	-0.255901	0.21033	0.0919121	-0.121172	-0.304473	-0.144176	0.110814	-0.0563394	0.060865	0.565006	0.0251946	0.290204	-0.0326527	-0.0281528	0.258323	0.35741	0.435605	0.375915	0.0857894	0.390574	0.0582015	0.107048
ICGCFR_CHC1704T	0.17535	-0.317612	0.162633	-0.378725	0.52359	0.0451974	0.119045	0.116314	0.0402637	0.0607652	0.100349	0.129506	0.0505046	0.552159	0.1344	-0.220171	0.282499	0.290035	0.259358	-0.370385	0.199473	-0.396893	0.0276318	-0.0432001	0.121799	0.108362	0.312658	0.129893	0.134837	0.21471	0.362773	0.0879027	-0.00180833	-0.0188821	-0.0392516	-0.092677	-0.125508	0.112606	0.0028734	0.442768	0.244746	-0.0301191	-0.445339	-0.1847	-0.0205641	0.0744312	0.194586	0.0365297	0.18686
ICGCFR_CHC1715T	0.226517	0.385341	0.152704	0.394969	0.178339	0.118832	-0.119485	0.199225	0.160515	0.103432	-0.207748	0.00520105	0.453578	0.160979	0.470033	0.246981	0.192654	0.301237	0.026422	0.30709	0.220081	-0.0235364	0.301185	0.372092	0.0673096	-0.271541	-0.0946389	-0.401864	0.0519372	0.429135	0.354986	-0.25095	-0.140268	-0.0580814	-0.140956	0.0611415	0.382203	0.497866	0.190244	0.350216	0.21957	0.111035	0.0324856	-0.172098	0.241954	0.0472096	0.270056	0.0932544	0.347093
ICGCFR_CHC1717T	-0.0815865	0.134697	-0.0957732	0.354297	-0.144465	0.0306262	0.0881685	0.00946798	-0.00647696	-0.0871824	0.202993	-0.00546169	0.306018	-0.141843	-0.00764656	-0.0854061	0.085981	-0.164107	-0.1163	-0.371518	0.27615	0.220603	-0.32744	-0.0176782	-0.0744422	0.452921	-0.348773	-0.215147	-0.079627	-0.290041	-0.134618	0.314967	0.109482	0.284546	0.0358886	0.0517041	0.0921997	-0.0161236	-0.284943	0.0664808	0.0221733	-0.174245	0.262147	0.392414	-0.0248301	-0.053978	-0.277979	-0.106973	-0.150928
ICGCFR_CHC1725T	0.146357	0.120386	-0.0223793	0.032137	0.145863	0.211298	0.363583	0.194861	0.0033873	-0.19253	-0.228346	0.129502	0.0138913	-0.00922892	-0.0577312	0.000418014	0.47707	-0.263752	0.172814	0.102091	0.0277782	0.269676	-0.0445264	0.0521082	0.0347364	0.0513095	0.125542	-0.4426	0.192859	-0.0177291	-0.278643	-0.110248	-0.0441095	0.113624	-0.00446186	-0.00900961	0.16151	-0.263001	-0.46214	-0.139076	-0.0754668	-0.497086	-0.0912959	0.67619	-0.399844	-0.361478	-0.133437	0.184863	0.0993362
ICGCFR_CHC1732T	0.236903	0.142575	0.351841	0.523952	0.439514	-0.0864024	0.270885	-0.0381398	0.129699	0.284345	0.135966	-0.119726	0.15989	0.393871	0.556547	0.515748	-0.550455	-0.071787	-0.294093	-0.337499	-0.304752	-0.128908	0.20231	0.323213	0.000177232	0.351324	-0.319878	-0.123591	-0.123102	0.400831	0.202603	0.43483	0.295814	0.359342	0.329865	-0.0762379	-0.365255	0.171945	0.338814	-0.0050381	0.162133	0.361818	-0.281575	-0.051362	-0.189895	0.211919	-0.371068	-0.0764251	-0.268349
ICGCFR_CHC1736T	0.178865	0.0115917	-0.140226	0.177323	0.336295	-0.348546	0.262375	0.202699	0.187332	-0.206228	-0.41368	0.0464532	0.0923405	0.345412	0.0992113	-0.0973475	0.17737	0.026133	0.0786843	0.312489	0.147667	0.0991036	0.297856	0.0800238	-0.0922228	-0.000662883	0.205359	-0.236507	-0.504336	0.317163	-0.199041	0.167347	0.180471	0.168772	0.160991	-0.32061	-0.441799	0.0449257	-0.563023	-0.0552544	-0.00445504	-0.637232	-0.599641	0.381314	-0.765819	-0.579372	-0.358705	0.167699	0.245823
ICGCFR_CHC1739T	0.306381	-0.424942	-0.200249	-0.0344737	-0.454802	-0.253123	-0.136316	-0.131921	0.0923771	0.258077	-0.0343933	-0.0491517	-0.206887	0.147608	-0.0658216	-0.247076	-0.546272	-0.113754	0.456219	-0.118006	-0.174486	0.413871	-0.102119	-0.0786148	0.0559806	0.0188106	0.199142	0.0538093	0.0914116	0.241663	-0.165089	-0.389771	0.242248	0.269305	0.257628	-0.117011	-0.126139	0.0555028	0.418861	-0.230067	0.193873	0.420409	0.297048	-0.111092	0.417803	0.142465	-0.102778	-0.0923483	-0.176964
ICGCFR_CHC1741T	-0.199376	0.206574	0.213325	0.209988	-0.133393	0.283973	-0.114596	0.0708877	-0.0132096	0.387784	0.497617	0.269869	0.211774	0.0598467	0.068361	0.33409	-0.258769	0.145785	-0.279545	-0.113805	-0.229248	-0.472608	-0.262804	0.0824811	-0.048066	0.573595	-0.230516	0.0748035	0.356295	-0.341966	-0.0537996	-0.409379	0.0833252	0.295581	0.132521	0.305716	0.321786	0.0369818	0.435394	-0.0817195	0.0975866	0.529765	0.704156	-0.255343	0.741206	0.3446	0.00964391	-0.113911	-0.239461
ICGCFR_CHC1742T	0.299131	-0.494431	-0.299242	-0.394093	0.062221	0.179358	0.271108	-0.093451	-0.202021	0.148875	0.10572	-0.0746746	-0.270572	-0.156698	0.0110856	-0.13131	0.0701721	-0.00501509	0.0182358	0.340998	0.0622497	0.32568	0.0203998	0.0640667	0.172302	0.33896	0.0792898	-0.135544	0.299985	-0.129703	-0.0874884	-0.232593	-0.225404	-0.11603	-0.242158	0.290056	0.548862	0.24778	0.00468306	0.233823	0.0560852	0.182873	-0.0726889	0.335389	0.507063	0.232471	0.452444	0.105408	0.224936
ICGCFR_CHC1745T	-0.0334512	-0.215026	0.206358	0.106553	-0.0696202	0.228194	-0.41323	0.0765615	0.248441	0.460844	0.541389	0.325594	-0.0690142	0.135202	0.166491	0.357489	0.126804	0.320421	0.335802	0.00146771	-0.265695	-0.138508	-0.336884	-0.177306	-0.0685496	0.643412	-0.359457	-0.188627	0.237846	-0.223379	0.506025	0.60322	-0.00799742	0.00827043	0.0409479	0.466919	0.634177	-0.201956	0.231021	0.231869	0.0370923	0.341672	0.551329	0.0685604	0.730032	0.469133	0.0738687	-0.0128903	-0.179137
ICGCFR_CHC1746T	0.104174	0.0479618	0.0181153	0.44746	0.061377	0.273842	0.243709	0.0507142	0.0157485	0.144746	-0.061804	0.159695	0.218489	0.0814581	0.0327645	-0.180794	0.158224	0.284864	0.0134457	0.269971	-0.0944973	0.0317227	-0.0411247	0.00103178	0.0840282	0.062787	0.166029	-0.0294111	0.504163	-0.0373702	-0.351246	-0.523945	-0.00449366	0.119209	-0.00817366	0.374984	0.687786	0.127666	0.256115	0.140716	-0.0589284	0.380537	0.265145	0.515525	-0.0161278	0.0483081	0.18322	0.0440877	0.166101
ICGCFR_CHC197T	-0.367586	-0.346241	0.278829	0.0975497	0.0260245	0.0663999	-0.42869	0.222703	-0.112541	0.0798258	0.115005	0.0688481	0.0371186	-0.160572	0.381647	0.437295	-0.261034	-0.0380967	-0.359111	-0.581378	-0.0173763	0.0738936	-0.102283	-0.0349304	-0.0288556	0.202071	-0.401876	-0.0145223	-0.102726	0.0231369	0.4985	0.603587	0.0841865	0.117188	0.0865512	-0.328455	-0.353968	-0.287747	-0.278802	-0.236996	-0.208378	-0.307069	-0.105229	-0.277864	0.0617197	-0.163529	-0.254801	-0.0761188	-0.0370022
ICGCFR_CHC306T	-0.114147	0.0791786	0.250533	0.00292455	0.0848152	0.320509	-0.293935	0.199484	0.29493	0.441092	0.474282	0.334783	-0.119947	-0.0800477	-0.0207882	0.0212402	-0.0222541	0.183677	0.297432	-0.367856	-0.218547	-0.287964	0.301376	0.137199	-0.178223	-0.141868	0.278703	-0.157771	-0.0343609	-0.177967	0.464585	0.270389	0.10473	0.0520034	0.223627	0.0249121	-0.109487	-0.129263	-0.289844	0.0844645	0.0134403	-0.327719	0.29007	-0.430117	0.43681	-0.0627649	-0.349045	-0.118026	-0.278896
ICGCFR_CHC889T	0.503634	0.573531	-0.212959	0.380272	0.128766	-0.114285	0.444387	-0.190645	-0.108932	-0.265512	-0.00983065	-0.147933	0.10909	0.294634	0.08643	0.011919	0.259093	-0.263184	-0.000461953	0.0467001	-0.0192016	-0.149624	0.343168	0.365815	-0.336978	-0.208827	0.130209	-0.287108	-0.419837	0.0833441	-0.31824	-0.394717	-0.360712	-0.279347	-0.306868	-0.378184	-0.175834	-0.353941	0.0301231	0.0635721	-0.0138928	-0.260598	-0.40519	0.084997	-0.274145	-0.1163	-0.127836	-0.104063	-0.0428302
ICGCFR_CHC2112T	0.444197	0.0315678	-0.322463	-0.222479	0.162582	0.101669	0.512821	-0.0993483	0.0551944	0.0929943	-0.0347415	-0.260645	0.178885	0.249304	-0.249538	-0.365657	0.194561	-0.186695	0.301696	0.476024	0.205676	0.158	-0.133734	0.0964005	-0.179819	-0.268295	-0.05635	-0.237378	0.127407	-0.177313	-0.259949	-0.429455	-0.403009	-0.314163	-0.404007	0.281408	0.541467	0.0683953	0.104507	0.0865542	-0.0204212	0.0983476	0.416448	0.515093	0.199639	-0.0157463	0.304441	-0.0373262	0.26594
ICGCFR_CHC2208T	0.0882179	-0.113713	0.441276	-0.0976582	0.176392	-0.178166	-0.19342	-0.142899	0.0799472	-0.0359892	-0.205366	0.0993682	-0.150224	-0.39397	0.2172	-0.191654	-0.259334	-0.194218	0.306043	-0.53584	0.202925	-0.179679	0.112137	0.00514769	0.013117	-0.146512	0.18741	-0.114959	-0.536194	0.468026	0.457306	0.451569	0.309578	0.301596	0.404022	-0.216892	-0.589837	-0.270122	-0.187142	-0.163329	-0.126504	-0.248952	-0.421948	0.103714	-0.382482	-0.347463	-0.369817	-0.0942104	-0.246842
ICGCFR_CHC985T	-0.0144717	0.0924775	-0.03281	-0.00251874	-0.04453	0.165378	-0.16523	0.0283008	0.0923074	0.350059	0.288129	0.237314	0.300982	0.238247	0.144644	0.0664488	0.187009	0.367588	0.254566	-0.126122	-0.135517	-0.113506	-0.156311	0.141189	0.149258	0.628335	-0.580821	-0.201109	0.40302	0.327402	0.580983	0.598404	-0.0786745	-0.028921	-0.12539	0.49808	0.560454	0.293646	0.633939	0.348943	0.332365	0.708566	0.667163	0.30665	0.766256	0.475661	0.515851	0.0649374	0.106456
ICGCFR_CHC2210T	0.0506974	-0.348656	0.271918	-0.243132	-0.147186	0.0779315	-0.0056211	-0.0207168	-0.261751	-0.286754	-0.397489	-0.162984	-0.0610671	0.339731	0.220725	0.0697238	0.245171	0.280667	0.39995	-0.340596	0.279619	0.210176	-0.108223	-0.0196481	-0.00672578	-0.225672	0.31988	-0.213258	-0.28135	0.398594	0.32703	0.066971	-0.236302	-0.170191	-0.270998	0.208621	0.210058	0.308673	-0.053465	0.187889	0.252704	-0.0456591	-0.133512	0.49825	-0.320588	-0.143307	0.305566	-0.0545357	0.0816097
ICGCFR_CHC2415T	-0.522699	-0.0458038	0.286936	0.0748383	0.100746	-0.153453	-0.371857	-0.0370441	0.186378	-0.145359	-0.364994	-0.0746497	0.005339	0.0309909	0.456294	0.320287	-0.433391	-0.0705707	-0.560022	-0.699673	-0.215602	-0.303069	-0.0745237	0.276168	-0.0445876	-0.326067	-0.376551	0.297314	-0.447479	0.111886	0.3837	0.634058	0.3006	0.177618	0.325135	-0.363089	-0.743686	-0.300137	-0.38177	-0.149405	-0.0082933	-0.44435	-0.758332	-0.734316	-0.709918	-0.365631	-0.431446	-0.177152	-0.381216
ICGCFR_CHC2443T	0.184537	0.197657	0.204072	0.459253	0.0568122	0.0161142	0.299364	0.167891	0.288244	-0.0728126	0.144714	0.167227	-0.0929609	-0.254298	0.246319	0.0660486	0.268908	0.0218981	0.579851	0.272852	0.370902	0.31436	0.0972987	0.24852	0.211978	0.0140824	0.139541	-0.17549	-0.205735	0.0267463	-0.291411	-0.308043	-0.164408	-0.0106944	-0.272353	-0.028569	0.507513	-0.00835867	0.0243454	-0.121271	0.04	-0.159848	0.0560304	0.554048	-0.186713	-0.0209242	0.364615	-0.00189851	0.012252
ICGCFR_CHC2448T	-0.566991	-0.53644	0.0330299	-0.405681	-0.523199	0.390662	-0.306176	0.111599	0.00929049	0.402945	0.570917	0.412021	-0.145511	0.0630377	-0.496074	-0.349383	-0.111293	0.346141	0.278612	-0.508422	-0.518432	-0.104843	-0.288204	-0.490562	-0.0466382	0.186967	0.361882	0.467953	0.227116	-0.398967	-0.038861	-0.455782	0.149029	0.00287146	0.178344	0.390743	0.0205872	-0.0342564	0.615383	0.0594505	-0.0036644	0.721099	0.677943	0.131477	0.769744	0.675877	-0.276289	-0.163074	-0.387547
ICGCFR_CHC2449T	-0.216805	-0.24076	0.26216	-0.243057	0.0224352	0.150079	-0.00793976	-0.0993967	0.0351008	-0.0660766	-0.136401	-0.110905	-0.104133	-0.169354	-0.174224	-0.0384199	0.43553	-0.219578	0.105463	-0.110741	0.00795992	0.141927	0.114116	-0.0661713	-0.281198	-0.459667	0.358199	0.0636669	-0.413262	-0.0598466	0.252245	0.65769	0.143297	0.0322064	0.173344	-0.250227	-0.49569	-0.400525	-0.528339	-0.00886507	-0.195961	-0.540821	-0.31987	-0.192807	-0.471237	-0.404032	-0.373753	0.00229236	-0.206451
ICGCFR_CHC2491T	-0.600024	-0.540224	0.113376	-0.374991	0.163356	-0.169162	-0.519137	-0.0274875	0.166029	0.109478	0.0779351	0.10509	-0.14553	0.230436	-0.130962	-0.477508	-0.535163	-0.268153	-0.526102	-0.694451	-0.131357	-0.49138	0.0214832	-0.39711	-0.0247832	-0.138472	0.586516	0.374952	0.015766	-0.00770312	0.0362109	0.423461	0.415364	0.416853	0.478099	-0.368648	-0.657711	-0.417936	-0.574843	-0.187622	-0.378186	-0.62277	-0.524101	-0.792296	-0.410183	-0.486171	-0.570759	-0.187888	-0.510443
ICGCFR_CHC2538T	-0.140265	-0.0834021	0.210722	-0.241656	-0.463032	0.136157	-0.130484	-0.100029	-0.111912	0.268371	0.493895	0.129777	-0.08415	-0.218253	-0.304738	-0.0731235	0.192736	0.317762	-0.153427	-0.176466	-0.23921	0.492665	0.208322	-0.230243	-0.255856	0.291276	0.159373	0.234257	-0.00500408	-0.270832	-0.405667	-0.323753	-0.160676	-0.245338	-0.12841	0.213386	0.27961	0.32189	0.5363	0.215989	0.169227	0.53819	0.476713	0.056879	0.636677	0.57935	-0.185678	-0.0719853	-0.0177546
ICGCFR_CHC2539T	0.0358116	0.0959093	0.109133	0.0620119	-0.0992513	0.138674	0.289352	0.26655	0.271315	-0.138621	-0.0267107	0.201765	0.218097	0.173057	0.277421	-0.466649	0.392825	-0.294548	0.159866	0.151181	0.00123082	0.391629	0.0424435	0.174	-0.185133	-0.282717	-0.226607	0.000398764	-0.0669947	0.129562	-0.372797	-0.0249476	0.231479	0.302385	0.26353	-0.367405	-0.329106	-0.464996	-0.528853	-0.122897	-0.220616	-0.573217	-0.192747	0.496306	-0.548225	-0.362922	-0.415602	0.0525988	-0.038287
ICGCFR_CHC2558T	0.0878314	-0.360554	0.0839522	-0.0440074	-0.241997	0.0739692	0.188982	0.0266805	-0.0529465	0.00570422	0.181073	0.29125	-0.192791	-0.350119	-0.140402	-0.285917	-0.0996234	0.137989	0.236389	0.380994	0.192963	0.427397	-0.0404278	-0.177597	-0.133232	0.269352	0.200229	-0.175771	0.22688	-0.462976	-0.48833	-0.538039	-0.13534	-0.190396	-0.198168	-0.00062878	0.375425	-0.363723	0.0922364	-0.224957	-0.486663	0.200233	0.108735	-0.0415095	0.425903	0.189049	-0.0985101	-0.073519	-0.0987683
ICGCFR_CHC2560T	-0.528389	-0.275563	0.250876	-0.202605	-0.22544	0.302289	-0.53599	0.219769	0.178783	0.274197	0.361937	0.281113	-0.268783	0.145417	0.149607	-0.0322211	-0.382023	-0.162578	-0.262936	-0.664411	-0.44354	-0.419958	-0.189833	-0.251206	0.0801227	-0.14632	0.366342	0.46306	-0.0796844	-0.300909	0.23867	0.316274	0.39765	0.208589	0.452957	-0.0434588	-0.422573	-0.40632	0.0769972	0.0523526	-0.156878	-0.00433063	0.0996736	-0.478214	-0.116779	0.247728	-0.394393	-0.227848	-0.457609
ICGCFR_CHC2686T	-0.0218008	0.220291	0.159085	0.0780265	0.166402	0.271158	0.214604	0.0805644	0.164061	-0.101262	-0.111789	-0.00306463	-0.375938	0.189971	0.154517	-0.108762	-0.216607	0.119717	-0.124433	-0.23318	-0.0361357	-0.185649	0.00534782	-0.0270619	0.273939	0.0827157	0.460521	0.223275	-0.344932	-0.0435691	-0.1247	0.239609	-0.0224479	-0.268268	-0.0570781	-0.218942	-0.167166	-0.12548	0.180689	0.0132635	-0.272023	0.200157	-0.557051	-0.00405216	-0.287017	0.0696651	0.22636	0.0111352	0.273229
ICGCFR_CHC2687T	-0.564424	-0.260739	-0.200244	-0.27028	-0.30641	-0.112416	-0.0843874	-0.0313344	0.063309	0.0622991	0.491418	0.230459	-0.198873	-0.0301897	-0.0243583	-0.592367	-0.424518	-0.384125	-0.354794	-0.0921459	-0.07519	-0.432165	-0.318521	-0.376651	-0.03011	0.0402493	-0.291071	0.149741	-0.0376847	-0.272431	-0.329152	-0.113982	-0.220771	-0.261082	-0.181413	-0.189892	-0.101748	-0.671668	0.196969	-0.293635	-0.45412	0.221857	-0.0625174	0.651024	-0.114423	0.151873	-0.241673	-0.28216	-0.274296
ICGCFR_CHC2691T	-0.496648	-0.435186	-0.138139	-0.343376	-0.362391	0.013623	-0.443266	-0.0363044	-0.102285	0.272383	0.407886	0.374613	-0.17733	-0.0983772	-0.13692	-0.254367	-0.127885	0.269516	-0.3811	-0.549131	-0.138068	-0.124244	-0.148744	-0.371694	-0.0463856	-0.252589	0.0298695	0.448854	0.0126262	-0.100901	-0.12735	0.0930152	-0.0895636	-0.0893559	-0.0815639	0.0815825	-0.635862	-0.127276	0.408897	-0.0879235	-0.0115131	0.453303	0.0179197	-0.27864	0.503186	0.446777	-0.212217	-0.187202	-0.240545
ICGCFR_CHC2695T	-0.587569	-0.478905	-0.0683696	-0.521252	-0.108795	0.0618696	-0.58489	0.0229973	0.335011	0.480852	0.5474	0.403918	-0.415111	0.212948	0.239929	0.222238	-0.265024	-0.055091	-0.164391	-0.63145	-0.390945	-0.5421	-0.376299	-0.35709	0.239456	0.0849741	-0.486	0.447209	0.379883	-0.0906289	0.148696	0.568949	0.429055	0.300222	0.449768	0.0344599	-0.188974	-0.43664	0.135778	-0.128766	-0.156341	0.132039	-0.0347958	-0.0370848	0.418377	0.385447	-0.0648589	-0.142272	-0.400853
ICGCFR_CHC2696T	0.164856	-0.305613	-0.164103	0.0179794	0.26169	0.0143146	0.181192	-0.224695	-0.215372	-0.110759	0.0661582	-0.103184	0.0259914	0.412996	-0.0792851	0.112951	0.042913	-0.039646	0.0860707	0.463273	0.0824408	0.396503	-0.0326597	-0.100805	-0.345121	-0.459557	0.32429	-0.27217	0.0129346	-0.113105	0.369333	0.332238	-0.219839	-0.240782	-0.213342	-0.142031	0.155281	-0.194769	-0.0836349	0.228652	-0.0772766	0.235346	0.142602	-0.616017	-0.347459	-0.131902	-0.248497	-0.0327367	-0.0715937
ICGCFR_CHC2697T	-0.087688	0.0166294	-0.116152	-0.492878	-0.112401	0.0985988	0.169571	-0.00997383	0.0985694	-0.061437	0.0750013	0.150959	-0.134141	-0.0320142	-0.376269	-0.238144	0.0935249	-0.195821	0.274081	-0.106931	-0.00402273	0.303323	-0.0180745	-0.249701	-0.149747	-0.0363442	0.436912	0.241067	-0.353543	0.0125359	-0.252335	-0.210824	-0.0369771	-0.0186662	-0.0192018	-0.148215	-0.362031	-0.196928	-0.0469007	-0.0696748	-0.116578	-0.239609	-0.283967	0.169511	-0.528442	-0.206727	-0.34802	-0.139597	-0.114316
ICGCFR_CHC2706T	-0.322987	-0.398443	0.217662	-0.30366	-0.446723	0.0932328	-0.596481	0.219142	0.321792	0.414283	0.492897	0.426199	-0.269587	-0.0111991	0.196285	0.270942	-0.319706	0.153233	0.030731	-0.53875	-0.342958	-0.0310627	-0.0871484	-0.0974349	0.379361	0.174937	-0.560241	0.267908	0.194978	0.206166	0.478192	0.2886	0.34119	0.245473	0.382738	-0.0132554	0.137183	-0.140853	0.353895	0.0116977	-0.170842	0.273748	-0.106438	-0.317189	-0.0116643	0.464164	0.385505	-0.0387902	-0.251703
ICGCFR_CHC2707T	0.00389663	-0.32861	-0.112758	-0.247113	-0.00860888	0.225429	0.00959766	0.0268222	0.042625	0.429219	0.443161	0.34701	-0.38502	-0.0837992	-0.201417	-0.109976	0.032384	0.104605	-0.00310899	-0.259684	-0.349683	0.0240929	-0.093726	-0.273289	0.0740349	-0.191795	-0.00489506	0.289135	0.00269388	-0.00652941	0.0940131	-0.0577647	0.23709	0.204104	0.287092	0.164083	-0.278759	-0.282767	0.369421	-0.0687325	-0.209601	0.493985	0.421649	-0.110448	0.227103	0.307478	-0.216891	-0.169041	-0.306877
ICGCFR_CHC2135T	-0.225915	-0.395259	0.426687	-0.227778	0.165807	0.0963133	-0.430887	0.0380927	0.311601	0.253606	0.0305414	0.106526	-0.372344	0.0720799	0.0585654	0.0794717	0.079046	-0.167842	0.276597	0.207481	-0.0790129	-0.172793	-0.307905	-0.282924	0.43249	0.218278	-0.296203	0.210617	0.511981	0.229399	0.221275	0.149731	0.321076	0.255385	0.420891	0.216141	0.595288	0.0927534	-0.435072	-0.0479942	0.179207	-0.303901	0.255964	0.183835	-0.275807	-0.0753898	0.409398	0.00104701	-0.261112
ICGCFR_CHC2206T	-0.259931	-0.284642	0.442915	-0.545825	0.259791	-0.0207348	-0.402925	-0.12991	0.179466	0.197712	-0.0181413	0.13473	-0.235127	0.214827	-0.0121071	0.14304	-0.333584	-0.172097	-0.0825201	-0.553679	-0.325966	0.0306566	-0.290327	-0.283363	-0.201491	-0.176492	0.0637765	0.316315	-0.23808	-0.140909	0.628269	0.694646	0.229579	0.108643	0.316501	-0.292205	-0.601333	-0.484595	-0.319533	-0.0450892	-0.220987	-0.301902	-0.27099	-0.659073	-0.250075	-0.380291	-0.574117	-0.172142	-0.395199
ICGCFR_CHC2207T	0.34663	0.30472	-0.0932744	0.340105	0.0449144	0.146303	0.34567	0.125005	-0.0581646	-0.0127568	-0.123619	-0.0675758	0.292228	-0.00433332	-0.142129	0.185528	0.292505	-0.0208177	0.247482	-0.219881	0.130664	0.199034	0.284758	0.236067	-0.286744	-0.125079	-0.114794	-0.419043	-0.150056	0.00242195	-0.249007	-0.506051	-0.458828	-0.390604	-0.436628	0.0288654	0.0607896	0.166661	-0.100091	-0.0970248	0.138943	-0.369374	0.179023	0.253166	-0.0381667	-0.223392	0.251621	-0.0230851	0.153516
ICGCFR_CHC2132T	-0.0824072	0.0790745	-0.11602	-0.364119	0.029562	-0.188002	0.0577941	-0.0323506	-0.0736086	-0.377375	-0.454981	-0.326613	-0.1225	-0.0705296	-0.240985	-0.0095683	0.240294	-0.192882	0.100888	-0.283123	0.360698	-0.392488	0.400118	0.0563101	0.104128	-0.151253	0.44841	0.435214	-0.511984	0.15285	-0.200138	0.031578	-0.0745869	-0.192193	-0.0943792	-0.144243	-0.570598	-0.146546	-0.424237	0.190804	-0.0792889	-0.467577	-0.685449	-0.163456	-0.728772	-0.417898	-0.0093931	-0.185497	-0.240402
ICGCFR_BCB307T	-0.215071	0.526095	0.072161	0.235212	-0.470289	0.166913	0.00840068	-0.0868559	-0.0547472	0.00810458	0.232386	0.120145	0.179176	-0.250136	0.0683313	-0.172886	-0.445788	-0.238031	-0.335769	-0.169788	0.274537	0.441139	0.145045	0.0670139	-0.0124258	0.477369	0.289019	0.0761926	-0.20161	-0.369894	-0.339361	-0.426851	-0.151718	-0.0806883	-0.173183	-0.148135	-0.309374	-0.294893	0.160713	-0.40952	-0.136842	0.259199	0.0796046	0.263204	0.584568	0.185195	0.137623	-0.229102	-0.261264
ICGCFR_CHC018T	-0.447107	-0.327258	-0.141457	-0.0155259	-0.43127	-0.01614	-0.208123	0.08043	0.00271904	-0.184704	-0.176557	-0.0961445	-0.339977	0.19101	-0.285612	-0.369828	0.158561	-0.230766	-0.389506	-0.211847	0.0425481	0.021713	-0.217932	-0.430606	0.196444	-0.0829725	-0.0634974	0.269026	0.10205	-0.169811	-0.46303	-0.341533	0.0502772	-0.078489	0.0810268	-0.371818	-0.615598	-0.259844	-0.37873	-0.413673	-0.497876	-0.243204	-0.463912	-0.447599	-0.58704	-0.202413	-0.078428	-0.0910757	-0.144233
ICGCFR_CHC129T	-0.287052	-0.388593	-0.425327	-0.524449	-0.223242	0.00780499	-0.0392002	-0.128129	-0.170907	0.0461546	-0.0892973	-0.0370345	-0.288531	0.0538787	-0.409977	-0.30109	-0.0478631	-0.229075	-0.134116	0.019968	-0.296778	0.114968	-0.0933197	-0.491068	-0.0476045	-0.52002	0.497709	0.133298	-0.0921046	-0.497353	-0.403418	-0.282744	-0.176211	-0.233987	-0.217426	-0.293685	-0.328432	-0.395986	-0.433212	-0.107881	-0.165734	-0.451111	0.00621524	0.18679	0.186188	-0.187289	-0.277338	-0.206453	-0.160664
ICGCFR_CHC218T	-0.541853	0.29142	0.134896	0.0628726	-0.349031	0.392396	-0.51506	0.19176	0.380271	0.461812	0.491045	0.588186	-0.0981462	0.0363187	0.103259	0.285256	-0.274692	-0.0728189	-0.1242	-0.592938	-0.373214	-0.525226	-0.188631	-0.18391	0.284725	-0.392865	0.14696	0.442109	0.245912	-0.169944	0.499367	0.37319	0.422818	0.138541	0.412143	0.215459	-0.471563	-0.00749073	0.382964	0.457375	0.122934	0.346262	0.0904148	0.185757	0.215246	0.32977	-0.402271	-0.281763	-0.402276
ICGCFR_CHC309T	0.332622	-0.484808	0.0309374	0.0854011	0.192524	0.047066	0.112518	-0.00928293	0.0983189	-0.272615	-0.183024	-0.15667	-0.172896	0.239006	-0.0860964	-0.238266	0.570287	-0.160052	0.243483	-0.143854	-0.158696	0.29461	-0.0574898	-0.199409	-0.0819773	-0.246066	0.513096	0.0510617	-0.337938	-0.0308886	0.0458967	-0.134029	0.189413	0.0540557	0.229842	-0.436432	-0.566872	-0.150717	-0.56793	-0.152179	-0.00271513	-0.629524	-0.53359	-0.164213	-0.6532	-0.456886	-0.300474	0.0884038	0.0211271
ICGCFR_CHC892T	-0.508992	-0.341974	0.305024	-0.208274	-0.216262	0.403392	-0.614254	0.0283567	0.206327	0.412875	0.575096	0.436827	-0.287737	0.147049	-0.202655	-0.098336	-0.120926	0.33107	0.386852	-0.411935	-0.487624	-0.426964	-0.568372	-0.420871	0.318491	0.30312	-0.494393	0.531273	0.503389	-0.309502	0.158033	-0.108742	0.233494	0.11751	0.23929	0.38173	0.0928787	-0.0769914	0.422562	-0.108359	0.206226	0.468178	0.65816	-0.301464	0.519108	0.409984	-0.25277	-0.209434	-0.410812
ICGCFR_CHC909T	0.293233	0.632003	-0.12567	0.268168	-0.411076	0.142929	0.342059	-0.163763	-0.216133	-0.0967131	0.0357194	-0.293887	0.312558	-0.0396659	0.392822	-0.141028	0.424992	0.0476015	0.424159	0.452572	0.0773538	0.336067	-0.227443	0.28256	0.140571	0.219776	-0.243873	-0.0357644	-0.0574696	0.0497441	-0.200657	-0.325584	-0.143208	-0.172173	-0.215279	0.302449	0.467942	0.23675	-0.136732	0.269791	0.161986	-0.0608348	0.262838	0.513478	-0.201193	-0.000169934	0.277809	-0.128026	0.012859
ICGCFR_CHC2048T	-0.129227	-0.520198	-0.328846	-0.420155	-0.00966869	0.252557	-0.171516	0.0470981	-0.115221	0.0367859	-0.0530724	0.00380302	-0.357405	-0.202795	-0.0841845	-0.39663	-0.283448	-0.207335	-0.232356	-0.0234147	-0.0987086	0.31447	-0.215622	-0.450028	0.237296	-0.428174	-0.124952	0.104556	-0.215096	-0.179625	-0.0790673	-0.188811	-0.0777241	-0.082595	-0.088578	-0.180281	-0.348736	0.092103	-0.0531881	-0.137463	0.0609436	-0.132397	-0.295141	0.586086	-0.487206	-0.147985	0.0672775	0.136551	0.290679
ICGCFR_CHC2103T	-0.367314	0.254339	0.00574359	0.239768	-0.0995256	0.231011	-0.398275	0.0948811	0.00291267	0.319462	0.394652	0.183288	-0.269694	0.237506	0.246484	0.489412	-0.022054	0.000982213	-0.0143106	0.0628026	-0.417205	-0.154101	-0.433913	-0.0366356	0.26933	0.306242	-0.399087	0.335337	0.430775	-0.337765	0.00949999	-0.201867	0.0837254	0.0935491	0.116191	0.384255	0.466015	0.0491895	0.581898	-0.112993	0.121863	0.674297	0.671882	0.359238	0.662573	0.630685	0.160555	-0.00460103	-0.0190859
ICGCFR_CHC2111T	-0.285163	0.435729	-0.129087	0.345334	-0.375355	0.142224	-0.196656	0.091359	-0.0977302	0.17345	0.173022	0.172622	0.216671	-0.102391	-0.158453	0.108541	-0.0265538	0.184056	0.368642	0.431465	-0.225516	-0.162381	0.145233	-0.00906399	-0.000848917	0.366563	0.083105	0.274365	0.36704	-0.374805	-0.360349	-0.410682	-0.030876	0.000463325	-0.102586	0.433376	0.566283	0.0512411	0.101903	0.00811348	0.204858	0.194999	0.655882	-0.115726	0.378762	0.0370248	0.0944054	-0.147604	-0.236064
ICGCFR_CHC2113T	-0.320132	-0.250735	-0.260203	0.0626598	0.0386538	0.0946443	-0.31709	0.202966	-0.0148047	0.388446	0.411692	0.243113	-0.418283	0.222057	0.0421793	-0.0940592	-0.321825	0.201006	0.165345	0.170252	-0.159993	-0.316469	-0.0126655	-0.126988	0.394753	0.144108	-0.467635	0.2296	0.31758	0.10133	0.522446	0.321142	0.051952	-0.209936	0.0657594	0.339504	0.280367	0.312161	0.152367	0.188518	0.226989	0.168655	0.463277	0.338964	0.399113	0.414129	0.397688	0.182155	0.22493
ICGCFR_CHC2115T	-0.156491	-0.469143	-0.106492	-0.481435	0.272125	-0.0393162	-0.101644	0.0855973	0.228517	0.0565153	-0.253468	-0.0251048	-0.337357	-0.0577411	0.0516225	0.010874	0.350824	-0.201109	-0.106446	0.47366	0.27217	0.0665343	0.0462987	-0.421111	0.477362	-0.178619	-0.551933	-0.000660227	0.218876	-0.105863	-0.0992723	0.412865	0.0174533	-0.108346	0.00619714	0.0291831	0.600243	0.34893	-0.470669	0.180002	0.0611271	-0.490317	-0.480391	-0.49812	-0.482233	-0.278867	0.56371	0.273372	0.250643
ICGCFR_CHC2200T	-0.128393	0.347533	0.0532189	0.0869801	0.0098016	0.231812	-0.461961	0.196538	0.114184	0.180784	0.076207	0.428301	0.0495581	0.0778431	0.344966	0.151376	0.219146	0.113885	-0.0727445	0.302141	-0.0721937	-0.477025	-0.139653	-0.105173	0.350635	0.0303471	-0.467377	-0.268469	-0.120802	-0.0294278	-0.426035	-0.201133	-0.145989	-0.24223	-0.0285734	0.319191	0.396691	0.365211	0.353741	0.142177	0.209183	0.44859	-0.091717	0.452383	-0.144232	0.118065	0.355246	0.28632	0.317793
ICGCFR_BCM257T	-0.528595	-0.170568	0.280575	-0.100358	0.313099	-0.160241	-0.496109	-0.162944	0.0778207	0.117427	0.0363297	0.000756738	-0.183551	-0.0743796	0.0380869	-0.0453354	-0.232069	-0.197134	-0.315901	-0.584762	-0.136083	-0.453745	-0.164998	-0.203405	0.0375386	-0.330459	0.267536	0.0829521	-0.347072	-0.0637472	0.484496	0.522027	0.46791	0.280419	0.479958	-0.364827	-0.590109	-0.644074	-0.536769	-0.228358	-0.057361	-0.587607	-0.550924	-0.547041	-0.466903	-0.480336	-0.53064	-0.0972839	-0.338319
ICGCFR_BCM269T	-0.590949	-0.284302	-0.0896289	-0.140263	-0.246899	0.164022	-0.512509	0.0251037	0.213641	0.543881	0.633726	0.476798	-0.37266	0.00759637	-0.34419	-0.363571	-0.477146	0.101737	-0.157254	-0.619549	-0.371481	-0.598178	-0.412859	-0.48046	0.203492	0.0927822	0.0468092	0.50482	0.0476559	-0.341984	0.337407	0.213386	0.209935	-0.0760935	0.218057	0.208664	-0.269403	-0.33226	0.263929	-0.149762	-0.0227267	0.347876	0.435457	-0.507613	0.495085	0.400149	-0.0190882	-0.299084	-0.478505
ICGCFR_CHC3238T	0.216607	-0.139071	-0.0991877	-0.283398	0.225855	-0.161119	-0.0631774	-0.0865924	-0.115271	-0.474199	-0.527073	-0.294842	-0.301182	-0.190705	-0.334555	-0.23104	0.135823	-0.338169	-0.0355331	0.367956	0.28541	0.265801	-0.155636	-0.202761	-0.166783	-0.375354	-0.258163	0.434039	-0.376754	-0.0735308	-0.263334	-0.0672492	-0.0978516	-0.0785248	-0.165983	-0.385153	-0.234702	-0.145313	-0.602249	-0.210124	-0.0822339	-0.635064	-0.609905	0.0515317	-0.723734	-0.55338	-0.22281	0.0966055	0.20722
ICGCFR_CHC3618T	0.0804119	-0.232738	-0.141435	-0.101318	-0.305391	-0.0808647	0.0970844	0.0205052	-0.190256	-0.0273155	-0.225969	-0.0230729	-0.202123	0.0870904	-0.101803	-0.401357	-0.0291332	0.0341004	0.371774	0.421302	-0.0633136	0.25632	0.0579785	1.54323e-05	0.227641	-0.181447	-0.311315	0.0232921	-0.248814	0.318477	-0.168257	-0.493019	-0.0453539	-0.0885882	-0.0302525	0.19379	0.427252	0.487637	0.580345	0.352527	0.0298171	0.533544	-0.0579888	0.543217	-0.470245	0.319834	0.26885	0.224137	0.379088
ICGCFR_CHC3619T	0.299959	0.484396	-0.160179	0.318561	0.228388	0.0219216	0.414646	-0.255533	-0.194471	-0.354369	-0.38135	-0.33874	0.430397	0.00933913	0.0961201	0.360476	0.497831	-0.0503904	0.254304	0.189896	0.419411	0.0664816	0.392922	0.350857	-0.369042	-0.32328	0.414676	-0.492792	-0.5074	0.244964	-0.109696	-0.3262	-0.316712	-0.341884	-0.372062	-0.151505	-0.0172284	-0.0676849	-0.228816	0.170042	0.236087	-0.288375	-0.555819	0.314617	-0.462854	-0.292582	-0.0638881	-0.0919263	0.114066
ICGCFR_CHC3620T	-0.377069	-0.391196	0.492275	-0.00658944	0.386443	0.00998041	-0.531796	-0.098969	0.108458	0.366161	0.256039	0.112491	-0.136937	0.352543	0.371013	0.236026	-0.474349	-0.0977013	-0.330282	-0.630474	-0.424896	-0.478064	-0.237949	-0.140231	0.376703	0.199008	-0.401298	0.268521	0.459788	0.217715	0.552222	0.528591	0.41897	0.400759	0.518971	0.241079	-0.395426	-0.125206	0.0498744	-0.00618213	0.0641037	0.0827599	0.24678	-0.633791	-0.208827	-0.0255157	-0.156806	-0.119875	-0.419303
ICGCFR_CHC3621T	0.427712	0.401949	0.13984	0.446688	0.512408	-0.108107	0.218651	-0.314671	-0.286049	-0.151051	-0.557581	-0.516576	0.373546	0.234429	0.38626	0.138669	0.557077	0.371209	0.377462	0.0351975	0.03554	-0.126867	-0.0551441	0.390174	-0.0573987	-0.0323708	0.38842	-0.471573	-0.207351	0.483049	0.27875	-0.147679	-0.197318	-0.0159386	-0.115992	0.0739304	0.195884	0.247274	0.159344	0.393098	0.421871	0.103994	-0.511399	-0.290617	-0.408074	-0.135012	0.12281	0.224862	0.336089
ICGCFR_CHC3624T	-0.00558824	0.100926	0.291133	0.0204473	0.195177	-0.0687805	0.0718617	-0.0352772	-0.270978	0.138681	-0.0260477	0.0459196	-0.0934038	0.0280597	0.356698	0.159041	-0.00479772	0.113569	0.00336185	-0.166892	-0.14254	0.114335	-0.0919683	-0.0417427	0.250368	0.518124	-0.407625	-0.229402	-0.143246	0.0947688	0.109465	-0.409955	0.24122	0.29424	0.180023	0.08105	-0.00751859	0.228932	0.131207	0.0575429	0.0880724	0.0231619	0.153758	0.45846	0.291245	0.220202	-0.123419	-0.0476921	-0.208072
ICGCFR_CHC3626T	-0.252542	-0.0765601	0.125016	-0.213316	-0.119749	0.126486	-0.472543	-0.0896373	-0.103208	0.234069	0.307182	-0.0949559	-0.23675	-0.0244833	0.21566	0.406528	-0.157409	0.14517	0.231828	-0.0571196	-0.201459	-0.0455872	-0.0550326	-0.236879	0.211946	0.224201	-0.140894	-0.0742632	0.179471	-0.124216	0.259987	0.0910116	-0.134232	-0.0575553	-0.166344	0.0842878	-0.272332	-0.0247467	-0.0684568	-0.120899	-0.0439863	0.255135	0.651472	-0.532288	0.693082	0.322603	0.356821	-0.078876	-0.0318066
ICGCFR_CHC3627T	-0.0363115	0.00791925	0.18914	0.187641	0.144253	0.0794772	-0.392407	0.0245846	0.202329	0.307102	0.120579	0.145219	-0.0619437	0.134509	0.451302	0.360255	-0.240113	-0.119905	-0.0813316	0.0343549	-0.271879	-0.292381	-0.148531	0.263762	0.467115	0.313495	-0.628417	-0.0437214	0.491483	0.328402	0.499412	-0.0641075	0.353066	0.279267	0.385691	0.384959	0.456083	0.367232	0.421999	0.298258	0.21634	0.551197	0.412802	0.348689	0.385129	0.345113	0.310397	0.113611	0.110974
ICGCFR_CHC3628T	-0.29148	-0.488649	0.105929	-0.500159	0.220509	0.199182	-0.505402	-0.0394722	0.277167	0.483929	0.429063	0.324293	-0.404459	0.260172	0.387944	0.292058	-0.280822	-0.165929	0.0260355	-0.418523	-0.479294	-0.218692	-0.164185	-0.272065	0.445924	0.138586	-0.554669	0.207341	0.321154	0.00388127	0.361195	0.326317	0.276568	0.0498002	0.284484	0.229123	-0.101456	-0.0819281	0.335772	-0.106165	-0.315065	0.396513	0.370267	-0.45557	0.533305	0.465309	0.468423	-0.0169625	-0.15143
ICGCFR_CHC3631T	0.257954	0.171747	0.0634055	0.208475	0.13857	-0.202209	0.352572	-0.1953	-0.184529	-0.0523687	0.131238	-0.22391	0.0744811	-0.0102022	0.0396361	0.137592	-0.0164292	0.0161133	-0.206449	0.748999	0.227857	0.312966	0.368353	0.0569504	-0.152361	0.150299	0.03191	-0.307413	-0.173436	-0.195778	-0.356734	-0.555145	-0.458256	-0.375951	-0.512823	0.0970423	0.597818	0.294635	0.353797	0.0523471	-0.196922	0.454604	0.456537	0.490517	0.502638	0.350344	0.439498	0.0527411	0.382806
ICGCFR_CHC3633T	-0.0335542	-0.144489	0.436042	0.0914195	0.535303	-0.459476	-0.0631235	-0.181833	-0.0954871	-0.415242	-0.574221	-0.331973	0.170528	0.304314	0.443524	0.479524	-0.375016	-0.495358	-0.48647	-0.224905	0.25073	0.0789829	0.293933	0.195684	0.189213	-0.499526	-0.304972	-0.360612	-0.518261	0.461729	0.292518	0.285449	0.360474	0.356363	0.35849	-0.230913	-0.581055	0.196418	-0.202326	-0.0812634	-0.156007	-0.264084	-0.716566	0.160459	-0.798585	-0.372563	-0.0091586	0.120069	0.105808
ICGCFR_CHC3638T	0.211622	-0.457045	0.1473	-0.184296	0.162803	-0.479706	0.244325	-0.258372	-0.124945	-0.405956	-0.546115	-0.41484	0.0465607	0.218737	-0.235348	-0.260439	0.319265	-0.315155	-0.371206	0.351022	0.403947	0.408908	0.482175	0.065864	0.156929	-0.509705	-0.337546	-0.35416	-0.278978	0.447859	0.27823	0.415369	0.0234957	0.0149496	-0.00287007	-0.399042	0.0935844	-0.310645	-0.306405	-0.0370005	0.0970532	-0.466786	-0.671185	-0.610813	-0.749751	-0.425379	0.377183	0.0973669	0.219409
ICGCFR_CHC3641T	-0.281139	-0.35481	-0.177018	0.0220015	-0.10797	0.167044	-0.198478	-0.132089	0.0744018	0.243806	0.117576	0.0855367	-0.233011	0.358111	0.206002	-0.326859	-0.526943	-0.362566	-0.235382	-0.619266	-0.282449	-0.137428	-0.176403	-0.340684	0.0241814	0.135913	-0.345442	0.185997	-0.303792	0.108597	0.449097	0.262101	-0.095387	-0.0902839	-0.0325693	0.113087	-0.427146	0.157532	0.358943	-0.0303326	0.182419	0.26583	-0.245418	0.529975	0.155802	0.323105	-0.290647	-0.0515924	0.00568032
ICGCFR_CHC3643T	0.445206	0.144499	0.188826	0.382656	0.439393	-0.100766	0.381471	0.0681928	0.125532	-0.0794541	-0.525852	-0.201984	0.116341	0.325996	0.539932	0.253868	0.338913	-0.0819626	-0.0181753	0.321365	0.279533	0.212836	0.0169435	0.38219	0.185333	-0.207415	-0.165692	-0.347565	-0.232419	0.465917	0.27785	0.143887	-0.0953327	-0.126687	-0.0965593	0.0296973	0.180331	0.484585	0.0238393	0.147759	0.419966	-0.256947	-0.568286	-0.08166	-0.49129	-0.254632	0.253301	0.372997	0.371772
ICGCFR_CHC3644T	-0.168608	-0.0270309	-0.184988	0.0765288	-0.127649	-0.212548	-0.412951	-0.0781135	-0.0237218	0.153214	0.105679	-0.263715	0.0577344	0.085334	0.371549	-0.00165774	-0.0918637	0.0643841	-0.199747	-0.44243	-0.00466658	-0.296554	-0.0205828	0.166658	0.325488	-0.0636287	-0.539352	-0.179746	-0.163475	0.396283	0.472523	0.126464	-0.063244	-0.253902	-0.050084	0.035753	-0.513656	0.405938	-0.0538301	0.0213589	-0.130747	-0.0813526	-0.47941	-0.0387675	0.127901	0.185755	0.413044	-0.114274	-0.100921
ICGCFR_CHC3647T	-0.175036	0.0657141	0.306055	-0.0965831	0.0200948	0.139686	-0.423261	-0.0553304	0.280296	0.482402	0.476352	0.319767	-0.159684	0.0897097	0.391663	0.531622	-0.0751395	0.225141	-0.0142091	-0.123011	-0.303839	-0.566586	-0.126573	0.113401	0.348426	0.210669	-0.601253	0.0542849	0.382115	0.239886	0.695906	0.690099	0.17153	-0.104388	0.211323	0.539571	0.405649	0.356821	0.601835	0.0993589	0.101892	0.66256	0.599554	0.213094	0.584168	0.565843	0.426429	-0.0223199	-0.138756
ICGCFR_CHC3650T	0.493763	0.207457	0.326363	0.371995	0.367158	0.160941	0.184266	0.10826	0.176929	-0.0961179	-0.26484	-0.0312323	0.220274	0.427712	0.59845	0.227255	0.556068	0.105077	0.333984	0.581384	0.203127	-0.00123662	0.204952	0.347091	0.293688	-0.106423	-0.0493017	-0.401954	-0.0989242	0.375497	-0.136279	-0.25311	-0.127367	-0.0463856	-0.173438	0.222911	0.541313	0.423292	0.182111	0.503327	0.400766	0.260111	-0.316695	0.169081	-0.182992	-0.0583381	0.429085	0.173789	0.282467
ICGCFR_CHC3716T	0.201164	-0.107629	0.328715	0.303144	0.475655	-0.292623	-0.102858	-0.252771	-0.116669	-0.282901	-0.562991	-0.25425	-0.0777916	0.178507	0.451852	0.393606	-0.345665	-0.157057	-0.35233	-0.276088	0.0764596	0.106973	-0.00771042	0.340858	0.278082	-0.158934	-0.298623	-0.205881	-0.238389	0.377471	0.318454	0.550607	0.375788	0.355453	0.42378	-0.333829	-0.448063	-0.0592176	-0.014812	-0.101919	-0.0715463	-0.00261084	-0.588841	-0.662026	-0.720722	-0.33978	0.0711477	0.189608	0.0968013
ICGCFR_CHC1185T	-0.155877	-0.460076	0.340898	-0.044444	-0.113531	-0.054454	0.265611	-0.025887	0.274972	-0.101125	0.111491	-0.0101953	0.0962338	0.162971	-0.0130893	-0.18824	0.439836	-0.199505	0.237308	-0.0368006	0.296857	0.283812	-0.0335021	-0.189302	0.163328	-0.171422	-0.395635	-0.241465	0.0517923	0.415817	-0.363143	0.0639999	0.271761	0.35396	0.259871	-0.177369	-0.135575	-0.402338	-0.298695	-0.232837	-0.349577	-0.380282	-0.117409	0.0660547	-0.374405	-0.246675	-0.0905868	-0.030423	-0.135174
ICGCFR_CHC1591T	0.0889214	-0.325554	-0.273124	-0.6504	-0.337746	-0.13321	0.382802	-0.369003	-0.358653	-0.346558	-0.237518	-0.246161	-0.210003	-0.484976	-0.420039	-0.332372	-0.0954732	-0.414036	0.17124	0.137839	0.457094	0.506081	0.0968414	-0.338922	-0.248131	-0.201439	0.363504	-0.0780467	-0.352212	-0.235331	-0.492923	-0.500534	-0.33367	-0.29926	-0.37494	-0.187088	-0.0788232	-0.14789	-0.412699	-0.364424	-0.281642	-0.563257	-0.0284217	0.0232635	-0.208841	-0.390553	-0.349779	-0.219845	-0.0997907
ICGCFR_CHC2141T	-0.203069	-0.0584766	-0.112407	-0.409974	0.0415564	0.0414757	-0.173762	-0.0932987	-0.22672	-0.0650389	0.150182	-0.0518308	-0.406135	-0.0401302	-0.258626	-0.238297	-0.250982	-0.307057	-0.298315	-0.0771938	-0.0836739	0.281503	-0.388416	-0.411722	-0.311668	-0.188193	0.300897	0.469366	-0.446562	-0.582963	-0.1339	-0.0601643	0.148083	-0.0151705	0.0740707	-0.398508	-0.542879	-0.486118	-0.441336	-0.352353	-0.45624	-0.50233	-0.283251	0.389118	-0.530965	-0.34144	-0.62265	-0.102811	-0.158926
ICGCFR_CHC1208T	-0.0918836	-0.130747	-0.411395	-0.196775	-0.420352	-0.257493	0.189966	0.0396425	0.0214043	-0.341769	-0.168332	0.0425	-0.280472	-0.354984	-0.527405	-0.201686	0.469664	-0.0920872	0.266021	0.410073	0.407817	0.500717	0.25286	-0.257842	-0.184584	-0.408145	0.530105	-0.143639	-0.264512	-0.217982	-0.583963	-0.242651	-0.22533	-0.197713	-0.286875	-0.345295	-0.505445	-0.0807221	-0.0386475	-0.155977	-0.482737	-0.106505	-0.256566	0.279182	-0.538113	-0.270559	-0.190312	0.010708	0.0490599
ICGCFR_CHC1539T	-0.249041	-0.368527	0.428429	-0.239667	0.0812962	0.0660694	-0.317538	0.00715557	0.202684	0.449074	0.541443	0.221044	-0.0187916	0.420994	0.315937	0.437641	0.0131992	-0.0806069	-0.275743	-0.672744	-0.463069	-0.39061	-0.352829	-0.160714	0.242817	0.0473135	-0.536487	0.400723	0.408101	-0.233627	0.502733	0.550189	0.409047	0.380078	0.461593	-0.0952694	-0.439926	0.0288669	0.332708	-0.0330447	-0.0482614	0.414633	-0.352231	-0.310311	0.234741	0.460015	-0.100585	-0.107235	-0.319607
ICGCFR_CHC1548T	0.0171474	-0.350685	0.391537	-0.0547803	0.0941383	-0.0574587	-0.176038	0.0591761	0.30803	0.319647	0.371187	0.248945	-0.0984987	0.269334	0.264602	0.170451	0.278857	0.206137	0.00828818	-0.154768	-0.264805	-0.327579	0.0358228	-0.135578	0.466652	0.0453816	-0.137006	0.244175	0.497913	-0.149367	0.18282	0.175716	0.362111	0.218211	0.365742	0.108665	0.438899	0.020479	0.174996	0.0036505	0.0450171	0.168372	0.12131	-0.492349	0.145286	0.340296	0.561185	-0.0208916	-0.241743
ICGCFR_CHC1598T	0.158828	0.329262	-0.271851	0.184788	-0.0694444	-0.197025	0.422526	-0.0833647	-0.103947	0.113622	0.442015	0.26221	-0.17203	-0.074913	-0.158681	0.0733253	-0.119158	-0.22189	-0.123285	0.345714	-0.0124186	-0.276564	-0.00153173	0.0474729	-0.0660165	0.369503	0.159638	0.0362329	0.151088	-0.17962	-0.448018	-0.314608	-0.111554	-0.00131011	-0.0989073	0.349529	0.247162	0.0592942	0.191535	-0.0984191	-0.0629697	0.424714	0.620739	-0.0932098	0.767527	0.455718	0.412477	-0.0199847	0.0948555
ICGCFR_CHC1731T	-0.167042	0.0813318	-0.434331	0.0109237	-0.162315	0.141115	-0.287977	0.329012	0.203722	0.172231	0.452263	0.257066	-0.381054	0.252694	-0.414194	-0.0302009	-0.154847	0.286722	-0.0939986	-0.155673	-0.338931	-0.543523	-0.110081	-0.12254	-0.286638	0.380324	0.169297	0.145203	0.0461329	-0.462739	-0.0700274	-0.207551	-0.0729968	-0.120669	-0.172406	-0.0438961	-0.138614	-0.322383	0.390388	-0.163032	0.00673725	0.541587	0.471275	-0.0763922	0.721765	0.446848	-0.373583	-0.120026	-0.030008
ICGCFR_CHC1753T	-0.0738762	0.0613047	0.472712	0.144113	0.369575	-0.0741228	-0.352293	-0.0108847	0.0240388	0.263227	0.0221283	0.158833	-0.123554	0.43291	0.461964	0.417849	-0.133377	0.132663	-0.138413	-0.448302	-0.337885	-0.519359	-0.0942662	0.343819	0.33072	0.272942	-0.1943	0.146111	0.269412	0.0926212	0.444118	0.597582	0.451646	0.442027	0.497544	0.0969242	0.0312787	0.00165763	0.174378	0.239168	0.113409	0.0565722	-0.2122	0.370725	0.279972	0.0621802	0.0163961	0.00470629	-0.186424
ICGCFR_CHC1994T	0.191082	0.0496055	-0.112492	0.0321743	0.0812509	0.0511714	0.551184	0.0334903	0.0564883	-0.184843	-0.0610687	-0.0255245	-0.05819	0.153397	-0.187512	-0.177079	0.316491	-0.343871	0.0987287	0.452767	0.17998	0.230471	0.101688	0.14663	-0.257392	-0.471956	-0.0568251	-0.0731562	0.033838	-0.325035	-0.441671	-0.364585	-0.391395	-0.333892	-0.431841	-0.0020589	0.161962	0.231373	-0.367228	-0.101992	0.06046	-0.389183	-0.143747	0.501198	-0.300586	-0.314407	-0.159513	-0.103623	0.186763
ICGCFR_CHC2043T	-0.167854	0.0505902	-0.288062	-0.0279292	-0.378983	-0.14619	0.200768	0.165466	-0.0783932	-0.193133	0.137321	0.213357	-0.26108	-0.238105	-0.497436	-0.165526	-0.107354	-0.219893	0.0728841	0.256413	0.00544276	0.210915	0.144085	-0.291473	-0.133926	0.0975162	0.335881	0.216539	0.0832911	-0.499547	-0.563009	-0.345971	0.0945536	0.220509	-0.00687046	-0.288307	-0.408911	-0.488909	-0.32877	-0.366275	-0.291822	-0.277848	0.407679	-0.0501652	-0.103199	-0.160294	-0.33508	-0.12857	-0.148588
ICGCFR_CHC2128T	-0.0678182	-0.157817	0.201343	0.0925361	0.200187	0.186202	-0.1403	0.171944	0.266182	0.123675	0.248508	0.219806	-0.0683162	0.289908	0.330115	0.0884524	0.358463	0.0278761	0.297805	0.106065	-0.349043	0.175053	0.101368	0.264363	-0.231809	-0.128187	0.352595	0.132078	0.0496824	-0.229427	0.301023	0.513933	-0.0202111	-0.104484	0.00765357	0.0957758	-0.302957	-0.116525	-0.101235	0.278204	-0.08843	-0.162263	-0.104882	0.267307	0.279805	0.0992782	-0.343197	-0.0464614	-0.174606
ICGCFR_CHC2844T	-0.411267	0.203402	-0.0637143	0.418534	-0.103181	0.392711	-0.305421	0.135668	-0.131148	0.362213	0.437091	0.291031	0.026115	0.273944	-0.11299	-0.164821	-0.0610157	0.256726	0.335785	0.14121	-0.480032	-0.553809	-0.279019	-0.0585899	-0.321109	0.265687	-0.00686574	0.326439	0.214368	-0.459519	0.0390991	-0.177549	0.0989668	0.242209	0.0887865	0.355864	0.276984	0.0962865	0.259017	0.114722	0.412542	0.400324	0.751529	-0.251405	0.645562	0.38879	-0.372897	-0.132798	-0.248392
ICGCFR_CHC2899T	0.436	-0.11288	-0.142459	-0.214104	0.453293	-0.0571118	0.0334848	0.116696	-0.098806	0.150121	0.164265	0.0491774	-0.197545	0.254777	0.118001	0.174194	-0.117524	0.0448971	-0.199383	0.513667	-0.131099	0.295983	0.295905	-0.0371162	-0.148802	-0.273662	0.362781	-0.0173952	-0.308137	-0.309187	0.139419	0.12237	0.187096	0.167218	0.214452	-0.389622	-0.110334	-0.16161	-0.232171	-0.225239	0.238558	-0.230522	-0.315873	-0.558505	-0.205224	-0.1842	-0.417213	0.0880435	0.168268
ICGCFR_CHC3029T	0.183253	0.0125865	-0.0531217	0.270142	0.359355	0.0181563	0.00669324	0.106057	-0.0979275	-0.160385	-0.30624	-0.397896	-0.180565	0.173472	0.481634	0.340018	-0.371183	-0.109977	0.18654	0.312206	-0.0247299	0.261578	0.385934	0.29488	-0.086149	-0.159799	-0.036108	0.115423	-0.499237	-0.0953927	-0.0262249	0.355613	0.208222	0.148354	0.226857	-0.317457	-0.321351	0.131853	0.0876939	-0.206043	0.32059	0.195048	-0.452815	0.477647	-0.340568	-0.0252838	-0.0332232	0.195852	0.238846
ICGCFR_CHC3788T	0.105419	0.111989	0.172395	0.178876	0.250959	0.0868771	-0.105631	0.140731	0.0876216	-0.183421	-0.242615	-0.107965	0.0673	0.34885	0.382242	-0.074878	0.216488	0.0433015	0.291036	0.320527	0.233247	-0.384548	0.304963	0.387361	-0.204808	0.147548	0.20591	-0.152859	-0.317403	-0.0505164	-0.123645	0.277097	0.192191	0.0679796	0.181788	-0.252906	-0.2651	0.0633916	-0.316722	-0.222951	0.116099	-0.461358	-0.471466	-0.563718	-0.329813	-0.371748	-0.146515	0.167174	0.15172
ICGCFR_CHC3798T	0.313876	0.20031	0.10419	0.0141384	0.120809	0.226061	0.305011	0.123628	-0.129186	-0.180267	-0.384063	-0.0401519	0.219437	-0.0299524	0.118969	-0.134092	0.175877	0.15514	0.232477	0.189218	0.37303	0.182759	0.0868904	0.197442	-0.191131	-0.12766	0.566346	0.196857	-0.45791	0.0035679	-0.0688857	0.215523	-0.156923	-0.245729	-0.157199	0.00453229	0.106538	0.511794	0.466725	0.231541	0.187294	0.428675	-0.170537	-0.194976	-0.516517	0.0220746	-0.00438731	0.249101	0.43695
ICGCFR_CHC3825T	0.127715	-0.294347	-0.00236589	-0.220888	0.196362	0.00272083	0.249015	-0.0904602	-0.331167	-0.402325	-0.364061	-0.357961	-0.0263595	0.324384	-0.104462	-0.239125	0.123589	-0.0439971	0.448314	-0.0907355	0.340845	0.19696	0.336639	-0.0734436	-0.385547	0.0255637	0.45259	-0.0423139	-0.53548	-0.361628	-0.319719	-0.167473	-0.294328	-0.322117	-0.288717	-0.403676	-0.43814	-0.233454	-0.334806	-0.0843689	-0.144832	-0.321009	-0.657477	-0.458486	-0.673419	-0.293916	-0.394666	0.106702	0.253061
ICGCFR_CHC3864T	-0.358888	-0.109711	0.139007	0.0196094	-0.31359	0.140885	-0.29357	0.0619463	0.204972	0.279496	0.529831	0.34946	-0.163273	-0.234879	-0.321378	-0.152311	-0.0913654	0.0345318	-0.183383	-0.259909	0.0445184	-0.0966657	-0.220568	-0.296283	-0.0936915	0.447616	-0.0339925	0.408733	0.143756	-0.450281	-0.0758422	-0.212401	0.183161	0.179092	0.183245	-0.0367898	-0.433838	-0.33729	0.0980443	-0.0423668	0.153793	0.107466	0.426952	-0.659603	0.719426	0.323494	-0.277128	-0.145824	-0.36405
ICGCFR_CHC3880T	0.14222	-0.0215819	0.0226629	-0.368596	-0.0678123	0.142218	-0.00923005	-0.0320262	-0.204779	-0.277205	-0.274686	-0.162353	0.212582	0.174188	-0.0864038	-0.417167	0.155521	-0.313747	0.0791327	0.0703793	-0.0328395	0.238629	-0.0807825	-0.297357	-0.24484	-0.193289	0.57926	0.0377751	-0.337623	-0.244547	0.155287	0.463865	-0.0227443	-0.0808085	-0.0629602	-0.232481	-0.285581	-0.0681605	0.279198	-0.173966	-0.212267	0.099161	-0.100285	-0.520977	-0.43376	-0.120374	-0.364564	-0.178943	-0.083483
ICGCFR_CHC3894T	-0.142816	-0.498514	0.179988	-0.349794	-0.322671	0.0846287	-0.338885	0.117737	0.269157	0.0401608	0.3078	0.218348	-0.594571	-0.0940793	-0.410977	-0.197425	0.0638933	0.0486583	0.239381	-0.150273	0.187098	-0.187522	-0.11498	-0.442592	0.259895	0.0657454	0.172893	0.453916	-0.0341564	-0.337855	-0.144894	-0.0498869	0.0911318	-0.0782769	0.142357	-0.206133	-0.0522523	-0.38738	-0.0151581	-0.226717	-0.218016	0.164541	0.0658689	-0.295613	-0.127455	0.0927443	0.114872	-0.0747535	-0.274786
ICGCFR_CHC3914T	0.285575	-0.304782	0.114868	0.0801462	0.430375	-0.395722	-0.0272973	-0.0859018	0.168126	-0.256236	-0.290588	-0.252305	-0.243523	0.197442	0.172956	0.332254	-0.04301	-0.19068	-0.284688	0.179947	0.347384	0.517328	0.514275	0.353572	0.078932	-0.286296	-0.163423	-0.0667747	-0.293328	0.323343	0.138114	0.348234	0.324579	0.328326	0.331757	-0.451285	-0.503152	-0.157149	-0.571909	-0.164342	-0.297845	-0.573774	-0.705658	-0.53154	-0.791926	-0.547098	-0.0184784	0.210573	0.266583
ICGCFR_CHC4041T	-0.0215642	0.21967	-0.0373769	0.0146023	-0.0974921	-0.13658	-0.144666	-0.121376	-0.0512966	-0.17491	-0.450464	-0.34895	0.151478	-0.00313928	0.332841	0.369196	0.19422	0.180145	-0.159607	0.12078	0.218571	0.193393	0.114306	0.277166	0.272987	-0.309612	-0.454659	-0.0368647	-0.320025	0.33012	-0.238862	-0.14969	-0.132878	-0.193671	-0.102073	0.00868139	0.0588004	0.32587	-0.199529	0.0225495	-0.0431197	-0.203648	-0.484166	-0.196738	-0.43768	-0.0474763	0.398774	0.0723084	0.0814724
ICGCFR_CHC4042T	0.462053	0.249788	-0.276217	0.0687411	0.0470566	-0.267265	0.159202	-0.0717834	-0.232262	-0.445416	-0.502006	-0.467069	0.0182416	0.0923678	0.214918	0.102389	0.189256	-0.0843405	-0.024852	0.486285	0.122169	0.450371	0.172047	0.167938	0.187471	-0.545633	0.137144	-0.065335	-0.324113	-0.0810857	-0.380215	-0.188314	-0.161151	-0.273672	-0.169063	-0.327413	-0.10279	-0.0253424	-0.429952	-0.0824982	-0.0536182	-0.498635	-0.336451	-0.453204	-0.683961	-0.372902	0.321639	0.170706	0.243025
ICGCFR_CHC4043T	-0.0394355	-0.271854	0.0661976	-0.193938	-0.402263	-0.0204041	-0.184218	0.0251145	0.0766565	-0.0539652	0.267785	0.0776165	0.0535907	-0.123068	-0.231133	-0.254977	-0.176139	0.0221726	0.200177	0.102335	-0.0563389	0.168276	-0.0875139	-0.169885	-0.417227	-0.069212	0.0614407	-0.0739917	0.188964	-0.378233	-0.571335	-0.498956	-0.255573	-0.27339	-0.263728	0.333783	0.0875687	0.0691353	0.303276	0.029309	-0.0717915	0.575235	0.50869	0.0203842	0.627609	0.471979	-0.309733	0.087964	0.103172
ICGCFR_CHC4046T	0.327549	-0.434342	0.244118	-0.104564	0.469162	0.0375331	0.27467	-0.166441	-0.0898464	-0.274987	-0.378925	-0.115307	0.00279532	0.232558	0.221906	0.15242	0.260141	-0.136186	0.274508	0.412266	0.317456	0.134258	-0.115064	-0.219383	-0.000669774	-0.194908	-0.201829	-0.403179	0.00984297	0.0388634	-0.269853	-0.289397	0.346298	0.275361	0.299091	0.123334	0.01489	0.210236	0.336399	-0.0340556	0.0866266	0.306726	0.0620542	-0.0225263	0.286691	-0.0155805	-0.201961	0.199773	0.15219
ICGCFR_CHC4049T	-0.245264	-0.214366	0.511167	-0.0335207	0.375243	-0.0300708	-0.330886	-0.0704829	0.152446	0.0340261	0.207615	0.00782631	0.194031	0.555057	0.258748	0.249015	0.0611881	0.265593	0.194639	-0.394593	-0.0669684	-0.398705	-0.0985752	-0.143286	-0.149054	0.287377	-0.280389	0.0403856	0.37019	0.0557615	0.257044	0.268067	0.288449	0.233491	0.266761	0.115594	-0.365887	-0.221601	0.336422	-0.225664	-0.191017	0.478475	0.376671	-0.150905	0.184231	0.202659	-0.374862	-0.105474	-0.207646
ICGCFR_CHC4051T	0.348911	-0.0521524	-0.246058	-0.131003	-0.085754	-0.391094	0.340497	-0.166546	-0.133789	-0.190483	-0.0342988	-0.0140604	-0.187831	0.0908946	-0.0400129	-0.0591655	-0.00535518	0.108305	0.0734347	0.527313	0.0810844	0.225123	-0.00861114	-0.138315	-0.0394178	-0.399371	-0.189767	-0.356463	0.174361	-0.289753	-0.442707	-0.506801	-0.252709	-0.280809	-0.35442	0.103361	0.416317	0.0976817	0.245017	-0.197507	-0.307448	0.236242	0.368559	0.746689	0.296204	0.243688	0.366988	-0.0479228	0.0945825
ICGCFR_CHC4055T	0.139727	-0.299032	0.417559	-0.19176	0.0720008	0.0865355	0.341702	-0.000141071	0.283669	0.211526	0.136384	0.252918	0.00469893	-0.167486	-0.109699	-0.0042181	0.140818	0.278454	0.200063	0.399238	-0.263395	-0.277842	0.0583465	-0.0642866	0.106752	-0.0962178	-0.360246	-0.332318	0.262876	-0.177905	-0.0315126	0.0657702	0.293454	0.295234	0.251426	0.241198	0.195413	0.116227	0.32138	-0.0848023	-0.257664	0.47779	0.536513	0.141979	0.103025	0.148958	0.0687359	0.173276	0.101624
ICGCFR_CHC900T	-0.388666	-0.314625	0.125677	-0.427394	-0.314429	0.0712882	-0.347554	0.144369	0.26185	0.35524	0.54946	0.38247	-0.382132	0.144498	-0.244183	-0.235957	-0.220526	0.184081	-0.0531659	-0.399923	-0.149349	-0.347147	0.021087	-0.316499	-0.226715	-0.386275	0.231104	0.349106	-0.365156	-0.418152	0.0984883	0.37308	0.136365	-0.148314	0.18299	-0.23593	-0.458328	-0.300442	0.00762353	-0.210233	-0.166006	-0.224666	-0.217798	-0.596252	0.0442352	0.0711975	-0.410237	-0.206147	-0.377394
ICGCJP_RK326-Cancer	-0.0335218	-0.19964	-0.20867	-0.0777601	0.180674	-0.00771808	0.316246	-0.0222071	-0.205969	-0.243822	-0.450489	-0.172602	-0.107006	0.288848	-0.18849	-0.167942	0.372053	-0.213841	-0.280618	-0.179262	0.0729652	0.435639	0.294498	-0.0631397	0.120389	-0.31256	0.325495	0.0205915	0.127293	0.0724251	-0.37053	0.412496	0.284886	0.343845	0.329491	-0.329573	-0.519668	-0.347096	-0.755461	-0.214436	-0.447316	-0.71764	-0.590658	-0.1065	-0.595752	-0.606646	-0.373243	-0.0431162	-0.157495
ICGCJP_RK337-Cancer	-0.153395	-0.479661	-0.285819	-0.245621	-0.293781	0.010476	-0.139867	-0.2071	-0.22487	0.11597	0.435963	-0.0158069	-0.306355	-0.345341	-0.493526	-0.464828	0.250971	-0.111832	-0.198314	0.132374	0.389131	0.139328	-0.0964638	-0.381926	-0.00952647	-0.0126675	0.340056	-0.279318	0.302294	-0.327333	0.167969	0.147159	-0.209135	-0.148723	-0.252139	-0.105745	0.392865	-0.177956	0.300097	-0.178227	-0.443856	0.45466	0.188652	0.315296	0.583266	0.401991	0.0432824	-0.117734	-0.103335
ICGCJP_RK338-Cancer	0.0947184	-0.179876	-0.149405	0.288208	-0.357172	0.0230576	0.111635	-0.141239	-0.401616	-0.244443	0.0229107	-0.416403	-0.0307685	-0.342579	-0.198145	0.077457	0.00706586	0.238993	0.0404874	0.381565	0.190966	0.0934789	-0.0953426	-0.1781	-0.115253	0.0822828	0.0139457	0.00770172	0.416759	-0.282865	-0.583112	-0.625776	-0.253805	-0.215269	-0.339671	-0.00404277	0.537961	0.182176	0.627131	-0.156862	-0.30756	0.694895	0.427241	0.454788	0.626699	0.544071	0.304498	0.0473698	0.157092
ICGCJP_RK338-Cancer2	0.0947184	-0.179876	-0.149405	0.288208	-0.357172	0.0230576	0.111635	-0.141239	-0.401616	-0.244443	0.0229107	-0.416403	-0.0307685	-0.342579	-0.198145	0.077457	0.00706586	0.238993	0.0404874	0.381565	0.190966	0.0934789	-0.0953426	-0.1781	-0.115253	0.0822828	0.0139457	0.00770172	0.416759	-0.282865	-0.583112	-0.625776	-0.253805	-0.215269	-0.339671	-0.00404277	0.537961	0.182176	0.627131	-0.156862	-0.30756	0.694895	0.427241	0.454788	0.626699	0.544071	0.304498	0.0473698	0.157092
ICGCJP_RK305-Cancer	0.370097	0.493387	0.172952	0.543785	0.2018	-0.23823	-0.193037	-0.19085	-0.141203	0.206083	0.142178	-0.0993639	-0.0686199	0.0537207	0.121481	0.359368	-0.407247	0.0750637	0.112845	-0.106601	0.0284714	0.20873	-0.0196505	0.247848	-0.0992357	0.138686	0.152739	-0.0654903	0.0492776	0.29468	0.432694	0.297394	0.266936	0.306605	0.252253	0.0196693	-0.127183	-0.0456151	0.66075	-0.206795	0.18774	0.617109	0.209378	-0.13212	-0.0311198	0.369584	-0.322572	-0.142763	-0.14075
ICGCJP_RK289-Cancer	0.322938	-0.245598	0.218235	-0.238052	0.0857933	-0.0440025	0.330631	-0.0696934	-0.197972	-0.280136	-0.136471	-0.362928	-0.195161	-0.243054	-0.558786	-0.099672	0.387455	0.0138675	0.210654	0.446781	0.195442	0.392474	0.166997	-0.325565	-0.121552	-0.442197	0.358162	-0.13428	-0.391773	-0.00471383	-0.628909	-0.498332	-0.176246	-0.172514	-0.269959	-0.191136	-0.195245	0.0707132	-0.244895	0.211222	0.0800334	-0.280004	-0.355542	0.0752246	-0.564939	-0.352153	0.0341052	-0.0106438	0.113553
ICGCJP_RK297-Cancer	-0.209106	-0.269976	0.143225	-0.181012	0.191935	0.257985	-0.00990574	0.182911	0.192221	0.173022	0.0986992	0.24667	-0.194626	0.157707	-0.0701223	-0.102841	-0.116162	-0.00166587	0.0510711	-0.0643936	-0.0613723	-0.33975	-0.271149	-0.345343	-0.274985	-0.159685	-0.0423394	-0.24496	-0.412716	-0.330345	0.126265	-0.0297754	0.0429852	-0.123084	0.0743059	-0.355629	-0.619465	-0.406674	-0.409368	0.0444021	-0.240812	-0.340292	-0.391231	-0.0734065	-0.17545	-0.145724	-0.456904	0.00240839	-0.168089
ICGCJP_RK285-Cancer	0.335789	-0.043808	-0.0229235	-0.428211	-0.0888966	0.389551	-0.161902	0.0873787	-0.138134	-0.182318	-0.265641	0.149583	0.225616	-0.139996	-0.127846	0.00843043	0.334683	-0.417777	-0.236177	0.0373218	0.153548	-0.119459	-0.152562	-0.0178283	-0.106202	-0.241827	0.101738	-0.076671	0.137592	0.00229474	-0.0934386	-0.38476	-0.402052	-0.324686	-0.378392	0.10245	0.174046	0.288805	0.372886	0.337315	-0.0407579	0.426049	0.324688	0.603535	0.22877	0.310045	0.143726	-0.0304378	0.121937
ICGCJP_RK284-Cancer	-0.0278125	0.223306	-0.34494	0.0928628	-0.299007	-0.034777	0.0886768	0.045091	-0.135273	0.386092	0.465662	0.275506	-0.256945	-0.170934	0.0696766	0.231966	0.16012	0.200548	0.122009	0.129713	-0.457344	-0.148995	0.0725709	-0.0426445	0.385364	0.462828	-0.549673	-0.117888	0.00798563	-0.237503	-0.0929243	-0.426436	-0.160516	-0.17692	-0.190163	0.294745	0.376766	0.173552	0.41892	0.345411	-0.019274	0.389273	0.455989	0.223931	0.605584	0.439596	0.672822	0.0826583	0.097678
ICGCJP_RK280-Cancer	0.28385	-0.168993	-0.290064	0.281396	-0.206548	0.0357934	0.505943	-0.113875	-0.217504	-0.193153	-0.261407	-0.343469	0.265331	-0.266042	-0.14119	0.0420796	0.232271	-0.00785714	0.00424601	0.107937	0.231564	-0.476982	0.0460902	-0.079093	-0.0599544	0.176397	-0.0407133	0.00400831	0.233298	-0.169969	-0.4979	-0.575567	-0.277862	-0.205344	-0.309506	0.0590953	0.454957	0.0802337	-0.183548	-0.114478	-0.0287868	0.128968	0.10081	-0.493261	0.563526	-0.0647707	0.266358	-0.166782	-0.0541825
ICGCJP_RK277-Cancer	0.0995502	0.268455	0.0151617	0.386565	0.297187	-0.216459	-0.00754558	0.0231639	-0.0455524	-0.065026	-0.394495	-0.200552	0.0515874	0.0163025	0.418438	0.266566	-0.0131308	-0.16032	-0.27623	0.361907	-0.0791043	0.232628	0.14649	0.496283	0.410614	-0.230426	-0.0728775	-0.0535543	0.00420283	0.406547	0.267067	0.484496	0.147865	0.0330845	0.131265	0.0823972	0.595906	0.310803	-0.169938	0.186192	0.298725	-0.149785	-0.457817	-0.656373	-0.645525	-0.250489	0.642138	0.0486575	0.0809136
ICGCJP_RK267-Cancer	0.0778723	-0.218876	-0.021032	-0.042212	-0.283603	-0.0837838	0.348841	-0.0164138	0.00456523	-0.22784	0.073531	0.128662	0.195383	-0.334535	-0.181808	-0.28792	0.352636	-0.229785	0.245073	-0.0604942	0.258701	0.249629	-0.0407737	-0.314824	-0.436625	0.164201	-0.110315	0.0181968	-0.0820311	0.137244	-0.245692	-0.205789	-0.210728	-0.055364	-0.241735	-0.128386	0.0478652	-0.0820165	-0.497604	-0.12978	-0.127403	-0.511168	-0.136126	0.337546	-0.397547	-0.322161	-0.470802	-0.153721	-0.226305
ICGCJP_RK268-Cancer	0.33667	0.695222	-0.267406	0.302346	-0.258428	0.222306	0.323562	0.17252	0.0761475	-0.00714132	-0.0751115	-0.0281165	0.167123	-0.0357036	0.492875	0.53047	0.0167106	0.429259	0.450602	0.63884	-0.0127344	0.303822	0.206489	0.363895	0.241388	0.640937	-0.356705	-0.160188	0.215528	-0.006961	0.478871	0.329885	-0.0146689	-0.0313098	0.00339247	0.411574	0.637866	0.391921	0.753496	0.272479	0.245285	0.789857	0.558386	-0.0972566	0.554786	0.525209	0.377627	0.078395	0.113668
ICGCJP_RK270-Cancer	-0.0955701	-0.219987	-0.0539065	0.0052578	-0.124688	-0.0409778	-0.0198659	0.0041702	-0.0138419	0.0537049	0.0201971	0.0284043	-0.0529303	-0.363062	0.366086	0.00744441	0.195552	-0.0332789	0.256077	0.398578	0.199117	0.241109	-0.227558	-0.0675977	-0.0607364	-0.11362	-0.475134	-0.28621	0.335681	-0.377105	-0.306165	-0.546363	-0.263404	-0.122014	-0.332728	0.222005	0.427747	0.121153	0.499257	-0.217462	-0.0554357	0.628257	0.503787	0.181183	0.669297	0.456978	0.407962	-0.0894728	0.0443126
ICGCJP_RK264-Cancer	-0.496932	-0.371992	-0.360359	-0.219431	0.120946	0.114862	-0.161308	0.146431	-0.0192588	0.0230843	0.442503	0.294755	-0.166019	0.00269993	-0.261664	-0.378144	-0.182366	0.125967	-0.259687	-0.150587	0.0570515	-0.290758	-0.237041	-0.411468	-0.269239	0.131306	0.121088	-0.0325345	0.00627638	-0.432446	-0.39642	-0.322821	-0.263319	-0.218499	-0.266818	0.114398	0.117394	-0.269563	0.267055	-0.140717	-0.0863226	0.459334	0.495658	0.275244	0.752209	0.351774	-0.0889786	-0.177828	-0.0725157
ICGCJP_RK265-Cancer	-0.274671	0.190148	-0.140071	-0.0869736	0.0933027	0.120223	-0.0746079	-0.119274	-0.0952752	0.3518	0.379168	-0.00698185	-0.229478	-0.151821	-0.0759084	0.460692	-0.48132	0.445194	0.182294	-0.135643	-0.277241	-0.24994	-0.132171	0.0165583	-0.178263	-0.116904	-0.0360206	-0.141025	0.0756913	-0.0880904	0.470834	0.467799	-0.306353	-0.32048	-0.32172	0.411569	0.421269	0.0162058	0.413295	0.136986	0.219064	0.543806	0.652875	-0.535635	0.519187	0.421283	0.340145	-0.18481	-0.0820761
ICGCJP_RK266-Cancer	0.0675262	0.0946023	0.263292	0.163506	0.530245	-0.355272	-0.105704	-0.0159378	0.0496948	0.0520712	-0.311656	0.0479269	0.211077	0.0737937	0.435967	0.412612	-0.328756	-0.0909553	-0.185016	-0.191051	-0.0712255	-0.0606426	0.246208	0.291155	0.0297707	-0.426957	0.388318	0.0113642	-0.153421	0.167802	0.570056	0.593672	0.115039	0.107024	0.130764	0.109525	0.260442	0.278278	-0.57501	0.239991	0.521967	-0.66995	-0.375043	-0.670035	0.168713	-0.490986	0.154032	-0.0797763	-0.0548691
ICGCJP_RK259-Cancer	0.210417	-0.186411	-0.54434	-0.0975411	-0.37757	-0.0493415	-0.0426172	0.131813	0.177898	-0.0890737	0.369551	0.277334	-0.389558	-0.259979	-0.329485	-0.65536	-0.278173	-0.222961	-0.06552	0.357555	-0.0131237	0.257231	0.240054	-0.0888087	0.041746	-0.178498	-0.212906	-0.0205458	-0.059663	-0.0325828	-0.529674	-0.393666	-0.355732	-0.349652	-0.379353	-0.138942	0.294962	-0.337008	0.371081	-0.194086	-0.400912	0.544583	0.465159	0.617903	0.473995	0.448829	0.342098	-0.0927513	0.147167
ICGCJP_RK260-Cancer	-0.33521	0.252181	-0.190585	0.117503	-0.29596	0.245582	-0.10709	0.0786436	0.228744	0.274121	0.390326	0.4362	-0.114826	-0.53168	-0.264948	-0.266674	-0.104258	0.164853	-0.187645	-0.348349	-0.396171	-0.49003	0.0490028	-0.0868781	0.208334	-0.466032	0.0251613	0.0659733	0.0508009	-0.0249131	-0.367133	-0.522318	0.0539986	-0.109331	0.121342	0.339366	-0.0868931	-0.184404	0.261307	0.161966	0.270903	0.284742	0.351579	-0.154482	0.552354	0.346502	0.434155	-0.0486756	-0.0493056
ICGCJP_RK261-Cancer	-0.396496	0.00207856	-0.312323	-0.0379072	-0.0641269	-0.0582787	0.120926	-0.0249602	0.0812832	0.260964	0.298956	0.199891	-0.282765	0.0948677	-0.174315	-0.292064	-0.120357	0.224855	0.0260462	0.140377	-0.170026	-0.295557	-0.372577	-0.228344	0.202581	0.374218	-0.210429	-0.117336	-0.0777906	-0.410604	-0.210189	0.08603	-0.171889	-0.18954	-0.204426	0.0189061	-0.4225	-0.10521	0.631079	-0.142453	0.011166	0.561713	0.426634	-0.180882	0.373601	0.47233	0.386587	0.0690993	0.12056
ICGCJP_RK261-Cancer2	-0.396496	0.00207856	-0.312323	-0.0379072	-0.0641269	-0.0582787	0.120926	-0.0249602	0.0812832	0.260964	0.298956	0.199891	-0.282765	0.0948677	-0.174315	-0.292064	-0.120357	0.224855	0.0260462	0.140377	-0.170026	-0.295557	-0.372577	-0.228344	0.202581	0.374218	-0.210429	-0.117336	-0.0777906	-0.410604	-0.210189	0.08603	-0.171889	-0.18954	-0.204426	0.0189061	-0.4225	-0.10521	0.631079	-0.142453	0.011166	0.561713	0.426634	-0.180882	0.373601	0.47233	0.386587	0.0690993	0.12056
ICGCJP_RK261-Cancer3	-0.396496	0.00207856	-0.312323	-0.0379072	-0.0641269	-0.0582787	0.120926	-0.0249602	0.0812832	0.260964	0.298956	0.199891	-0.282765	0.0948677	-0.174315	-0.292064	-0.120357	0.224855	0.0260462	0.140377	-0.170026	-0.295557	-0.372577	-0.228344	0.202581	0.374218	-0.210429	-0.117336	-0.0777906	-0.410604	-0.210189	0.08603	-0.171889	-0.18954	-0.204426	0.0189061	-0.4225	-0.10521	0.631079	-0.142453	0.011166	0.561713	0.426634	-0.180882	0.373601	0.47233	0.386587	0.0690993	0.12056
ICGCJP_RK262-Cancer	0.0331834	-0.258055	-0.218751	-0.371924	0.155121	0.0873368	-0.408956	0.064105	0.0274526	-0.421748	-0.386582	-0.154017	-0.171889	-0.0119731	-0.17275	-0.198746	-0.101342	-0.292494	-0.0608621	0.0613754	0.300388	-0.299763	-0.0996965	-0.306664	-0.366323	-0.232493	-0.114448	0.0305941	-0.399275	-0.101293	-0.382717	0.250664	-0.181573	-0.0678171	-0.138638	-0.509617	-0.487885	-0.498283	-0.689829	-0.379613	-0.340832	-0.70655	-0.637482	0.482416	-0.703478	-0.591272	-0.480181	0.0439216	-0.101085
ICGCJP_RK263-Cancer	-0.302072	-0.0231391	-0.252373	0.208229	0.0534054	0.309014	0.182856	0.218676	-0.113858	0.0891367	0.463267	0.225676	-0.187191	-0.124814	-0.0967706	-0.105737	-0.115766	0.300795	-0.0507193	-0.225397	-0.106091	-0.0181108	-0.0974677	-0.245927	-0.199164	0.282476	-0.0711029	0.00365894	-0.0663101	-0.399287	-0.274341	-0.179868	-0.103295	-0.113766	-0.0755338	-0.267712	-0.314074	-0.396216	0.508292	-0.0581166	-0.0744709	0.539171	0.161399	0.252409	0.642966	0.477818	-0.333239	-0.0609809	-0.0108767
ICGCJP_RK254-Cancer	0.269394	0.14622	-0.284924	0.225217	0.417621	0.013938	-0.0584184	0.235116	0.257303	-0.0282173	-0.04546	0.176093	-0.172579	0.398896	0.358937	0.128056	0.236939	0.119754	0.472098	0.136633	-0.280879	-0.0417213	0.143089	0.160989	0.3406	-0.164248	-0.546812	-0.0978869	0.160432	0.45138	0.480886	0.432147	-0.108149	-0.137493	-0.123072	0.133586	-0.0956148	0.211808	0.485139	0.275553	0.275417	0.453865	-0.334813	0.405202	-0.409304	0.374302	0.418698	0.225556	0.331033
ICGCJP_RK256-Cancer	-0.0640208	-0.17775	-0.318084	-0.112862	-0.202777	-0.0622898	-0.0018923	-0.170914	-0.180314	0.127269	0.331336	-0.163401	-0.0574965	-0.223125	-0.168019	-0.15304	-0.253643	-0.321715	0.235941	-0.218485	-0.0424821	0.0119378	-0.334582	-0.265275	-0.378765	0.195628	0.0380407	0.0818701	0.00606054	0.00964013	0.300974	-0.3261	-0.27043	-0.0436601	-0.245156	-0.0462874	-0.221023	-0.370589	-0.111276	-0.210447	0.0815003	-0.267825	0.106237	0.383885	0.463478	-0.111093	-0.432305	-0.169121	-0.138679
ICGCJP_RK257-Cancer	-0.304478	0.0568197	-0.134336	0.005195	-0.377814	-0.202388	-0.164096	-0.196878	-0.068882	0.15276	0.139464	-0.119698	-0.179853	-0.254805	0.0769635	-0.111089	-0.291729	-0.26095	0.00473126	-0.38342	-0.0545883	-0.25324	-0.0347158	0.0820204	0.183506	0.428983	0.342682	-0.228865	0.213366	0.165679	0.353143	-0.219239	0.0215889	-0.00418496	-0.057467	0.263416	0.0963183	0.264133	0.711517	0.00102707	-0.111794	0.734603	0.332376	-0.0679845	0.271907	0.525024	0.33734	-0.069062	-0.0657259
ICGCJP_RK258-Cancer	-0.137544	0.38193	-0.129573	0.0423504	-0.0576432	-0.153527	-0.0708488	0.0963698	-0.0725147	0.335194	0.08417	-0.0323102	-0.186315	-0.0795011	0.251294	0.165981	-0.530009	0.0164647	-0.0341928	0.103139	0.0173343	0.149239	-0.0425556	0.252815	0.0705369	-0.388252	-0.112268	0.086584	-0.00972879	0.100842	-0.280269	-0.356242	-0.00135366	-0.101062	-0.0112253	-0.21666	0.432587	0.148564	-0.0771857	0.223	0.0244842	-0.283321	-0.0246598	0.116326	-0.183056	-0.114468	0.365348	0.13609	0.307925
ICGCJP_RK237-Cancer	-0.403386	-0.289031	0.425117	0.0939211	0.0926037	-0.0853106	-0.476592	0.0135489	0.201882	0.0213429	0.113492	-0.0512272	-0.136217	-0.0619214	0.230859	0.357275	-0.317094	-0.0595301	-0.327107	-0.573839	-0.205649	-0.536376	0.138786	0.175612	-0.0978909	-0.138613	0.246994	0.216831	-0.311134	0.38759	0.421426	0.35702	0.369563	0.322829	0.434056	-0.0628265	-0.00167696	-0.126256	-0.607952	0.245432	0.0109952	-0.685072	-0.351445	-0.605723	-0.270376	-0.478091	-0.369089	-0.169579	-0.405651
ICGCJP_RK241-Cancer	0.105744	0.305568	-0.153804	-0.00700763	-0.0618802	-0.0768001	0.137047	-0.0553386	-0.160207	-0.0155272	0.21692	0.0571527	0.120481	-0.203331	-0.209216	0.350835	-0.354269	0.0386094	-0.304623	0.517673	0.390919	0.228569	0.163495	-0.165429	-0.159425	-0.176209	0.439325	-0.0279854	0.0999393	-0.155146	-0.444002	-0.659653	-0.359395	-0.293849	-0.43939	-0.00559507	0.539907	-0.0336548	0.333659	-0.091727	-0.0346407	0.468076	0.59777	-0.251097	0.471014	0.419763	0.385082	0.0128737	0.0993827
ICGCJP_RK243-Cancer	-0.387887	-0.11843	0.178442	-0.0744269	0.238552	-0.126615	-0.575559	0.0230686	0.342846	0.441835	0.570558	0.421749	-0.0477294	0.0401255	-0.0505708	-0.0759562	-0.275504	-0.0655546	-0.134734	-0.58922	-0.362573	-0.414595	-0.0570391	0.190978	-0.317268	-0.181464	0.349361	0.269841	0.0559716	0.182383	0.671537	0.709625	0.039275	0.038984	0.181218	0.0779138	-0.290583	-0.391243	0.336025	-0.0512574	0.161692	0.221915	0.286026	-0.324064	-0.135022	0.119072	-0.590365	-0.299356	-0.339295
ICGCJP_RK244-Cancer	-0.00243276	0.131245	-0.36084	0.136769	-0.378435	-0.0626242	-0.0311581	-0.179481	-0.269452	0.0457481	0.422493	-0.206283	-0.0219469	-0.280716	-0.437786	-0.541417	-0.0936183	0.104996	0.0829037	0.629047	0.0685443	0.152638	-0.035996	0.0479236	-0.339952	0.3078	0.105269	-0.306781	0.252157	-0.191396	-0.32295	-0.634834	-0.350321	-0.302553	-0.425035	0.392357	0.643293	0.0656986	0.646203	-0.1245	-0.136712	0.743289	0.639941	0.0910442	0.554304	0.594731	0.0269044	-0.0329746	0.131925
ICGCJP_RK245-Cancer	-0.390232	-0.107143	0.0124709	-0.332439	0.287143	0.0664824	-0.242376	0.190717	0.258813	0.415296	0.325808	0.266865	-0.167011	0.390784	0.544501	0.211211	-0.29047	0.00896208	0.135841	-0.581991	-0.415691	-0.510424	0.232971	0.110816	0.40786	-0.00249492	-0.313502	-0.0814939	0.269593	0.30982	0.683684	0.435687	0.231136	0.219086	0.253778	0.222426	-0.0709278	0.117734	0.262469	0.12444	0.355703	0.270628	-0.0414519	-0.290343	0.259143	0.328144	0.41878	-0.0492853	-0.0530123
ICGCJP_RK235-Cancer	-0.218428	-0.245216	-0.111185	-0.235704	0.0417616	0.0828003	0.157786	-0.00966705	-0.118132	-0.23064	-0.00929651	-0.0968743	0.0119273	-0.0439587	-0.160963	-0.392156	0.107357	0.42564	-0.0487442	-0.22799	0.184582	0.138152	-0.172707	-0.170394	0.137319	0.128845	0.3411	-0.281246	0.274377	0.234766	-0.303698	-0.390665	-0.284983	0.0478543	-0.325419	0.317896	0.608034	0.450544	0.137204	0.234864	0.356973	0.188258	0.0581155	-0.432822	-0.133549	-0.0968993	0.482657	0.16269	0.304934
ICGCJP_RK236-Cancer	0.100828	-0.0928434	-0.060998	-0.318409	0.350935	-0.205562	0.066344	0.0229002	0.109878	-0.209985	-0.32015	-0.0302892	0.0208614	0.195324	0.0100425	-0.086254	0.266246	-0.157448	0.0596848	0.502671	0.445391	0.0665588	-0.0409061	-0.173572	-0.132679	-0.207245	-0.266555	0.226416	-0.223024	-0.00126011	-0.202214	0.409378	-0.335633	-0.318509	-0.324205	-0.0602748	0.272061	0.437697	-0.524114	0.0562193	0.152078	-0.58026	-0.323058	0.4662	-0.692909	-0.478534	-0.131681	0.0295883	0.101348
ICGCJP_RK232-Cancer	0.0282195	-0.346071	-0.346333	-0.350935	-0.339153	0.000171419	0.215245	0.144386	0.243817	0.00753122	-0.257629	0.256077	-0.334374	-0.360136	-0.279815	-0.011161	-0.169856	0.0520189	-0.241553	0.39968	-0.0374692	0.212141	0.176633	-0.295151	0.141001	-0.279769	-0.578342	-0.0787436	-0.0989071	0.0694205	-0.251835	0.170829	-0.12904	-0.331136	-0.150537	0.084998	0.202065	0.274926	-0.0939798	-0.00867823	-0.110463	0.0184917	-0.384311	-0.468794	-0.159231	-0.00130275	0.0964497	0.203822	0.251094
ICGCJP_RK233-Cancer	-0.0975164	-0.357982	-0.303012	-0.458162	-0.474396	0.0693068	-0.0996532	-0.151881	-0.113475	-0.0834596	0.305726	-0.0923989	-0.064087	-0.236714	-0.40884	-0.456585	0.353167	0.344675	0.16351	0.0524383	0.219412	0.105558	0.259877	-0.343325	-0.301743	0.273871	0.213457	-0.140307	0.0710828	-0.321896	-0.552964	-0.207074	-0.166906	-0.185841	-0.22837	0.101375	-0.198233	0.0981556	0.279931	-0.141976	-0.29843	0.434823	0.449516	0.331362	0.461322	0.423763	-0.309059	0.00951739	-0.0492903
ICGCJP_RK233-Cancer2	-0.0975164	-0.357982	-0.303012	-0.458162	-0.474396	0.0693068	-0.0996532	-0.151881	-0.113475	-0.0834596	0.305726	-0.0923989	-0.064087	-0.236714	-0.40884	-0.456585	0.353167	0.344675	0.16351	0.0524383	0.219412	0.105558	0.259877	-0.343325	-0.301743	0.273871	0.213457	-0.140307	0.0710828	-0.321896	-0.552964	-0.207074	-0.166906	-0.185841	-0.22837	0.101375	-0.198233	0.0981556	0.279931	-0.141976	-0.29843	0.434823	0.449516	0.331362	0.461322	0.423763	-0.309059	0.00951739	-0.0492903
ICGCJP_RK229-Cancer	-0.0457906	0.286238	0.249473	0.0293663	0.00803933	0.235812	-0.224571	0.220917	0.163938	0.199962	0.386134	0.398959	0.393326	-0.341856	0.357605	0.412229	-0.188812	0.00286689	0.289588	-0.213377	-0.112405	0.00283834	-0.092964	0.350321	-0.363137	0.440114	0.313855	0.101182	-0.0413342	-0.0774903	0.546006	0.562091	-0.0376203	0.0455231	-0.00580017	0.358952	0.284155	0.0254447	0.413663	0.321327	0.241956	0.466571	0.51751	-0.366588	0.674481	0.212403	-0.340479	-0.233366	-0.206431
ICGCJP_RK230-Cancer	0.0703053	0.094834	-0.0260959	0.280803	0.0482812	0.217736	-0.0471963	-0.0265656	-0.0643383	0.145995	0.500434	0.300334	-0.18129	-0.00496876	0.212677	0.331186	0.451369	0.14655	0.120547	-0.310865	-0.250206	-0.412051	-0.296504	-0.141583	0.265346	0.441763	0.209645	-0.203201	0.59617	-0.235517	0.117132	-0.367871	-0.0670435	0.0920181	0.00285746	0.389957	0.529604	0.320086	0.655854	0.0517553	0.0937251	0.619589	0.477679	0.335391	0.477136	0.520294	0.320129	-0.0612216	-0.121469
ICGCJP_RK227-Cancer	0.132818	0.157487	-0.369304	0.0819824	-0.0696638	0.20886	0.254882	-0.0212431	-0.012859	0.160516	0.483348	0.374904	0.0188399	-0.0876947	0.125073	-0.0665171	-0.00455411	-0.0193293	-0.205916	0.112707	-0.138517	-0.178636	0.113992	0.104299	0.198002	0.540837	-0.0909766	-0.104446	0.129182	-0.199493	-0.272157	-0.522277	-0.16292	-0.0424895	-0.144788	0.398517	0.582901	0.230328	0.653499	0.107202	-0.00575013	0.700838	0.584535	0.569148	0.692832	0.554742	0.576535	-0.0948249	-0.0298857
ICGCJP_RK228-Cancer	-0.299745	-0.147518	-0.263676	-0.00673393	-0.19983	-0.159167	-0.199556	0.0193089	0.0655909	0.160268	0.0720134	0.0587066	-0.14717	0.280348	0.267654	-0.148403	0.280315	0.215419	0.110788	0.158706	-0.158329	-0.00100253	-0.160661	-0.154555	0.256948	-0.102756	-0.595363	-0.0724592	0.248214	0.183849	-0.296531	-0.125212	-0.0860251	-0.0706441	-0.20099	0.097662	-0.263844	0.299048	0.36852	0.145532	-0.244363	0.412915	-0.203368	0.518738	-0.22293	0.264323	0.348416	0.192034	0.353303
ICGCJP_RK223-Cancer	-0.336097	0.195881	0.028035	0.184265	-0.172619	0.0341198	-0.250642	0.100427	0.202967	0.476073	0.41557	0.294514	-0.262754	0.316001	0.490904	0.267273	-0.507212	0.0505737	0.238068	-0.00526662	-0.522483	-0.396461	0.026719	0.153821	0.446803	0.399359	-0.598883	-0.0971111	0.160877	0.13911	0.530312	0.204651	0.322216	0.236563	0.338377	0.401922	0.488046	0.309406	0.373229	0.0800667	-0.00847006	0.428449	0.46084	0.441491	0.531071	0.466158	0.477594	-0.1412	-0.238407
ICGCJP_RK224-Cancer	0.0575125	0.412928	0.256452	0.17805	0.372145	-0.430677	-0.402287	-0.242825	0.232721	-0.0756865	-0.413509	-0.0167836	0.121265	0.0219683	0.386831	0.414846	-0.0843614	-0.222281	0.0616593	-0.16752	0.267198	0.118188	0.0727183	0.397629	0.0195413	-0.284121	0.0906712	-0.0674107	-0.349026	0.463227	0.287358	0.523272	0.39678	0.368568	0.403619	-0.319382	-0.607334	-0.205969	-0.125174	0.0277177	0.182486	-0.294926	-0.701351	-0.372801	-0.726188	-0.46738	-0.342405	0.10129	-0.112339
ICGCJP_RK222-Cancer	-0.00438862	0.032033	0.443577	-0.00918614	-0.126025	-0.200088	-0.10994	-0.230824	0.00989462	0.309853	0.320396	-0.0326313	0.235948	0.00620949	0.0734071	0.33	-0.215102	-0.0404501	0.0320107	-0.547326	-0.00865686	-0.514758	-0.292953	-0.152837	-0.040841	0.328652	0.530479	-0.0954124	0.404085	0.144862	0.325673	0.102175	0.256804	0.180739	0.196374	0.214858	0.0304953	0.230977	0.553443	-0.0620153	0.276997	0.499127	0.203537	0.090675	0.0972117	0.479469	-0.344037	-0.286044	-0.385865
ICGCJP_RK269-Cancer	0.0253658	-0.0558953	0.292683	-0.246559	0.0325375	-0.373865	-0.0998552	0.0415054	0.188838	-0.271581	-0.291511	0.0412344	0.192807	0.184976	0.293853	0.226108	-0.0562297	-0.234259	-0.334256	-0.0401207	0.362302	0.343178	0.389356	0.254273	0.201885	-0.351405	-0.302606	0.156719	-0.244111	0.228127	0.203186	0.746144	0.137502	0.0264858	0.169036	-0.417856	-0.328612	-0.315612	-0.815892	-0.112047	-0.0131611	-0.842111	-0.729937	-0.700016	-0.78486	-0.668783	0.00794451	-0.131908	-0.0385427
ICGCJP_RK272-Cancer	-0.313908	-0.245209	0.1827	-0.350341	0.170296	-0.420837	0.10951	-0.0371352	-0.0507391	-0.101212	-0.429887	-0.208121	-0.154515	0.180521	0.0443749	-0.377937	-0.385495	-0.222212	-0.590427	-0.42649	-0.0788709	0.213668	0.302003	0.00490154	0.389187	-0.111799	-0.136305	-0.258942	-0.286552	0.15373	-0.366837	-0.394943	0.309738	0.279914	0.315239	-0.251576	-0.611381	-0.15974	-0.714164	-0.0101462	-0.0741474	-0.751453	-0.702615	-0.683134	-0.721039	-0.560524	0.349663	0.102982	0.0374906
ICGCJP_RK208-Cancer	-0.222711	-0.423662	0.297794	-0.195182	0.288488	-0.291874	0.325109	-0.0375156	-0.130985	-0.388802	-0.543195	-0.410061	-0.0377074	0.188645	0.169023	-0.068279	-0.320117	-0.366569	-0.443432	-0.039609	0.00948408	0.33904	0.240898	-0.0125944	0.0925317	-0.568828	0.564964	-0.0145165	-0.16282	0.121757	-0.29506	0.310978	0.198018	0.223953	0.255179	-0.404098	-0.230617	-0.232374	-0.536072	-0.283564	-0.250597	-0.609828	-0.72338	-0.773609	-0.726597	-0.516124	0.083052	0.0977894	0.0181607
ICGCJP_RK226-Cancer	-0.324529	-0.160769	0.382564	-0.149914	0.200227	-0.253274	-0.0639968	-0.176414	-0.123425	-0.0849183	-0.452187	-0.291537	-0.145292	0.350072	-0.0126704	-0.193852	-0.29144	-0.0265437	-0.455195	-0.385793	-0.307649	-0.164854	0.191754	0.155649	0.344823	-0.432999	-0.438944	-0.139316	-0.416747	0.214284	0.207151	0.317423	0.334243	0.306149	0.312135	-0.163154	-0.672779	-0.0547682	-0.608652	0.0916981	-0.0698033	-0.668234	-0.719229	-0.56273	-0.69055	-0.552001	0.244832	0.162976	0.0560495
ICGCJP_RK194-Cancer	-0.177581	-0.447662	0.360122	-0.12122	0.339923	-0.343877	0.00984655	-0.122464	-0.118159	-0.361355	-0.522322	-0.477424	0.0644731	0.250741	0.249805	-0.21815	-0.387433	-0.319852	-0.659851	-0.476403	-0.0907445	-0.232131	0.281686	-0.128678	-0.177637	-0.544958	0.169504	0.0875528	-0.267415	0.238894	-0.45598	-0.00273987	0.368424	0.391769	0.418567	-0.495741	-0.610392	-0.481679	-0.761579	-0.306265	-0.27332	-0.77883	-0.687635	-0.593421	-0.830661	-0.649158	-0.523607	-0.106302	-0.297543
ICGCJP_RK182-Cancer	0.225558	0.426604	0.201355	0.343378	-0.136201	-0.303696	0.328133	-0.142492	-0.230287	-0.341097	-0.577269	-0.432385	0.169771	-0.0331927	0.496621	-0.107322	0.422409	-0.266778	-0.194954	0.0818621	0.415575	0.00526152	0.348808	0.435548	0.186006	-0.344975	-0.124932	-0.348606	-0.204503	0.461594	-0.0260558	0.180015	-0.0564844	-0.000134797	0.00526055	-0.235215	0.033955	0.0295618	-0.372467	-0.0704195	0.0308923	-0.395946	-0.721586	-0.0888273	-0.737924	-0.493357	0.326295	0.147992	0.340186
ICGCJP_RK184-Cancer	-0.0675776	0.288696	0.0338583	-0.0645768	0.319986	-0.158541	-0.0420504	0.0083006	-0.0120924	-0.361171	-0.600583	-0.46973	0.0100803	-0.0411274	0.0742856	0.393028	0.104786	-0.149558	-0.342996	-0.178769	0.246159	0.254258	0.401327	0.379522	-0.133764	-0.556549	0.173744	0.138318	-0.426236	0.396235	0.428426	0.662967	0.195782	0.036512	0.141259	-0.400746	-0.637475	-0.0969453	-0.668842	-0.0920253	-0.0877627	-0.70767	-0.736177	-0.326391	-0.716193	-0.609518	-0.265832	-0.115917	-0.230513
ICGCJP_RK180-Cancer	-0.180589	-0.363456	0.00719397	-0.337044	0.0162723	-0.149587	0.0472937	0.16413	0.162082	-0.224673	-0.206722	0.0342723	-0.170247	0.0382715	-0.186928	-0.257095	-0.421713	-0.0134449	-0.362674	-0.376884	-0.158536	-0.280937	0.066428	-0.145036	-0.0267459	-0.0757537	0.0138332	0.0213226	-0.175483	0.0148275	-0.153026	-0.0137689	0.259753	0.148509	0.290589	-0.52083	-0.71324	-0.487611	-0.605621	-0.311412	-0.41907	-0.625899	-0.722407	-0.623599	-0.780159	-0.581474	-0.411145	0.100615	-0.0969499
ICGCJP_RK180-Cancer2	-0.180589	-0.363456	0.00719397	-0.337044	0.0162723	-0.149587	0.0472937	0.16413	0.162082	-0.224673	-0.206722	0.0342723	-0.170247	0.0382715	-0.186928	-0.257095	-0.421713	-0.0134449	-0.362674	-0.376884	-0.158536	-0.280937	0.066428	-0.145036	-0.0267459	-0.0757537	0.0138332	0.0213226	-0.175483	0.0148275	-0.153026	-0.0137689	0.259753	0.148509	0.290589	-0.52083	-0.71324	-0.487611	-0.605621	-0.311412	-0.41907	-0.625899	-0.722407	-0.623599	-0.780159	-0.581474	-0.411145	0.100615	-0.0969499
ICGCJP_RK204-Cancer	-0.512843	-0.378122	0.288759	-0.182174	0.0801776	0.381233	-0.44616	0.296676	0.202657	0.40819	0.534	0.437498	-0.361429	0.422565	-0.270374	-0.419438	-0.565038	0.283943	0.0517102	-0.438488	-0.328751	-0.398559	-0.470575	-0.416416	0.0658682	-0.341781	0.41156	0.0683179	0.298165	-0.182195	0.0991543	0.0759731	0.186579	0.142183	0.265274	0.0729032	-0.426564	-0.235491	0.0484862	-0.00608863	0.0139366	0.136638	0.3642	0.0520427	0.328513	0.171968	-0.493707	-0.137691	-0.253202
ICGCJP_RK209-Cancer	-0.0860578	0.159496	-0.364162	0.268983	0.0549213	-0.029581	-0.212317	0.0135482	0.0723204	0.117986	0.0329797	0.33494	0.201964	-0.062749	0.0958272	-0.264143	-0.18531	-0.00250952	-0.0697802	0.333907	0.200417	0.209665	-0.20784	-0.143276	-0.0202536	-0.164816	0.264084	-0.106919	-0.0598567	-0.00132164	-0.405716	-0.489633	0.17649	0.298918	0.134943	0.229396	0.193745	0.197116	0.0482989	0.133143	0.181323	0.122519	0.486374	0.431957	0.16741	0.0925736	-0.219265	0.0862313	0.0534556
ICGCJP_RK177-Cancer	0.167459	-0.20289	-0.354616	-0.342911	-0.257892	-0.281224	0.200425	-0.0648579	-0.106213	-0.259385	-0.385121	-0.155936	-0.129903	-0.0978759	-0.0202281	0.20448	-0.245135	-0.19025	-0.0484366	0.498655	0.0627396	0.119927	-0.306835	-0.167949	0.254238	-0.178781	-0.331249	0.012581	-0.0314015	0.173579	-0.247205	0.0351905	-0.070314	-0.140368	-0.170568	-0.199822	-0.198603	0.188894	0.057429	0.0557121	-0.110138	0.0502373	-0.495493	0.352615	-0.541233	-0.172022	0.0614382	0.147726	0.333784
ICGCJP_RK167-Cancer	-0.0153336	-0.350537	0.00510967	-0.402744	0.229179	0.00655587	-0.142764	-0.0476124	-0.0286882	-0.228903	-0.349436	-0.0590125	-0.282547	-0.105093	-0.320382	-0.0390043	0.443405	-0.133934	0.308299	0.0347352	0.050644	-0.264754	-0.200626	-0.295693	-0.180225	0.0720336	-0.502548	0.265117	-0.138321	0.085448	0.305161	0.208368	-0.276589	-0.188802	-0.278524	-0.241319	-0.2145	0.0104915	-0.59603	-0.0934296	-0.0727202	-0.630182	-0.351978	0.496999	-0.530141	-0.38673	-0.339014	-0.0033947	-0.0259594
ICGCJP_RK170-Cancer	0.0983204	0.0407184	-0.115405	-0.195543	-0.251049	0.0272443	-0.149469	0.0268845	-0.176756	-0.213081	-0.448709	-0.284202	0.0149777	0.212818	0.17364	0.303666	-0.0693395	-0.0306555	-0.346621	0.255708	0.307299	-0.0748228	0.129575	0.168243	-0.0199906	-0.014519	-0.141903	0.120063	-0.230339	0.16452	-0.356997	-0.427616	-0.221487	-0.26034	-0.14899	-0.212307	0.268973	0.180024	-0.226744	-0.11056	-0.215811	-0.109547	-0.373478	0.236297	-0.368247	-0.131824	0.195118	0.237777	0.232853
ICGCJP_RK165-Cancer	-0.406839	-0.178077	0.100061	-0.147053	-0.214295	-0.0157729	-0.204592	-0.218634	-0.0331607	0.300273	0.460492	-0.112483	0.0219286	-0.00263106	0.0998947	-0.12072	0.105109	0.228111	0.0656045	-0.276373	-0.334969	-0.294886	0.0262318	-0.0753575	0.0906721	0.310954	0.213034	-0.264545	0.250329	0.112162	0.59399	0.442548	0.234448	0.241264	0.207897	0.414025	0.458805	0.148211	0.57838	0.252842	0.296079	0.548714	0.38531	-0.590562	0.627608	0.453904	0.267098	-0.0812004	-0.173012
ICGCJP_RK166-Cancer	-0.0811679	0.102348	-0.00300169	-0.198339	0.120531	-0.185052	0.33167	-0.0952995	0.0264563	-0.166845	-0.318539	-0.0569094	-0.121131	0.268994	0.259816	-0.192575	-0.137504	-0.21296	-0.398522	0.246764	0.220118	0.23733	-0.0886117	0.0983056	-0.393233	-0.168794	0.625442	-0.183913	-0.371878	0.0245882	0.0339553	-0.202866	0.0909627	0.169567	0.00971038	-0.446905	-0.506344	-0.213054	-0.335865	-0.250556	-0.124661	-0.569163	-0.569573	-0.764819	-0.581323	-0.330039	-0.443164	-0.159047	-0.00417022
ICGCJP_RK157-Cancer	0.352488	-0.136231	0.0229391	-0.144827	0.4494	-0.00750589	0.0249948	-0.0406445	0.103012	-0.0618154	-0.180002	-0.197449	-0.0686059	0.313129	0.0572906	0.0551645	-0.00290927	-0.029443	0.105693	0.345842	-0.0085928	-0.0230817	0.0779807	-0.0236485	-0.052621	-0.185164	0.0266935	-0.137784	0.30017	0.0240559	0.30668	-0.0933933	-0.236605	-0.261292	-0.222814	-0.146628	0.244392	0.20344	-0.0444441	0.227459	0.224345	0.0288448	-0.379838	0.423823	-0.268623	-0.0989972	0.148137	0.165504	0.188219
ICGCJP_RK159-Cancer	-0.103886	0.23799	0.0647174	-0.0351681	0.217235	-0.214126	0.318971	-0.0918795	-0.0620574	-0.423046	-0.574651	-0.481433	0.0949991	0.0326026	-0.153759	-0.321482	0.23802	-0.271178	-0.453612	0.289789	0.169705	0.597503	0.26777	0.164661	0.149371	-0.424627	-0.257492	0.0613695	0.342237	0.198616	-0.390244	-0.337316	0.0130383	0.200268	0.0528934	-0.323883	0.00682702	-0.134277	-0.732679	-0.240798	-0.341441	-0.737636	-0.505203	-0.604975	-0.794731	-0.664467	0.200743	0.174531	0.145875
ICGCJP_RK147-Cancer	0.173939	-0.168824	0.221746	-0.465842	-0.0413181	0.0954403	0.159633	-0.157222	-0.057406	-0.0910905	-0.0921334	-0.0981296	0.0162245	0.252375	-0.0861594	-0.518731	0.266606	-0.105295	0.152169	-0.145146	-0.215494	0.225618	0.0238657	-0.292805	0.156117	-0.344106	0.236848	0.0256447	0.366613	-0.187903	-0.314696	-0.187387	0.193629	0.231968	0.183372	-0.0265954	0.204699	-0.0366971	0.526026	-0.0106228	-0.084519	0.540097	-0.12674	-0.0657113	-0.0986084	0.173679	-0.033594	0.155978	0.260714
ICGCJP_RK148-Cancer	-0.323127	0.228925	-0.317527	0.260429	-0.220377	0.164435	0.100172	0.0944175	0.205746	0.144566	0.33461	0.354731	0.151208	-0.157638	-0.117508	-0.0883834	-0.0727882	0.317116	0.272937	-0.181868	0.140887	-0.295264	0.0409261	0.0511593	-0.252134	0.214519	0.266145	-0.202175	-0.0785936	-0.257455	0.0356571	0.24122	-0.509027	-0.431815	-0.479955	0.389498	0.227902	0.181323	0.442343	0.0633301	0.0198741	0.525352	0.439004	-0.197338	0.627571	0.445469	0.355861	-0.0896928	-0.0646805
ICGCJP_RK146-Cancer	-0.317631	-0.542375	0.0660273	-0.369053	0.122545	-0.38292	0.0828456	-0.201745	-0.266385	-0.365977	-0.549542	-0.463373	-0.115219	0.198531	-0.199095	-0.463562	-0.372706	-0.424835	-0.637728	-0.294972	0.0653063	-0.342342	0.0783997	-0.350528	0.0254084	-0.696919	0.124638	0.0593635	-0.181758	0.179476	-0.376739	0.3615	0.400896	0.432358	0.447745	-0.478957	-0.710353	-0.588905	-0.68903	-0.411581	-0.355056	-0.710713	-0.73974	-0.715018	-0.691533	-0.624892	-0.503979	-0.134832	-0.267213
ICGCJP_RK141-Cancer	-0.0286702	-0.479369	0.192511	-0.25871	-0.450096	-0.174455	-0.112991	-0.160569	-0.104913	-0.0518131	0.0704488	-0.270109	-0.106071	-0.279138	-0.324777	-0.378462	0.0377218	-0.539064	-0.075124	0.185911	0.215456	0.274093	-0.376527	-0.394109	-0.295991	0.169457	-0.182367	0.169714	0.141636	-0.134143	-0.202806	-0.246954	-0.0262778	0.103581	-0.0208176	-0.293033	-0.402297	-0.447491	-0.219042	-0.44582	-0.337871	-0.260711	-0.0148069	-0.263363	0.100396	-0.183644	-0.51758	-0.0302271	-0.131491
ICGCJP_RK142-Cancer	-0.122298	-0.280785	0.295721	-0.146213	0.2831	-0.299747	0.00335257	0.013298	0.024614	-0.282909	-0.273194	0.0263232	0.105329	0.360945	0.138517	0.282647	0.083203	-0.498402	-0.614451	-0.341576	0.229286	-0.228222	0.412991	0.0661696	0.0437706	-0.589493	0.100658	0.0891794	-0.329415	0.172834	-0.242928	0.397484	0.354307	0.315803	0.391111	-0.476468	-0.637561	-0.617909	-0.777981	-0.366788	-0.486792	-0.812575	-0.750936	-0.586054	-0.757398	-0.657186	-0.308965	-0.129724	-0.337934
ICGCJP_RK137-Cancer	-0.382249	-0.357199	-0.289131	-0.505273	-0.301591	-0.222057	-0.158168	-0.0711899	-0.072755	-0.0178142	0.239227	-0.100735	-0.20442	-0.00140668	-0.308265	-0.538988	-0.197707	-0.445146	0.218874	-0.392207	0.0743758	-0.430537	0.0582874	-0.361173	-0.119003	-0.474365	0.36746	0.156109	0.00469157	0.0275676	-0.305497	0.119746	0.181366	0.0817934	0.227929	-0.314196	-0.605153	-0.444361	-0.225907	-0.33889	-0.313655	-0.15002	-0.276966	-0.349039	-0.464486	-0.195326	-0.470351	-0.249215	-0.383421
ICGCJP_RK138-Cancer	0.221793	-0.25874	0.473507	-0.12095	0.566736	-0.285072	0.294005	-0.0568958	-0.186728	-0.419668	-0.47921	-0.293694	0.0480414	0.482539	0.447353	0.0640315	-0.00295931	-0.179826	-0.128675	-0.142296	-0.0952926	0.0825118	-0.0103705	-0.129624	0.0218447	-0.508246	0.130304	0.264622	-0.423067	0.154825	-0.507458	-0.388594	0.13292	0.310872	0.125268	-0.0222549	-0.32547	0.420693	-0.552828	0.245093	-0.0254058	-0.675032	-0.647307	-0.110673	-0.672969	-0.454854	-0.301403	0.0359534	-0.00653946
ICGCJP_RK133-Cancer	-0.180271	0.242356	-0.103159	0.356244	-0.106118	0.205885	-0.296458	0.348121	0.279516	0.295276	0.475445	0.627505	-0.290705	0.433491	0.220443	0.242425	-0.389921	0.244205	-0.0443102	-0.362774	-0.311588	-0.449899	-0.360391	-0.144095	0.307035	0.028989	0.0554373	0.0174748	-0.276275	-0.0837519	0.267452	0.346452	0.190142	-0.038861	0.336842	-0.277117	-0.538268	-0.466564	-0.00511232	-0.255518	-0.0926946	-0.156692	-0.348747	0.464304	-0.0321408	0.132665	-0.0608985	0.0371363	-0.059701
ICGCJP_RK130-Cancer	0.424937	-0.0466111	-0.15245	-0.267717	-0.0523516	-0.338002	0.0718162	-0.0778018	-0.132632	-0.322661	-0.21473	-0.300786	0.253254	0.286825	-0.341054	-0.221885	0.441809	-0.155215	0.171106	0.013315	0.233684	0.332942	-0.134457	-0.097293	-0.263092	0.0511487	-0.00215413	0.0254472	-0.224556	0.232888	0.0574138	0.192319	-0.0106465	0.0699843	-0.0548695	-0.402557	-0.490979	-0.0739606	-0.1729	0.0543103	0.0286575	-0.252732	-0.414744	0.319275	-0.403126	-0.180808	-0.465002	-0.130204	0.022393
ICGCJP_RK115-Cancer	-0.156825	-0.000801424	-0.0903599	0.0892887	-0.238505	0.36974	0.050795	0.0467785	0.159728	0.172846	0.287642	0.030304	0.0435218	-0.283457	0.0119636	-0.288031	-0.0353081	0.345189	0.357937	0.239405	-0.0795987	0.431375	-0.0437806	0.0187896	0.0449773	-0.118451	-0.102774	-0.176417	0.274187	-0.0301153	0.396086	0.294374	0.0108296	0.00874352	0.0349118	0.384924	0.497239	0.331591	0.575762	0.242339	0.327777	0.566886	0.410991	0.0915389	0.411918	0.472983	0.00336619	0.196462	0.203317
ICGCJP_RK126-Cancer	0.366354	-0.322561	-0.306985	-0.332031	0.330024	-0.0932037	0.265881	-0.246552	-0.246438	-0.404793	-0.349201	-0.364164	0.0441207	-0.144249	-0.345989	-0.283297	0.458571	0.0136149	-0.109779	0.185727	0.192567	-0.0734576	-0.0640873	-0.103065	-0.21503	-0.393908	-0.0846225	0.129147	0.0522975	0.178168	0.233581	0.276446	-0.242975	-0.248407	-0.263019	0.0921362	0.450184	0.308789	-0.404715	0.226427	0.0677365	-0.46419	0.0884391	-0.472986	0.0608826	-0.386491	0.026335	-0.0923508	0.294994
ICGCJP_RK109-Cancer	0.0581692	0.309193	0.37914	0.420396	0.223093	-0.310515	0.142312	-0.124788	-0.0264686	-0.153949	-0.210926	-0.268818	0.302981	0.225335	0.315426	0.276362	-0.443393	-0.106886	-0.033927	-0.245949	-0.176876	0.565076	-0.260604	0.0856274	-0.181632	0.319205	0.0813362	-0.238501	0.0726865	0.250322	0.317391	0.181022	0.305825	0.411316	0.355695	-0.280294	-0.357426	-0.257924	-0.517546	-0.217881	0.201764	-0.585483	-0.5289	-0.735129	-0.598152	-0.392458	-0.595179	0.0926587	-0.11328
ICGCJP_RK112-Cancer	-0.309493	-0.512022	0.360068	-0.170916	-0.089248	0.0470566	-0.32843	-0.133946	0.09685	0.186758	-0.0850417	0.0933769	-0.148936	0.0900555	-0.0187316	-0.248455	-0.494958	-0.0941539	-0.377558	-0.387511	-0.232898	-0.228793	-0.0169036	-0.269531	-0.0603229	0.131389	0.115912	0.0336117	0.232379	0.162042	0.352245	0.289573	0.443613	0.420356	0.477364	0.179587	-0.210255	-0.343644	-0.129589	-0.147359	0.0233185	-0.0464074	0.349257	-0.487902	0.155591	-0.238425	-0.58843	-0.182974	-0.475381
ICGCJP_RK108-Cancer	0.127831	0.0675239	0.204372	0.0860541	0.258704	-0.00180597	-0.0390419	0.0129621	0.134898	0.461234	0.400054	0.418693	0.0491446	0.156049	0.0132382	0.147548	-0.470949	0.308755	0.364629	-0.558689	-0.533711	-0.339016	-0.15404	0.0530192	0.0659564	0.321807	-0.209355	-0.11865	0.270504	0.0926109	0.593758	0.449023	0.166198	0.160331	0.206061	0.397392	0.172978	0.358093	0.597625	0.140525	0.37839	0.432625	0.36232	0.407344	0.339208	0.411288	-0.284495	-0.134954	-0.266711
ICGCJP_RK106-Cancer	0.270595	0.231244	-0.343233	-0.0650199	-0.0861239	-0.068261	0.350079	-0.369926	-0.364603	-0.230094	-0.432916	-0.490752	0.0845835	-0.310519	0.0662046	0.224254	0.0751754	-0.193128	-0.0591201	0.284912	0.124976	0.408768	-0.0162959	0.106728	-0.335795	-0.305533	0.437033	0.0122287	-0.383389	0.178078	0.374467	0.507995	0.186732	0.205824	0.21178	-0.246578	-0.513999	-0.073835	-0.199993	0.0697896	-0.0828265	-0.17205	-0.487295	-0.395885	-0.38545	-0.24111	-0.497235	-0.0563009	0.0432668
ICGCJP_RK107-Cancer	0.171354	0.344219	-0.28795	0.309817	-0.43229	0.126228	0.307274	-0.0915162	0.0112568	-0.0760194	0.268479	-0.138828	0.133664	-0.368822	-0.157873	-0.0475341	-0.00301362	0.173642	0.515369	0.518556	0.00466633	0.44347	-0.309053	0.012971	-0.278843	0.108278	0.217792	0.0385267	-0.248574	-0.0937013	-0.237276	-0.569605	-0.254955	-0.23016	-0.300811	0.307836	0.187926	-0.0880288	0.553889	-0.247853	-0.0609108	0.648052	0.6363	0.142524	0.372668	0.480926	0.0812741	-0.0677347	-0.0475255
ICGCJP_RK100-Cancer	0.29543	-0.16897	-0.050023	-0.389846	0.22711	-0.288354	-0.40554	-0.169556	-0.170747	0.046927	-0.171342	-0.287634	-0.245281	-0.148679	0.248341	0.0160292	0.332843	0.083329	0.287762	0.661604	0.0946053	0.44512	-0.0270275	0.0281202	-0.139926	-0.32268	-0.591002	-0.411914	0.00134026	0.303545	0.32268	-0.0816237	-0.380761	-0.24816	-0.383486	0.278203	0.479037	0.534639	0.339881	0.282563	0.160375	0.369347	0.202741	0.244836	-0.11997	0.071901	0.350943	0.0937427	0.278266
[truncated: 163 more rows]
[truncated: 135 more columns]

## Sheet: Table S9
Table S9 :The activation states of biological pathways in distinct histone acetylation modification of RNA-seq meta cohort
HAclusterB vs HAclusterA
[truncated: 370 more rows]

## Sheet: Table S10
Table S10: TME infiltration characteristics of samples in HCC RNA-seq meta cohorts
[truncated: 775 more rows]

[truncated: 4 more sheets:  Table S11, Table S12, Table S13, Table S14]
